# Supplementary material for: Globular domain structure and function of restriction-like-endonuclease LINEs: similarities to eukaryotic splicing factor Prp8
Source: Mob DNA. 2017 Nov 7;8:16. doi: 10.1186/s13100-017-0097-9 (PMC5678591; doi:10.1186/s13100-017-0097-9)
Supplement: Supplementary file 1 — Lys C mapping data. (ZIP 983 kb) [file 13100_2017_97_MOESM1_ESM.zip]

Archive with 2 entries (2 files):
- supplemental_S1A.pdf
- supplemental_S1B.pdf
