# Supplementary material for: Globular domain structure and function of restriction-like-endonuclease LINEs: similarities to eukaryotic splicing factor Prp8
Source: Mob DNA. 2017 Nov 7;8:16. doi: 10.1186/s13100-017-0097-9 (PMC5678591; doi:10.1186/s13100-017-0097-9)
Supplement: Supplementary file 5 — List of Glu C and Lys C sites with early vs. later designations. (XLSX 482 kb) [file 13100_2017_97_MOESM5_ESM.xlsx]

## Sheet: Sheet 1 - List of cleavage site
List of cleavage sites as well as early vs later cleavage data
Potential LysC cleavage sites	Proteolysis event	Potential LysC cleavage sites	Proteolysis event
E7	Early	K2	cleavage not detected
E11	Early	K3	Early
E18	cleavage not detected	K6	Early
E20	Early	K63	Later
D24	cleavage not detected	K81	Later
D35	cleavage not detected	K126	cleavage not detected
D40	cleavage not detected	K218	cleavage not detected
E50	Later	K236	cleavage not detected
E70	Later	K241	Early
D74	Later	K254	cleavage not detected
E87	cleavage not detected	K255	Early
E88	cleavage not detected	K321	cleavage not detected
D90	cleavage not detected	K329	cleavage not detected
E96	cleavage not detected	K357	cleavage not detected
E102	Later	K384	Later / colored in 3E
D110	cleavage not detected	K450	cleavage not detected
E123	Later	K451	cleavage not detected
E132	cleavage not detected	K464	cleavage not detected
E159	cleavage not detected	K513	cleavage not detected
D161	cleavage not detected	K569	Later / colored in 3E
E169	cleavage not detected	K594	Early / colored in 3D
E170	cleavage not detected	K607	cleavage not detected
E173	cleavage not detected	K608	Early / colored in 3D
E174	cleavage not detected	K622	cleavage not detected
E178	Later	K665	cleavage not detected
D179	cleavage not detected	K704	cleavage not detected
D184	cleavage not detected	K718	Later / colored in 3E
D194	cleavage not detected	K763	Later
E201	cleavage not detected	K766	cleavage not detected
E204	cleavage not detected	K769	cleavage not detected
D225	cleavage not detected	K770	cleavage not detected
D228	cleavage not detected	K776	cleavage not detected
D229	cleavage not detected	K821	cleavage not detected
E245	cleavage not detected	K871	cleavage not detected
E251	Early	K896	cleavage not detected
E263	Early	K903	cleavage not detected
D266	cleavage not detected	K909	cleavage not detected
E277	cleavage not detected	K926	cleavage not detected
E278	Early / colored in 3D	K958	cleavage not detected
E280	Early / colored in 3D	K961	cleavage not detected
E288	Early / colored in 3D	K980	cleavage not detected
D292	Later / colored in 3E	K1003	cleavage not detected
E299	Later / colored in 3E
E308	Later / colored in 3E
D315	cleavage not detected
E326	Later / colored in 3E
E327	cleavage not detected
D334	cleavage not detected
D342	cleavage not detected
E359	Later / colored in 3E
E369	cleavage not detected
E372	cleavage not detected
E386	cleavage not detected
E393	Later / colored in 3E
D422	cleavage not detected
D432	Later / colored in 3E
E436	Later / colored in 3E
D442	cleavage not detected
D447	cleavage not detected
E454	cleavage not detected
D461	cleavage not detected
D467	Later / colored in 3E
E472	cleavage not detected
E476	cleavage not detected
E485	cleavage not detected
D496	cleavage not detected
E507	Early / colored in 3D
D522	Later / colored in 3E
D534	cleavage not detected
E542	cleavage not detected
E549	cleavage not detected
E551	cleavage not detected
D560	cleavage not detected
D561	cleavage not detected
E574	Later / colored in 3E
D580	cleavage not detected
D603	cleavage not detected
E614	Later / colored in 3E
E631	cleavage not detected
D639	cleavage not detected
E641	Later / colored in 3E
E649	Later / colored in 3E
E671	cleavage not detected
D692	Later / colored in 3E
D693	cleavage not detected
D699	cleavage not detected
D715	Later / colored in 3E
D727	cleavage not detected
D741	cleavage not detected
D751	cleavage not detected
D765	cleavage not detected
D785	cleavage not detected
E799	cleavage not detected
D806	cleavage not detected
E809	cleavage not detected
E812	cleavage not detected
E825	cleavage not detected
D834	Later
E861	cleavage not detected
E874	Later
E906	cleavage not detected
E907	Later
E913	cleavage not detected
E915	cleavage not detected
D928	cleavage not detected
D934	cleavage not detected
D941	cleavage not detected
D952	cleavage not detected
E953	cleavage not detected
E957	cleavage not detected
E967	Later
E970	cleavage not detected
E982	cleavage not detected
E1004	cleavage not detected
E1013	cleavage not detected
E1048	cleavage not detected
	note: E263 and E288 were detected additionally from the GluC-GluC processing of GA band from earlier time point.
