# Supplementary material for: Globular domain structure and function of restriction-like-endonuclease LINEs: similarities to eukaryotic splicing factor Prp8
Source: Mob DNA. 2017 Nov 7;8:16. doi: 10.1186/s13100-017-0097-9 (PMC5678591; doi:10.1186/s13100-017-0097-9)
Supplement: Supplementary file 6 — Pdb file of R2Bm RT model. (PDB 307 kb) [file 13100_2017_97_MOESM6_ESM.pdb]

EXPDTA    THEORETICAL MODEL, MODELLER 9.10 2016/11/20 18:42:41
REMARK   6 MODELLER OBJECTIVE FUNCTION:     24915.5312
REMARK   6 MODELLER BEST TEMPLATE % SEQ ID: 100.000
ATOM      1  N   TYR     1      67.597  66.358  91.136  1.00 98.24           N
ATOM      2  CA  TYR     1      67.462  65.906  92.538 99.00 98.24           C
ATOM      3  CB  TYR     1      67.070  67.073  93.462  1.00 98.24           C
ATOM      4  CG  TYR     1      68.253  67.968  93.616  1.00 98.24           C
ATOM      5  CD1 TYR     1      68.547  68.925  92.674  1.00 98.24           C
ATOM      6  CD2 TYR     1      69.071  67.846  94.717  1.00 98.24           C
ATOM      7  CE1 TYR     1      69.641  69.746  92.827  1.00 98.24           C
ATOM      8  CE2 TYR     1      70.165  68.663  94.877  1.00 98.24           C
ATOM      9  CZ  TYR     1      70.451  69.616  93.929  1.00 98.24           C
ATOM     10  OH  TYR     1      71.571  70.460  94.083  1.00 98.24           O
ATOM     11  C   TYR     1      66.455  64.817  92.696  1.00 98.24           C
ATOM     12  O   TYR     1      66.193  64.059  91.764  1.00 98.24           O
ATOM     13  N   ALA     2      65.874  64.700  93.907  1.00176.82           N
ATOM     14  CA  ALA     2      64.897  63.676  94.121 99.00176.82           C
ATOM     15  CB  ALA     2      64.912  63.098  95.547  1.00176.82           C
ATOM     16  C   ALA     2      63.565  64.304  93.898  1.00176.82           C
ATOM     17  O   ALA     2      63.174  65.238  94.595  1.00176.82           O
ATOM     18  N   ARG     3      62.844  63.798  92.884  1.00204.55           N
ATOM     19  CA  ARG     3      61.569  64.323  92.506 99.00204.55           C
ATOM     20  CB  ARG     3      61.100  63.729  91.161  1.00204.55           C
ATOM     21  CG  ARG     3      59.742  64.234  90.675  1.00204.55           C
ATOM     22  CD  ARG     3      59.573  64.192  89.151  1.00204.55           C
ATOM     23  NE  ARG     3      59.690  62.782  88.677  1.00204.55           N
ATOM     24  CZ  ARG     3      60.892  62.294  88.252  1.00204.55           C
ATOM     25  NH1 ARG     3      62.020  63.056  88.358  1.00204.55           N
ATOM     26  NH2 ARG     3      60.966  61.046  87.703  1.00204.55           N
ATOM     27  C   ARG     3      60.545  64.052  93.565  1.00204.55           C
ATOM     28  O   ARG     3      59.741  64.922  93.894  1.00204.55           O
ATOM     29  N   VAL     4      60.552  62.837  94.144  1.00155.23           N
ATOM     30  CA  VAL     4      59.536  62.480  95.097 99.00155.23           C
ATOM     31  CB  VAL     4      59.631  61.046  95.545  1.00155.23           C
ATOM     32  CG1 VAL     4      59.398  60.137  94.326  1.00155.23           C
ATOM     33  CG2 VAL     4      60.985  60.814  96.236  1.00155.23           C
ATOM     34  C   VAL     4      59.629  63.345  96.315  1.00155.23           C
ATOM     35  O   VAL     4      58.621  63.860  96.793  1.00155.23           O
ATOM     36  N   GLN     5      60.852  63.571  96.823  1.00119.69           N
ATOM     37  CA  GLN     5      61.031  64.259  98.069 99.00119.69           C
ATOM     38  CB  GLN     5      62.509  64.386  98.474  1.00119.69           C
ATOM     39  CG  GLN     5      63.108  63.091  99.025  1.00119.69           C
ATOM     40  CD  GLN     5      62.690  62.987 100.487  1.00119.69           C
ATOM     41  OE1 GLN     5      63.467  63.299 101.388  1.00119.69           O
ATOM     42  NE2 GLN     5      61.425  62.553 100.732  1.00119.69           N
ATOM     43  C   GLN     5      60.469  65.642  98.003  1.00119.69           C
ATOM     44  O   GLN     5      59.851  66.112  98.958  1.00119.69           O
ATOM     45  N   GLU     6      60.638  66.332  96.868  1.00 88.81           N
ATOM     46  CA  GLU     6      60.232  67.703  96.808 99.00 88.81           C
ATOM     47  CB  GLU     6      60.476  68.296  95.408  1.00 88.81           C
ATOM     48  CG  GLU     6      59.652  67.635  94.299  1.00 88.81           C
ATOM     49  CD  GLU     6      60.052  68.273  92.975  1.00 88.81           C
ATOM     50  OE1 GLU     6      61.265  68.212  92.638  1.00 88.81           O
ATOM     51  OE2 GLU     6      59.158  68.829  92.282  1.00 88.81           O
ATOM     52  C   GLU     6      58.768  67.819  97.100  1.00 88.81           C
ATOM     53  O   GLU     6      58.350  68.664  97.892  1.00 88.81           O
ATOM     54  N   LEU     7      57.952  66.952  96.478  1.00105.42           N
ATOM     55  CA  LEU     7      56.526  67.025  96.609 99.00105.42           C
ATOM     56  CB  LEU     7      55.816  65.997  95.709  1.00105.42           C
ATOM     57  CG  LEU     7      56.152  66.164  94.214  1.00105.42           C
ATOM     58  CD1 LEU     7      55.417  65.127  93.345  1.00105.42           C
ATOM     59  CD2 LEU     7      55.931  67.614  93.755  1.00105.42           C
ATOM     60  C   LEU     7      56.118  66.734  98.010  1.00105.42           C
ATOM     61  O   LEU     7      55.280  67.435  98.575  1.00105.42           O
ATOM     62  N   TYR     8      56.715  65.702  98.629  1.00 94.93           N
ATOM     63  CA  TYR     8      56.263  65.389  99.948 99.00 94.93           C
ATOM     64  CB  TYR     8      56.346  63.882 100.259  1.00 94.93           C
ATOM     65  CG  TYR     8      55.733  63.133  99.119  1.00 94.93           C
ATOM     66  CD1 TYR     8      54.379  62.901  99.037  1.00 94.93           C
ATOM     67  CD2 TYR     8      56.539  62.664  98.107  1.00 94.93           C
ATOM     68  CE1 TYR     8      53.851  62.211  97.968  1.00 94.93           C
ATOM     69  CE2 TYR     8      56.021  61.975  97.037  1.00 94.93           C
ATOM     70  CZ  TYR     8      54.671  61.745  96.966  1.00 94.93           C
ATOM     71  OH  TYR     8      54.133  61.038  95.869  1.00 94.93           O
ATOM     72  C   TYR     8      57.242  66.069 100.841  1.00 94.93           C
ATOM     73  O   TYR     8      58.315  65.541 101.130  1.00 94.93           O
ATOM     74  N   LYS     9      56.884  67.284 101.290  1.00221.99           N
ATOM     75  CA  LYS     9      57.757  68.066 102.109 99.00221.99           C
ATOM     76  CB  LYS     9      57.419  69.562 102.054  1.00221.99           C
ATOM     77  CG  LYS     9      58.470  70.482 102.663  1.00221.99           C
ATOM     78  CD  LYS     9      58.274  71.933 102.226  1.00221.99           C
ATOM     79  CE  LYS     9      59.253  72.914 102.866  1.00221.99           C
ATOM     80  NZ  LYS     9      58.977  74.282 102.377  1.00221.99           N
ATOM     81  C   LYS     9      57.601  67.583 103.511  1.00221.99           C
ATOM     82  O   LYS     9      56.522  67.147 103.910  1.00221.99           O
ATOM     83  N   LYS    10      58.693  67.627 104.297  1.00228.50           N
ATOM     84  CA  LYS    10      58.577  67.159 105.642 99.00228.50           C
ATOM     85  CB  LYS    10      59.906  66.691 106.269  1.00228.50           C
ATOM     86  CG  LYS    10      59.714  65.689 107.415  1.00228.50           C
ATOM     87  CD  LYS    10      60.958  64.843 107.710  1.00228.50           C
ATOM     88  CE  LYS    10      60.726  63.733 108.740  1.00228.50           C
ATOM     89  NZ  LYS    10      61.923  62.864 108.831  1.00228.50           N
ATOM     90  C   LYS    10      57.971  68.260 106.439  1.00228.50           C
ATOM     91  O   LYS    10      58.058  69.429 106.071  1.00228.50           O
ATOM     92  N   CYS    11      57.319  67.906 107.560  1.00131.97           N
ATOM     93  CA  CYS    11      56.654  68.889 108.360 99.00131.97           C
ATOM     94  CB  CYS    11      57.601  69.946 108.956  1.00131.97           C
ATOM     95  SG  CYS    11      56.765  71.043 110.143  1.00131.97           S
ATOM     96  C   CYS    11      55.633  69.570 107.510  1.00131.97           C
ATOM     97  O   CYS    11      55.424  70.777 107.627  1.00131.97           O
ATOM     98  N   ARG    12      54.952  68.815 106.623  1.00 86.04           N
ATOM     99  CA  ARG    12      53.937  69.496 105.881 99.00 86.04           C
ATOM    100  CB  ARG    12      53.475  68.814 104.580  1.00 86.04           C
ATOM    101  CG  ARG    12      54.417  69.088 103.404  1.00 86.04           C
ATOM    102  CD  ARG    12      53.784  68.842 102.031  1.00 86.04           C
ATOM    103  NE  ARG    12      54.773  69.261 100.996  1.00 86.04           N
ATOM    104  CZ  ARG    12      54.810  70.557 100.562  1.00 86.04           C
ATOM    105  NH1 ARG    12      53.932  71.472 101.066  1.00 86.04           N
ATOM    106  NH2 ARG    12      55.722  70.939  99.621  1.00 86.04           N
ATOM    107  C   ARG    12      52.767  69.646 106.782  1.00 86.04           C
ATOM    108  O   ARG    12      51.942  68.748 106.946  1.00 86.04           O
ATOM    109  N   SER    13      52.710  70.836 107.393  1.00191.09           N
ATOM    110  CA  SER    13      51.735  71.263 108.342 99.00191.09           C
ATOM    111  CB  SER    13      51.709  70.434 109.640  1.00191.09           C
ATOM    112  OG  SER    13      51.215  69.126 109.387  1.00191.09           O
ATOM    113  C   SER    13      52.246  72.615 108.692  1.00191.09           C
ATOM    114  O   SER    13      51.814  73.627 108.144  1.00191.09           O
ATOM    115  N   ARG    14      53.209  72.644 109.630  1.00188.76           N
ATOM    116  CA  ARG    14      53.812  73.868 110.053 99.00188.76           C
ATOM    117  CB  ARG    14      54.928  73.643 111.092  1.00188.76           C
ATOM    118  CG  ARG    14      54.472  73.038 112.422  1.00188.76           C
ATOM    119  CD  ARG    14      55.639  72.639 113.331  1.00188.76           C
ATOM    120  NE  ARG    14      56.291  73.888 113.819  1.00188.76           N
ATOM    121  CZ  ARG    14      55.845  74.491 114.959  1.00188.76           C
ATOM    122  NH1 ARG    14      54.802  73.950 115.654  1.00188.76           N
ATOM    123  NH2 ARG    14      56.443  75.633 115.407  1.00188.76           N
ATOM    124  C   ARG    14      54.489  74.518 108.883  1.00188.76           C
ATOM    125  O   ARG    14      54.277  75.699 108.607  1.00188.76           O
ATOM    126  N   ALA    15      55.308  73.740 108.149  1.00 44.85           N
ATOM    127  CA  ALA    15      56.100  74.233 107.052 99.00 44.85           C
ATOM    128  CB  ALA    15      57.019  73.158 106.452  1.00 44.85           C
ATOM    129  C   ALA    15      55.209  74.715 105.964  1.00 44.85           C
ATOM    130  O   ALA    15      55.495  75.726 105.324  1.00 44.85           O
ATOM    131  N   ALA    16      54.089  74.009 105.740  1.00 55.54           N
ATOM    132  CA  ALA    16      53.236  74.342 104.643 99.00 55.54           C
ATOM    133  CB  ALA    16      51.966  73.476 104.600  1.00 55.54           C
ATOM    134  C   ALA    16      52.805  75.766 104.797  1.00 55.54           C
ATOM    135  O   ALA    16      52.789  76.513 103.820  1.00 55.54           O
ATOM    136  N   ALA    17      52.458  76.208 106.023  1.00162.90           N
ATOM    137  CA  ALA    17      52.048  77.580 106.111 99.00162.90           C
ATOM    138  CB  ALA    17      51.052  77.844 107.255  1.00162.90           C
ATOM    139  C   ALA    17      53.262  78.416 106.370  1.00162.90           C
ATOM    140  O   ALA    17      53.663  78.618 107.516  1.00162.90           O
ATOM    141  N   GLU    18      53.884  78.920 105.287  1.00120.16           N
ATOM    142  CA  GLU    18      55.051  79.749 105.381 99.00120.16           C
ATOM    143  CB  GLU    18      55.805  79.906 104.053  1.00120.16           C
ATOM    144  CG  GLU    18      56.157  78.577 103.399  1.00120.16           C
ATOM    145  CD  GLU    18      54.950  78.218 102.549  1.00120.16           C
ATOM    146  OE1 GLU    18      54.136  79.141 102.276  1.00120.16           O
ATOM    147  OE2 GLU    18      54.829  77.031 102.146  1.00120.16           O
ATOM    148  C   GLU    18      54.672  81.149 105.779  1.00120.16           C
ATOM    149  O   GLU    18      55.424  81.798 106.505  1.00120.16           O
ATOM    150  N   VAL    19      53.493  81.652 105.329  1.00189.00           N
ATOM    151  CA  VAL    19      53.225  83.046 105.513 50.00189.00           C
ATOM    152  CB  VAL    19      51.909  83.471 104.933  1.00189.00           C
ATOM    153  CG1 VAL    19      50.784  83.075 105.903  1.00189.00           C
ATOM    154  CG2 VAL    19      51.989  84.967 104.585  1.00189.00           C
ATOM    155  C   VAL    19      53.261  83.412 106.966  1.00189.00           C
ATOM    156  O   VAL    19      53.648  84.526 107.314  1.00189.00           O
ATOM    157  N   ILE    20      52.869  82.506 107.877  1.00271.07           N
ATOM    158  CA  ILE    20      52.910  82.958 109.234 50.00271.07           C
ATOM    159  CB  ILE    20      51.921  82.265 110.129  1.00271.07           C
ATOM    160  CG2 ILE    20      52.104  80.738 110.029  1.00271.07           C
ATOM    161  CG1 ILE    20      52.007  82.848 111.548  1.00271.07           C
ATOM    162  CD1 ILE    20      50.834  82.444 112.437  1.00271.07           C
ATOM    163  C   ILE    20      54.293  82.738 109.736  1.00271.07           C
ATOM    164  O   ILE    20      54.540  81.851 110.546  1.00271.07           O
ATOM    165  N   ASP    21      55.213  83.627 109.307  1.00133.23           N
ATOM    166  CA  ASP    21      56.619  83.499 109.552 50.00133.23           C
ATOM    167  CB  ASP    21      57.446  84.587 108.855  1.00133.23           C
ATOM    168  CG  ASP    21      57.529  84.178 107.397  1.00133.23           C
ATOM    169  OD1 ASP    21      57.768  82.965 107.152  1.00133.23           O
ATOM    170  OD2 ASP    21      57.342  85.054 106.512  1.00133.23           O
ATOM    171  C   ASP    21      56.978  83.517 110.987  1.00133.23           C
ATOM    172  O   ASP    21      57.676  82.627 111.470  1.00133.23           O
ATOM    173  N   GLY    22      56.485  84.513 111.721  1.00 60.10           N
ATOM    174  CA  GLY    22      56.902  84.619 113.079 50.00 60.10           C
ATOM    175  C   GLY    22      56.465  83.403 113.811  1.00 60.10           C
ATOM    176  O   GLY    22      57.169  82.929 114.702  1.00 60.10           O
ATOM    177  N   ALA    23      55.267  82.877 113.492  1.00153.87           N
ATOM    178  CA  ALA    23      54.875  81.734 114.254 50.00153.87           C
ATOM    179  CB  ALA    23      53.411  81.794 114.716  1.00153.87           C
ATOM    180  C   ALA    23      55.022  80.507 113.421  1.00153.87           C
ATOM    181  O   ALA    23      54.047  79.825 113.108  1.00153.87           O
ATOM    182  N   CYS    24      56.271  80.163 113.081  1.00140.73           N
ATOM    183  CA  CYS    24      56.542  78.935 112.404 50.00140.73           C
ATOM    184  CB  CYS    24      56.631  79.039 110.869  1.00140.73           C
ATOM    185  SG  CYS    24      58.037  80.022 110.279  1.00140.73           S
ATOM    186  C   CYS    24      57.857  78.531 112.977  1.00140.73           C
ATOM    187  O   CYS    24      58.811  79.307 112.960  1.00140.73           O
ATOM    188  N   GLY    25      57.937  77.295 113.499  1.00 37.39           N
ATOM    189  CA  GLY    25      59.093  76.886 114.242 50.00 37.39           C
ATOM    190  C   GLY    25      60.331  76.950 113.407  1.00 37.39           C
ATOM    191  O   GLY    25      61.381  77.358 113.900  1.00 37.39           O
ATOM    192  N   GLY    26      60.259  76.533 112.130  1.00 42.43           N
ATOM    193  CA  GLY    26      61.454  76.520 111.336 50.00 42.43           C
ATOM    194  C   GLY    26      61.931  77.919 111.101  1.00 42.43           C
ATOM    195  O   GLY    26      61.257  78.728 110.465  1.00 42.43           O
ATOM    196  N   VAL    27      63.147  78.219 111.598  1.00106.91           N
ATOM    197  CA  VAL    27      63.744  79.510 111.422 50.00106.91           C
ATOM    198  CB  VAL    27      64.964  79.727 112.267  1.00106.91           C
ATOM    199  CG1 VAL    27      66.076  78.770 111.811  1.00106.91           C
ATOM    200  CG2 VAL    27      65.339  81.215 112.183  1.00106.91           C
ATOM    201  C   VAL    27      64.115  79.657 109.980  1.00106.91           C
ATOM    202  O   VAL    27      64.111  80.760 109.437  1.00106.91           O
ATOM    203  N   GLY    28      64.460  78.520 109.343  1.00 59.58           N
ATOM    204  CA  GLY    28      64.913  78.411 107.984 50.00 59.58           C
ATOM    205  C   GLY    28      63.855  78.826 107.014  1.00 59.58           C
ATOM    206  O   GLY    28      64.183  79.295 105.924  1.00 59.58           O
ATOM    207  N   HIS    29      62.569  78.602 107.355  1.00152.37           N
ATOM    208  CA  HIS    29      61.474  78.907 106.471 50.00152.37           C
ATOM    209  ND1 HIS    29      61.065  76.086 107.615  1.00152.37           N
ATOM    210  CG  HIS    29      60.089  76.870 107.040  1.00152.37           C
ATOM    211  CB  HIS    29      60.133  78.367 106.989  1.00152.37           C
ATOM    212  NE2 HIS    29      59.504  74.700 106.851  1.00152.37           N
ATOM    213  CD2 HIS    29      59.144  76.008 106.578  1.00152.37           C
ATOM    214  CE1 HIS    29      60.665  74.798 107.473  1.00152.37           C
ATOM    215  C   HIS    29      61.323  80.395 106.360  1.00152.37           C
ATOM    216  O   HIS    29      60.336  80.973 106.812  1.00152.37           O
ATOM    217  N   SER    30      62.301  81.059 105.722  1.00 56.35           N
ATOM    218  CA  SER    30      62.236  82.469 105.520 50.00 56.35           C
ATOM    219  CB  SER    30      63.619  83.133 105.406  1.00 56.35           C
ATOM    220  OG  SER    30      64.336  82.584 104.310  1.00 56.35           O
ATOM    221  C   SER    30      61.501  82.677 104.237  1.00 56.35           C
ATOM    222  O   SER    30      61.269  81.736 103.481  1.00 56.35           O
ATOM    223  N   LEU    31      61.106  83.932 103.973  1.00 62.03           N
ATOM    224  CA  LEU    31      60.330  84.289 102.822 50.00 62.03           C
ATOM    225  CB  LEU    31      59.936  85.782 102.911  1.00 62.03           C
ATOM    226  CG  LEU    31      59.054  86.386 101.798  1.00 62.03           C
ATOM    227  CD1 LEU    31      58.694  87.838 102.155  1.00 62.03           C
ATOM    228  CD2 LEU    31      59.705  86.308 100.407  1.00 62.03           C
ATOM    229  C   LEU    31      61.135  84.031 101.590  1.00 62.03           C
ATOM    230  O   LEU    31      60.649  83.445 100.622  1.00 62.03           O
ATOM    231  N   GLU    32      62.413  84.437 101.609  1.00 88.92           N
ATOM    232  CA  GLU    32      63.229  84.320 100.441 50.00 88.92           C
ATOM    233  CB  GLU    32      64.620  84.932 100.684  1.00 88.92           C
ATOM    234  CG  GLU    32      65.415  85.266  99.423  1.00 88.92           C
ATOM    235  CD  GLU    32      66.603  86.115  99.863  1.00 88.92           C
ATOM    236  OE1 GLU    32      67.308  85.693 100.818  1.00 88.92           O
ATOM    237  OE2 GLU    32      66.814  87.202  99.261  1.00 88.92           O
ATOM    238  C   GLU    32      63.371  82.869 100.095  1.00 88.92           C
ATOM    239  O   GLU    32      63.207  82.483  98.939  1.00 88.92           O
ATOM    240  N   GLU    33      63.651  82.013 101.096  1.00 88.46           N
ATOM    241  CA  GLU    33      63.860  80.621 100.815 50.00 88.46           C
ATOM    242  CB  GLU    33      64.485  79.848 101.988  1.00 88.46           C
ATOM    243  CG  GLU    33      65.945  80.251 102.221  1.00 88.46           C
ATOM    244  CD  GLU    33      66.739  79.902 100.966  1.00 88.46           C
ATOM    245  OE1 GLU    33      66.937  78.684 100.712  1.00 88.46           O
ATOM    246  OE2 GLU    33      67.158  80.847 100.246  1.00 88.46           O
ATOM    247  C   GLU    33      62.594  79.948 100.368  1.00 88.46           C
ATOM    248  O   GLU    33      62.630  79.103  99.475  1.00 88.46           O
ATOM    249  N   MET    34      61.429  80.272 100.961  1.00154.17           N
ATOM    250  CA  MET    34      60.263  79.573 100.495 50.00154.17           C
ATOM    251  CB  MET    34      58.996  79.745 101.362  1.00154.17           C
ATOM    252  CG  MET    34      58.551  81.173 101.685  1.00154.17           C
ATOM    253  SD  MET    34      57.883  82.120 100.289  1.00154.17           S
ATOM    254  CE  MET    34      56.736  80.816  99.773  1.00154.17           C
ATOM    255  C   MET    34      59.983  79.938  99.064  1.00154.17           C
ATOM    256  O   MET    34      59.605  79.084  98.261  1.00154.17           O
ATOM    257  N   GLU    35      60.176  81.218  98.692  1.00102.09           N
ATOM    258  CA  GLU    35      59.904  81.623  97.342 50.00102.09           C
ATOM    259  CB  GLU    35      60.096  83.129  97.111  1.00102.09           C
ATOM    260  CG  GLU    35      59.803  83.529  95.668  1.00102.09           C
ATOM    261  CD  GLU    35      58.353  83.161  95.390  1.00102.09           C
ATOM    262  OE1 GLU    35      57.605  82.912  96.374  1.00102.09           O
ATOM    263  OE2 GLU    35      57.975  83.114  94.190  1.00102.09           O
ATOM    264  C   GLU    35      60.854  80.903  96.446  1.00102.09           C
ATOM    265  O   GLU    35      60.475  80.421  95.378  1.00102.09           O
ATOM    266  N   THR    36      62.120  80.797  96.888  1.00142.10           N
ATOM    267  CA  THR    36      63.133  80.178  96.094 50.00142.10           C
ATOM    268  CB  THR    36      64.525  80.235  96.672  1.00142.10           C
ATOM    269  OG1 THR    36      64.606  79.494  97.876  1.00142.10           O
ATOM    270  CG2 THR    36      64.907  81.697  96.936  1.00142.10           C
ATOM    271  C   THR    36      62.794  78.745  95.919  1.00142.10           C
ATOM    272  O   THR    36      63.087  78.183  94.880  1.00142.10           O
ATOM    273  N   TYR    37      62.205  78.073  96.912  1.00 63.95           N
ATOM    274  CA  TYR    37      61.909  76.679  96.724 50.00 63.95           C
ATOM    275  CB  TYR    37      61.339  76.049  98.000  1.00 63.95           C
ATOM    276  CG  TYR    37      61.062  74.619  97.714  1.00 63.95           C
ATOM    277  CD1 TYR    37      62.081  73.698  97.785  1.00 63.95           C
ATOM    278  CD2 TYR    37      59.795  74.203  97.382  1.00 63.95           C
ATOM    279  CE1 TYR    37      61.840  72.372  97.528  1.00 63.95           C
ATOM    280  CE2 TYR    37      59.548  72.877  97.123  1.00 63.95           C
ATOM    281  CZ  TYR    37      60.571  71.965  97.197  1.00 63.95           C
ATOM    282  OH  TYR    37      60.315  70.608  96.933  1.00 63.95           O
ATOM    283  C   TYR    37      60.873  76.527  95.645  1.00 63.95           C
ATOM    284  O   TYR    37      60.980  75.674  94.764  1.00 63.95           O
ATOM    285  N   TRP    38      59.842  77.387  95.696  1.00197.46           N
ATOM    286  CA  TRP    38      58.661  77.326  94.876 50.00197.46           C
ATOM    287  CB  TRP    38      57.624  78.338  95.347  1.00197.46           C
ATOM    288  CG  TRP    38      57.234  78.010  96.756  1.00197.46           C
ATOM    289  CD2 TRP    38      56.153  78.615  97.465  1.00197.46           C
ATOM    290  CD1 TRP    38      57.784  77.090  97.596  1.00197.46           C
ATOM    291  NE1 TRP    38      57.125  77.092  98.790  1.00197.46           N
ATOM    292  CE2 TRP    38      56.109  78.014  98.722  1.00197.46           C
ATOM    293  CE3 TRP    38      55.257  79.565  97.086  1.00197.46           C
ATOM    294  CZ2 TRP    38      55.149  78.336  99.617  1.00197.46           C
ATOM    295  CZ3 TRP    38      54.309  79.922  98.010  1.00197.46           C
ATOM    296  CH2 TRP    38      54.265  79.306  99.239  1.00197.46           C
ATOM    297  C   TRP    38      58.969  77.606  93.437  1.00197.46           C
ATOM    298  O   TRP    38      58.321  77.054  92.545  1.00197.46           O
ATOM    299  N   ARG    39      59.935  78.501  93.177  1.00147.20           N
ATOM    300  CA  ARG    39      60.253  78.894  91.834 50.00147.20           C
ATOM    301  CB  ARG    39      61.338  79.976  91.756  1.00147.20           C
ATOM    302  CG  ARG    39      61.052  81.184  92.627  1.00147.20           C
ATOM    303  CD  ARG    39      62.203  82.186  92.646  1.00147.20           C
ATOM    304  NE  ARG    39      61.961  83.058  93.820  1.00147.20           N
ATOM    305  CZ  ARG    39      62.976  83.312  94.691  1.00147.20           C
ATOM    306  NH1 ARG    39      64.236  82.869  94.414  1.00147.20           N
ATOM    307  NH2 ARG    39      62.710  83.997  95.840  1.00147.20           N
ATOM    308  C   ARG    39      60.776  77.717  91.044  1.00147.20           C
ATOM    309  O   ARG    39      60.468  77.601  89.861  1.00147.20           O
ATOM    310  N   PRO    40      61.547  76.841  91.636  1.00126.03           N
ATOM    311  CA  PRO    40      62.048  75.719  90.907 50.00126.03           C
ATOM    312  CD  PRO    40      62.695  77.348  92.318  1.00126.03           C
ATOM    313  CB  PRO    40      63.000  74.991  91.855  1.00126.03           C
ATOM    314  CG  PRO    40      63.422  76.094  92.846  1.00126.03           C
ATOM    315  C   PRO    40      61.056  74.849  90.230  1.00126.03           C
ATOM    316  O   PRO    40      61.438  74.206  89.253  1.00126.03           O
ATOM    317  N   ILE    41      59.799  74.803  90.689  1.00125.89           N
ATOM    318  CA  ILE    41      58.884  73.962  89.977 50.00125.89           C
ATOM    319  CB  ILE    41      57.487  73.972  90.506  1.00125.89           C
ATOM    320  CG2 ILE    41      56.596  73.328  89.428  1.00125.89           C
ATOM    321  CG1 ILE    41      57.413  73.279  91.877  1.00125.89           C
ATOM    322  CD1 ILE    41      57.774  71.795  91.815  1.00125.89           C
ATOM    323  C   ILE    41      58.794  74.466  88.573  1.00125.89           C
ATOM    324  O   ILE    41      58.715  73.688  87.624  1.00125.89           O
ATOM    325  N   LEU    42      58.779  75.797  88.413  1.00 95.24           N
ATOM    326  CA  LEU    42      58.641  76.422  87.128 50.00 95.24           C
ATOM    327  CB  LEU    42      58.486  77.949  87.226  1.00 95.24           C
ATOM    328  CG  LEU    42      57.260  78.369  88.059  1.00 95.24           C
ATOM    329  CD1 LEU    42      57.031  79.888  88.000  1.00 95.24           C
ATOM    330  CD2 LEU    42      56.017  77.549  87.675  1.00 95.24           C
ATOM    331  C   LEU    42      59.850  76.142  86.281  1.00 95.24           C
ATOM    332  O   LEU    42      59.786  76.174  85.053  1.00 95.24           O
ATOM    333  N   GLU    43      61.015  75.955  86.920  1.00 95.25           N
ATOM    334  CA  GLU    43      62.239  75.717  86.214 50.00 95.25           C
ATOM    335  CB  GLU    43      63.492  76.061  87.034  1.00 95.25           C
ATOM    336  CG  GLU    43      63.614  77.583  87.179  1.00 95.25           C
ATOM    337  CD  GLU    43      64.870  77.949  87.955  1.00 95.25           C
ATOM    338  OE1 GLU    43      65.985  77.589  87.492  1.00 95.25           O
ATOM    339  OE2 GLU    43      64.730  78.613  89.016  1.00 95.25           O
ATOM    340  C   GLU    43      62.319  74.339  85.616  1.00 95.25           C
ATOM    341  O   GLU    43      63.121  74.114  84.712  1.00 95.25           O
ATOM    342  N   ARG    44      61.541  73.362  86.125  1.00178.62           N
ATOM    343  CA  ARG    44      61.630  72.013  85.621 50.00178.62           C
ATOM    344  CB  ARG    44      60.987  70.960  86.518  1.00178.62           C
ATOM    345  CG  ARG    44      61.814  70.658  87.761  1.00178.62           C
ATOM    346  CD  ARG    44      61.317  69.415  88.492  1.00178.62           C
ATOM    347  NE  ARG    44      59.976  69.745  89.047  1.00178.62           N
ATOM    348  CZ  ARG    44      58.919  68.908  88.837  1.00178.62           C
ATOM    349  NH1 ARG    44      59.072  67.780  88.084  1.00178.62           N
ATOM    350  NH2 ARG    44      57.703  69.214  89.375  1.00178.62           N
ATOM    351  C   ARG    44      60.974  71.871  84.294  1.00178.62           C
ATOM    352  O   ARG    44      59.990  72.540  84.000  1.00178.62           O
ATOM    353  N   VAL    45      61.500  70.926  83.485  1.00 68.10           N
ATOM    354  CA  VAL    45      61.078  70.683  82.136 50.00 68.10           C
ATOM    355  CB  VAL    45      61.851  69.582  81.471  1.00 68.10           C
ATOM    356  CG1 VAL    45      61.262  69.341  80.071  1.00 68.10           C
ATOM    357  CG2 VAL    45      63.340  69.969  81.466  1.00 68.10           C
ATOM    358  C   VAL    45      59.626  70.333  82.083  1.00 68.10           C
ATOM    359  O   VAL    45      59.087  69.680  82.975  1.00 68.10           O
ATOM    360  N   SER    46      58.948  70.791  81.009  1.00103.28           N
ATOM    361  CA  SER    46      57.556  70.507  80.831 50.00103.28           C
ATOM    362  CB  SER    46      56.964  71.158  79.571  1.00103.28           C
ATOM    363  OG  SER    46      57.706  70.754  78.431  1.00103.28           O
ATOM    364  C   SER    46      57.437  69.044  80.629  1.00103.28           C
ATOM    365  O   SER    46      58.311  68.401  80.053  1.00103.28           O
ATOM    366  N   ASP    47      56.328  68.477  81.118  1.00 79.14           N
ATOM    367  CA  ASP    47      56.122  67.074  80.975 50.00 79.14           C
ATOM    368  CB  ASP    47      54.903  66.561  81.732  1.00 79.14           C
ATOM    369  CG  ASP    47      55.131  66.841  83.210  1.00 79.14           C
ATOM    370  OD1 ASP    47      56.158  67.490  83.541  1.00 79.14           O
ATOM    371  OD2 ASP    47      54.280  66.408  84.030  1.00 79.14           O
ATOM    372  C   ASP    47      55.921  66.788  79.528  1.00 79.14           C
ATOM    373  O   ASP    47      56.339  65.744  79.031  1.00 79.14           O
ATOM    374  N   ALA    48      55.276  67.720  78.802  1.00 77.10           N
ATOM    375  CA  ALA    48      54.977  67.432  77.434 50.00 77.10           C
ATOM    376  CB  ALA    48      53.498  67.660  77.070  1.00 77.10           C
ATOM    377  C   ALA    48      55.794  68.323  76.564  1.00 77.10           C
ATOM    378  O   ALA    48      55.897  69.529  76.778  1.00 77.10           O
ATOM    379  N   PRO    49      56.483  67.702  75.655  1.00 96.72           N
ATOM    380  CA  PRO    49      57.163  68.408  74.610 50.00 96.72           C
ATOM    381  CD  PRO    49      57.054  66.389  75.901  1.00 96.72           C
ATOM    382  CB  PRO    49      58.301  67.490  74.156  1.00 96.72           C
ATOM    383  CG  PRO    49      57.886  66.092  74.646  1.00 96.72           C
ATOM    384  C   PRO    49      56.229  68.751  73.490  1.00 96.72           C
ATOM    385  O   PRO    49      56.545  69.656  72.721  1.00 96.72           O
ATOM    386  N   GLY    50      55.096  68.027  73.354  1.00 66.48           N
ATOM    387  CA  GLY    50      54.196  68.276  72.261 50.00 66.48           C
ATOM    388  C   GLY    50      52.872  67.648  72.572  1.00 66.48           C
ATOM    389  O   GLY    50      52.766  66.743  73.401  1.00 66.48           O
ATOM    390  N   PRO    51      51.864  68.123  71.877  1.00207.56           N
ATOM    391  CA  PRO    51      50.517  67.631  72.052 50.00207.56           C
ATOM    392  CD  PRO    51      51.871  69.532  71.528  1.00207.56           C
ATOM    393  CB  PRO    51      49.592  68.715  71.501  1.00207.56           C
ATOM    394  CG  PRO    51      50.411  70.005  71.636  1.00207.56           C
ATOM    395  C   PRO    51      50.210  66.296  71.442  1.00207.56           C
ATOM    396  O   PRO    51      50.958  65.836  70.593  1.00207.56           O
ATOM    397  N   THR    52      49.087  65.685  71.869  1.00 86.54           N
ATOM    398  CA  THR    52      48.674  64.392  71.386 50.00 86.54           C
ATOM    399  CB  THR    52      48.687  63.353  72.468  1.00 86.54           C
ATOM    400  OG1 THR    52      47.802  63.737  73.508  1.00 86.54           O
ATOM    401  CG2 THR    52      50.119  63.207  73.004  1.00 86.54           C
ATOM    402  C   THR    52      47.278  64.543  70.855  1.00 86.54           C
ATOM    403  O   THR    52      46.658  65.597  71.001  1.00 86.54           O
ATOM    404  N   PRO    53      46.777  63.501  70.231  1.00133.03           N
ATOM    405  CA  PRO    53      45.459  63.452  69.653 50.00133.03           C
ATOM    406  CD  PRO    53      47.579  62.354  69.845  1.00133.03           C
ATOM    407  CB  PRO    53      45.369  62.125  68.892  1.00133.03           C
ATOM    408  CG  PRO    53      46.547  61.292  69.426  1.00133.03           C
ATOM    409  C   PRO    53      44.301  63.704  70.583  1.00133.03           C
ATOM    410  O   PRO    53      43.342  64.348  70.168  1.00133.03           O
ATOM    411  N   GLU    54      44.328  63.230  71.836  1.00187.38           N
ATOM    412  CA  GLU    54      43.191  63.417  72.675 50.00187.38           C
ATOM    413  CB  GLU    54      43.296  62.675  74.027  1.00187.38           C
ATOM    414  CG  GLU    54      44.466  63.119  74.913  1.00187.38           C
ATOM    415  CD  GLU    54      45.685  62.269  74.581  1.00187.38           C
ATOM    416  OE1 GLU    54      45.644  61.545  73.551  1.00187.38           O
ATOM    417  OE2 GLU    54      46.674  62.335  75.360  1.00187.38           O
ATOM    418  C   GLU    54      43.073  64.889  72.972  1.00187.38           C
ATOM    419  O   GLU    54      41.981  65.446  73.118  1.00187.38           O
ATOM    420  N   ALA    55      44.238  65.546  73.110  1.00114.07           N
ATOM    421  CA  ALA    55      44.321  66.944  73.352 50.00114.07           C
ATOM    422  CB  ALA    55      45.775  67.427  73.498  1.00114.07           C
ATOM    423  C   ALA    55      43.754  67.633  72.174  1.00114.07           C
ATOM    424  O   ALA    55      43.023  68.615  72.295  1.00114.07           O
ATOM    425  N   LEU    56      44.105  67.110  70.993  1.00191.61           N
ATOM    426  CA  LEU    56      43.677  67.697  69.767 50.00191.61           C
ATOM    427  CB  LEU    56      44.392  67.082  68.560  1.00191.61           C
ATOM    428  CG  LEU    56      44.300  67.963  67.310  1.00191.61           C
ATOM    429  CD1 LEU    56      44.941  69.337  67.562  1.00191.61           C
ATOM    430  CD2 LEU    56      44.940  67.267  66.107  1.00191.61           C
ATOM    431  C   LEU    56      42.187  67.522  69.660  1.00191.61           C
ATOM    432  O   LEU    56      41.480  68.423  69.216  1.00191.61           O
ATOM    433  N   HIS    57      41.672  66.355  70.101  1.00109.47           N
ATOM    434  CA  HIS    57      40.279  65.992  70.029 50.00109.47           C
ATOM    435  ND1 HIS    57      38.162  63.620  69.230  1.00109.47           N
ATOM    436  CG  HIS    57      38.698  63.996  70.439  1.00109.47           C
ATOM    437  CB  HIS    57      40.070  64.577  70.600  1.00109.47           C
ATOM    438  NE2 HIS    57      36.663  63.084  70.782  1.00109.47           N
ATOM    439  CD2 HIS    57      37.767  63.666  71.378  1.00109.47           C
ATOM    440  CE1 HIS    57      36.945  63.079  69.492  1.00109.47           C
ATOM    441  C   HIS    57      39.534  66.956  70.890  1.00109.47           C
ATOM    442  O   HIS    57      38.442  67.434  70.584  1.00109.47           O
ATOM    443  N   ALA    58      40.149  67.247  72.032  1.00114.89           N
ATOM    444  CA  ALA    58      39.648  68.125  73.032 50.00114.89           C
ATOM    445  CB  ALA    58      40.673  68.192  74.117  1.00114.89           C
ATOM    446  C   ALA    58      39.587  69.502  72.469  1.00114.89           C
ATOM    447  O   ALA    58      38.659  70.255  72.770  1.00114.89           O
ATOM    448  N   LEU    59      40.612  69.862  71.661  1.00147.22           N
ATOM    449  CA  LEU    59      40.687  71.172  71.101 50.00147.22           C
ATOM    450  CB  LEU    59      41.869  71.340  70.113  1.00147.22           C
ATOM    451  CG  LEU    59      43.294  71.202  70.697  1.00147.22           C
ATOM    452  CD1 LEU    59      44.345  71.396  69.591  1.00147.22           C
ATOM    453  CD2 LEU    59      43.533  72.147  71.887  1.00147.22           C
ATOM    454  C   LEU    59      39.444  71.314  70.290  1.00147.22           C
ATOM    455  O   LEU    59      38.743  72.317  70.378  1.00147.22           O
ATOM    456  N   GLY    60      39.095  70.264  69.525  1.00 72.38           N
ATOM    457  CA  GLY    60      37.944  70.339  68.689 50.00 72.38           C
ATOM    458  C   GLY    60      36.744  70.632  69.533  1.00 72.38           C
ATOM    459  O   GLY    60      35.873  71.392  69.116  1.00 72.38           O
ATOM    460  N   ARG    61      36.645  70.034  70.736  1.00164.14           N
ATOM    461  CA  ARG    61      35.474  70.264  71.540 50.00164.14           C
ATOM    462  CB  ARG    61      35.428  69.511  72.879  1.00164.14           C
ATOM    463  CG  ARG    61      34.080  69.799  73.536  1.00164.14           C
ATOM    464  CD  ARG    61      32.955  69.330  72.613  1.00164.14           C
ATOM    465  NE  ARG    61      31.759  70.194  72.812  1.00164.14           N
ATOM    466  CZ  ARG    61      30.670  69.731  73.486  1.00164.14           C
ATOM    467  NH1 ARG    61      30.733  68.543  74.149  1.00164.14           N
ATOM    468  NH2 ARG    61      29.528  70.481  73.512  1.00164.14           N
ATOM    469  C   ARG    61      35.357  71.715  71.881  1.00164.14           C
ATOM    470  O   ARG    61      34.311  72.327  71.671  1.00164.14           O
ATOM    471  N   ALA    62      36.447  72.308  72.395  1.00142.74           N
ATOM    472  CA  ALA    62      36.442  73.663  72.842 50.00142.74           C
ATOM    473  CB  ALA    62      37.792  74.103  73.436  1.00142.74           C
ATOM    474  C   ALA    62      36.172  74.509  71.638  1.00142.74           C
ATOM    475  O   ALA    62      35.300  75.374  71.627  1.00142.74           O
ATOM    476  N   GLU    63      36.863  74.198  70.538  1.00107.03           N
ATOM    477  CA  GLU    63      36.763  74.965  69.340 50.00107.03           C
ATOM    478  CB  GLU    63      37.597  74.363  68.196  1.00107.03           C
ATOM    479  CG  GLU    63      37.570  75.185  66.908  1.00107.03           C
ATOM    480  CD  GLU    63      38.340  74.406  65.849  1.00107.03           C
ATOM    481  OE1 GLU    63      37.932  73.250  65.560  1.00107.03           O
ATOM    482  OE2 GLU    63      39.344  74.952  65.319  1.00107.03           O
ATOM    483  C   GLU    63      35.331  74.955  68.904  1.00107.03           C
ATOM    484  O   GLU    63      34.806  75.940  68.389  1.00107.03           O
ATOM    485  N   TRP    64      34.660  73.812  69.077  1.00139.69           N
ATOM    486  CA  TRP    64      33.304  73.704  68.658 50.00139.69           C
ATOM    487  CB  TRP    64      32.793  72.258  68.692  1.00139.69           C
ATOM    488  CG  TRP    64      31.484  72.086  67.970  1.00139.69           C
ATOM    489  CD2 TRP    64      30.242  71.734  68.597  1.00139.69           C
ATOM    490  CD1 TRP    64      31.230  72.193  66.635  1.00139.69           C
ATOM    491  NE1 TRP    64      29.901  71.941  66.390  1.00139.69           N
ATOM    492  CE2 TRP    64      29.282  71.653  67.589  1.00139.69           C
ATOM    493  CE3 TRP    64      29.928  71.497  69.903  1.00139.69           C
ATOM    494  CZ2 TRP    64      27.986  71.332  67.875  1.00139.69           C
ATOM    495  CZ3 TRP    64      28.620  71.174  70.189  1.00139.69           C
ATOM    496  CH2 TRP    64      27.668  71.094  69.195  1.00139.69           C
ATOM    497  C   TRP    64      32.449  74.561  69.525  1.00139.69           C
ATOM    498  O   TRP    64      31.537  75.234  69.040  1.00139.69           O
ATOM    499  N   HIS    65      32.736  74.554  70.840  1.00120.45           N
ATOM    500  CA  HIS    65      31.968  75.329  71.755 50.00120.45           C
ATOM    501  ND1 HIS    65      33.290  73.374  74.691  1.00120.45           N
ATOM    502  CG  HIS    65      32.336  73.966  73.893  1.00120.45           C
ATOM    503  CB  HIS    65      32.528  75.277  73.188  1.00120.45           C
ATOM    504  NE2 HIS    65      31.492  72.078  74.790  1.00120.45           N
ATOM    505  CD2 HIS    65      31.244  73.157  73.961  1.00120.45           C
ATOM    506  CE1 HIS    65      32.733  72.249  75.202  1.00120.45           C
ATOM    507  C   HIS    65      32.083  76.753  71.305  1.00120.45           C
ATOM    508  O   HIS    65      31.085  77.420  71.023  1.00120.45           O
ATOM    509  N   GLY    66      33.340  77.211  71.142  1.00 78.64           N
ATOM    510  CA  GLY    66      33.651  78.575  70.846 50.00 78.64           C
ATOM    511  C   GLY    66      33.062  78.991  69.511  1.00 78.64           C
ATOM    512  O   GLY    66      32.541  80.099  69.362  1.00 78.64           O
ATOM    513  N   GLY    67      33.143  78.122  68.486  1.00 55.13           N
ATOM    514  CA  GLY    67      32.679  78.458  67.164 50.00 55.13           C
ATOM    515  C   GLY    67      31.200  78.679  67.145  1.00 55.13           C
ATOM    516  O   GLY    67      30.701  79.562  66.447  1.00 55.13           O
ATOM    517  N   ASN    68      30.440  77.842  67.867  1.00 45.64           N
ATOM    518  CA  ASN    68      29.025  78.050  67.867 50.00 45.64           C
ATOM    519  CB  ASN    68      28.244  76.982  68.650  1.00 45.64           C
ATOM    520  CG  ASN    68      28.162  75.737  67.784  1.00 45.64           C
ATOM    521  OD1 ASN    68      27.700  75.791  66.645  1.00 45.64           O
ATOM    522  ND2 ASN    68      28.625  74.583  68.333  1.00 45.64           N
ATOM    523  C   ASN    68      28.766  79.359  68.525  1.00 45.64           C
ATOM    524  O   ASN    68      27.970  80.169  68.054  1.00 45.64           O
ATOM    525  N   ARG    69      29.479  79.599  69.634  1.00192.20           N
ATOM    526  CA  ARG    69      29.278  80.765  70.434 50.00192.20           C
ATOM    527  CB  ARG    69      30.110  80.737  71.736  1.00192.20           C
ATOM    528  CG  ARG    69      29.919  79.457  72.560  1.00192.20           C
ATOM    529  CD  ARG    69      28.461  79.037  72.776  1.00192.20           C
ATOM    530  NE  ARG    69      27.881  79.867  73.870  1.00192.20           N
ATOM    531  CZ  ARG    69      26.534  80.084  73.922  1.00192.20           C
ATOM    532  NH1 ARG    69      25.725  79.620  72.924  1.00192.20           N
ATOM    533  NH2 ARG    69      25.992  80.763  74.975  1.00192.20           N
ATOM    534  C   ARG    69      29.660  81.986  69.644  1.00192.20           C
ATOM    535  O   ARG    69      29.028  83.032  69.780  1.00192.20           O
ATOM    536  N   ASP    70      30.691  81.906  68.775  1.00128.43           N
ATOM    537  CA  ASP    70      31.114  83.158  68.220 50.00128.43           C
ATOM    538  CB  ASP    70      32.647  83.305  68.153  1.00128.43           C
ATOM    539  CG  ASP    70      33.203  82.286  67.172  1.00128.43           C
ATOM    540  OD1 ASP    70      32.455  81.339  66.818  1.00128.43           O
ATOM    541  OD2 ASP    70      34.383  82.439  66.760  1.00128.43           O
ATOM    542  C   ASP    70      30.574  83.337  66.844  1.00128.43           C
ATOM    543  O   ASP    70      31.064  84.178  66.090  1.00128.43           O
ATOM    544  N   TYR    71      29.536  82.562  66.489  1.00166.86           N
ATOM    545  CA  TYR    71      28.900  82.747  65.220 50.00166.86           C
ATOM    546  CB  TYR    71      28.320  84.164  65.041  1.00166.86           C
ATOM    547  CG  TYR    71      27.270  84.444  66.059  1.00166.86           C
ATOM    548  CD1 TYR    71      27.609  84.870  67.324  1.00166.86           C
ATOM    549  CD2 TYR    71      25.941  84.295  65.739  1.00166.86           C
ATOM    550  CE1 TYR    71      26.635  85.136  68.258  1.00166.86           C
ATOM    551  CE2 TYR    71      24.963  84.560  66.669  1.00166.86           C
ATOM    552  CZ  TYR    71      25.311  84.978  67.930  1.00166.86           C
ATOM    553  OH  TYR    71      24.309  85.251  68.886  1.00166.86           O
ATOM    554  C   TYR    71      29.927  82.621  64.140  1.00166.86           C
ATOM    555  O   TYR    71      29.794  83.265  63.102  1.00166.86           O
ATOM    556  N   THR    72      30.969  81.801  64.365  1.00209.68           N
ATOM    557  CA  THR    72      32.018  81.531  63.417 50.00209.68           C
ATOM    558  CB  THR    72      31.558  80.823  62.169  1.00209.68           C
ATOM    559  OG1 THR    72      30.778  81.678  61.346  1.00209.68           O
ATOM    560  CG2 THR    72      30.719  79.606  62.593  1.00209.68           C
ATOM    561  C   THR    72      32.732  82.783  63.006  1.00209.68           C
ATOM    562  O   THR    72      33.296  82.834  61.914  1.00209.68           O
ATOM    563  N   GLN    73      32.780  83.822  63.862  1.00114.91           N
ATOM    564  CA  GLN    73      33.497  84.991  63.425 50.00114.91           C
ATOM    565  CB  GLN    73      32.651  86.276  63.380  1.00114.91           C
ATOM    566  CG  GLN    73      31.535  86.244  62.331  1.00114.91           C
ATOM    567  CD  GLN    73      32.164  86.254  60.943  1.00114.91           C
ATOM    568  OE1 GLN    73      33.106  86.998  60.674  1.00114.91           O
ATOM    569  NE2 GLN    73      31.625  85.399  60.032  1.00114.91           N
ATOM    570  C   GLN    73      34.628  85.224  64.375  1.00114.91           C
ATOM    571  O   GLN    73      34.494  85.006  65.579  1.00114.91           O
ATOM    572  N   LEU    74      35.790  85.661  63.842  1.00111.76           N
ATOM    573  CA  LEU    74      36.917  85.912  64.695 50.00111.76           C
ATOM    574  CB  LEU    74      38.289  85.894  64.004  1.00111.76           C
ATOM    575  CG  LEU    74      38.695  84.481  63.544  1.00111.76           C
ATOM    576  CD1 LEU    74      37.856  84.014  62.345  1.00111.76           C
ATOM    577  CD2 LEU    74      40.210  84.376  63.321  1.00111.76           C
ATOM    578  C   LEU    74      36.722  87.216  65.383  1.00111.76           C
ATOM    579  O   LEU    74      36.037  88.112  64.894  1.00111.76           O
ATOM    580  N   TRP    75      37.330  87.328  66.575  1.00161.17           N
ATOM    581  CA  TRP    75      37.172  88.482  67.405 50.00161.17           C
ATOM    582  CB  TRP    75      37.112  88.079  68.871  1.00161.17           C
ATOM    583  CG  TRP    75      36.048  87.042  69.073  1.00161.17           C
ATOM    584  CD2 TRP    75      34.710  87.286  69.530  1.00161.17           C
ATOM    585  CD1 TRP    75      36.142  85.708  68.829  1.00161.17           C
ATOM    586  NE1 TRP    75      34.949  85.096  69.113  1.00161.17           N
ATOM    587  CE2 TRP    75      34.057  86.054  69.547  1.00161.17           C
ATOM    588  CE3 TRP    75      34.077  88.439  69.900  1.00161.17           C
ATOM    589  CZ2 TRP    75      32.753  85.955  69.943  1.00161.17           C
ATOM    590  CZ3 TRP    75      32.760  88.339  70.292  1.00161.17           C
ATOM    591  CH2 TRP    75      32.114  87.119  70.316  1.00161.17           C
ATOM    592  C   TRP    75      38.391  89.330  67.180  1.00161.17           C
ATOM    593  O   TRP    75      39.508  88.832  67.032  1.00161.17           O
ATOM    594  N   LYS    76      38.199  90.660  67.148  1.00119.21           N
ATOM    595  CA  LYS    76      39.270  91.554  66.817 50.00119.21           C
ATOM    596  CB  LYS    76      38.816  92.972  66.418  1.00119.21           C
ATOM    597  CG  LYS    76      38.107  93.088  65.066  1.00119.21           C
ATOM    598  CD  LYS    76      36.670  92.568  65.047  1.00119.21           C
ATOM    599  CE  LYS    76      35.940  92.891  63.741  1.00119.21           C
ATOM    600  NZ  LYS    76      34.555  92.373  63.784  1.00119.21           N
ATOM    601  C   LYS    76      40.197  91.753  67.974  1.00119.21           C
ATOM    602  O   LYS    76      39.832  91.652  69.143  1.00119.21           O
ATOM    603  N   PRO    77      41.421  92.043  67.619  1.00126.72           N
ATOM    604  CA  PRO    77      42.419  92.492  68.540 50.00126.72           C
ATOM    605  CD  PRO    77      41.964  91.717  66.312  1.00126.72           C
ATOM    606  CB  PRO    77      43.711  92.618  67.720  1.00126.72           C
ATOM    607  CG  PRO    77      43.264  92.531  66.247  1.00126.72           C
ATOM    608  C   PRO    77      41.862  93.786  68.993  1.00126.72           C
ATOM    609  O   PRO    77      41.133  94.408  68.226  1.00126.72           O
ATOM    610  N   ILE    78      42.166  94.195  70.229  1.00139.10           N
ATOM    611  CA  ILE    78      41.607  95.392  70.770 50.00139.10           C
ATOM    612  CB  ILE    78      41.466  95.293  72.251  1.00139.10           C
ATOM    613  CG2 ILE    78      41.032  96.642  72.800  1.00139.10           C
ATOM    614  CG1 ILE    78      40.496  94.177  72.620  1.00139.10           C
ATOM    615  CD1 ILE    78      40.404  94.030  74.130  1.00139.10           C
ATOM    616  C   ILE    78      42.564  96.490  70.491  1.00139.10           C
ATOM    617  O   ILE    78      43.766  96.241  70.390  1.00139.10           O
ATOM    618  N   SER    79      42.012  97.704  70.267  1.00139.90           N
ATOM    619  CA  SER    79      42.774  98.906  70.099 33.67139.90           C
ATOM    620  CB  SER    79      42.032 100.011  69.322  1.00139.90           C
ATOM    621  OG  SER    79      40.833 100.373  69.991  1.00139.90           O
ATOM    622  C   SER    79      43.090  99.385  71.484  1.00139.90           C
ATOM    623  O   SER    79      42.683  98.779  72.469  1.00139.90           O
ATOM    624  N   VAL    80      43.843 100.485  71.615  1.00165.89           N
ATOM    625  CA  VAL    80      44.267 100.912  72.919 33.67165.89           C
ATOM    626  CB  VAL    80      45.157 102.124  72.871  1.00165.89           C
ATOM    627  CG1 VAL    80      46.472 101.737  72.179  1.00165.89           C
ATOM    628  CG2 VAL    80      44.407 103.264  72.161  1.00165.89           C
ATOM    629  C   VAL    80      43.119 101.235  73.822  1.00165.89           C
ATOM    630  O   VAL    80      43.101 100.773  74.962  1.00165.89           O
ATOM    631  N   GLU    81      42.118 102.004  73.347  1.00117.69           N
ATOM    632  CA  GLU    81      41.096 102.444  74.258 33.67117.69           C
ATOM    633  CB  GLU    81      39.989 103.317  73.643  1.00117.69           C
ATOM    634  CG  GLU    81      38.995 103.753  74.727  1.00117.69           C
ATOM    635  CD  GLU    81      37.650 104.108  74.109  1.00117.69           C
ATOM    636  OE1 GLU    81      37.028 103.205  73.488  1.00117.69           O
ATOM    637  OE2 GLU    81      37.218 105.281  74.266  1.00117.69           O
ATOM    638  C   GLU    81      40.358 101.285  74.830  1.00117.69           C
ATOM    639  O   GLU    81      40.136 101.226  76.038  1.00117.69           O
ATOM    640  N   GLU    82      39.956 100.321  73.989  1.00 82.32           N
ATOM    641  CA  GLU    82      39.176  99.253  74.539 33.67 82.32           C
ATOM    642  CB  GLU    82      38.673  98.219  73.525  1.00 82.32           C
ATOM    643  CG  GLU    82      37.556  98.688  72.597  1.00 82.32           C
ATOM    644  CD  GLU    82      37.062  97.437  71.885  1.00 82.32           C
ATOM    645  OE1 GLU    82      37.041  96.361  72.541  1.00 82.32           O
ATOM    646  OE2 GLU    82      36.698  97.534  70.684  1.00 82.32           O
ATOM    647  C   GLU    82      39.999  98.523  75.542  1.00 82.32           C
ATOM    648  O   GLU    82      39.493  98.126  76.590  1.00 82.32           O
ATOM    649  N   ILE    83      41.295  98.315  75.255  1.00202.76           N
ATOM    650  CA  ILE    83      42.068  97.562  76.195 33.67202.76           C
ATOM    651  CB  ILE    83      43.415  97.119  75.716  1.00202.76           C
ATOM    652  CG2 ILE    83      43.205  95.979  74.727  1.00202.76           C
ATOM    653  CG1 ILE    83      44.250  98.295  75.213  1.00202.76           C
ATOM    654  CD1 ILE    83      45.713  97.935  74.990  1.00202.76           C
ATOM    655  C   ILE    83      42.218  98.258  77.502  1.00202.76           C
ATOM    656  O   ILE    83      42.035  97.641  78.550  1.00202.76           O
ATOM    657  N   LYS    84      42.526  99.562  77.484  1.00131.91           N
ATOM    658  CA  LYS    84      42.737 100.283  78.705 33.67131.91           C
ATOM    659  CB  LYS    84      43.133 101.758  78.484  1.00131.91           C
ATOM    660  CG  LYS    84      42.026 102.623  77.876  1.00131.91           C
ATOM    661  CD  LYS    84      42.303 104.126  77.952  1.00131.91           C
ATOM    662  CE  LYS    84      41.183 104.981  77.357  1.00131.91           C
ATOM    663  NZ  LYS    84      41.462 106.415  77.591  1.00131.91           N
ATOM    664  C   LYS    84      41.468 100.267  79.500  1.00131.91           C
ATOM    665  O   LYS    84      41.494 100.187  80.727  1.00131.91           O
ATOM    666  N   ALA    85      40.318 100.303  78.803  1.00 76.93           N
ATOM    667  CA  ALA    85      39.017 100.382  79.406 33.67 76.93           C
ATOM    668  CB  ALA    85      37.880 100.369  78.370  1.00 76.93           C
ATOM    669  C   ALA    85      38.809  99.214  80.308  1.00 76.93           C
ATOM    670  O   ALA    85      38.155  99.332  81.344  1.00 76.93           O
ATOM    671  N   SER    86      39.361  98.048  79.933  1.00125.17           N
ATOM    672  CA  SER    86      39.141  96.865  80.706 33.67125.17           C
ATOM    673  CB  SER    86      39.936  95.649  80.198  1.00125.17           C
ATOM    674  OG  SER    86      41.327  95.844  80.407  1.00125.17           O
ATOM    675  C   SER    86      39.568  97.109  82.122  1.00125.17           C
ATOM    676  O   SER    86      38.868  96.714  83.052  1.00125.17           O
ATOM    677  N   ARG    87      40.730  97.760  82.329  1.00275.59           N
ATOM    678  CA  ARG    87      41.231  97.962  83.660 33.67275.59           C
ATOM    679  CB  ARG    87      42.624  98.612  83.712  1.00275.59           C
ATOM    680  CG  ARG    87      43.101  98.798  85.155  1.00275.59           C
ATOM    681  CD  ARG    87      44.399  99.590  85.317  1.00275.59           C
ATOM    682  NE  ARG    87      44.644  99.722  86.783  1.00275.59           N
ATOM    683  CZ  ARG    87      45.708 100.440  87.249  1.00275.59           C
ATOM    684  NH1 ARG    87      46.566 101.042  86.375  1.00275.59           N
ATOM    685  NH2 ARG    87      45.909 100.561  88.594  1.00275.59           N
ATOM    686  C   ARG    87      40.342  98.859  84.480  1.00275.59           C
ATOM    687  O   ARG    87      40.006  98.529  85.616  1.00275.59           O
ATOM    688  N   PHE    88      39.933 100.016  83.922  1.00190.34           N
ATOM    689  CA  PHE    88      39.180 101.004  84.652 33.67190.34           C
ATOM    690  CB  PHE    88      38.984 102.340  83.910  1.00190.34           C
ATOM    691  CG  PHE    88      40.331 102.903  83.617  1.00190.34           C
ATOM    692  CD1 PHE    88      41.212 103.158  84.638  1.00190.34           C
ATOM    693  CD2 PHE    88      40.737 103.121  82.321  1.00190.34           C
ATOM    694  CE1 PHE    88      42.459 103.663  84.366  1.00190.34           C
ATOM    695  CE2 PHE    88      41.984 103.633  82.050  1.00190.34           C
ATOM    696  CZ  PHE    88      42.850 103.910  83.077  1.00190.34           C
ATOM    697  C   PHE    88      37.809 100.494  84.981  1.00190.34           C
ATOM    698  O   PHE    88      37.250 100.808  86.032  1.00190.34           O
ATOM    699  N   ASP    89      37.237  99.689  84.070  1.00316.26           N
ATOM    700  CA  ASP    89      35.883  99.221  84.147 33.67316.26           C
ATOM    701  CB  ASP    89      35.484  98.332  82.960  1.00316.26           C
ATOM    702  CG  ASP    89      35.392  99.202  81.719  1.00316.26           C
ATOM    703  OD1 ASP    89      35.567 100.444  81.846  1.00316.26           O
ATOM    704  OD2 ASP    89      35.138  98.633  80.625  1.00316.26           O
ATOM    705  C   ASP    89      35.646  98.407  85.378  1.00316.26           C
ATOM    706  O   ASP    89      34.508  98.340  85.840  1.00316.26           O
ATOM    707  N   TRP    90      36.680  97.739  85.927  1.00104.75           N
ATOM    708  CA  TRP    90      36.437  96.931  87.093 50.00104.75           C
ATOM    709  CB  TRP    90      37.704  96.290  87.699  1.00104.75           C
ATOM    710  CG  TRP    90      38.141  94.980  87.084  1.00104.75           C
ATOM    711  CD2 TRP    90      37.783  93.708  87.651  1.00104.75           C
ATOM    712  CD1 TRP    90      38.907  94.712  85.987  1.00104.75           C
ATOM    713  NE1 TRP    90      39.046  93.349  85.835  1.00104.75           N
ATOM    714  CE2 TRP    90      38.358  92.720  86.854  1.00104.75           C
ATOM    715  CE3 TRP    90      37.037  93.392  88.750  1.00104.75           C
ATOM    716  CZ2 TRP    90      38.193  91.390  87.148  1.00104.75           C
ATOM    717  CZ3 TRP    90      36.871  92.056  89.040  1.00104.75           C
ATOM    718  CH2 TRP    90      37.436  91.070  88.255  1.00104.75           C
ATOM    719  C   TRP    90      35.812  97.759  88.174  1.00104.75           C
ATOM    720  O   TRP    90      34.786  97.359  88.726  1.00104.75           O
ATOM    721  N   ARG    91      36.404  98.921  88.516  1.00125.25           N
ATOM    722  CA  ARG    91      35.793  99.771  89.506 50.00125.25           C
ATOM    723  CB  ARG    91      36.730 100.138  90.670  1.00125.25           C
ATOM    724  CG  ARG    91      37.261  98.949  91.472  1.00125.25           C
ATOM    725  CD  ARG    91      38.148  99.371  92.649  1.00125.25           C
ATOM    726  NE  ARG    91      37.267  99.516  93.843  1.00125.25           N
ATOM    727  CZ  ARG    91      37.514 100.480  94.778  1.00125.25           C
ATOM    728  NH1 ARG    91      38.523 101.380  94.590  1.00125.25           N
ATOM    729  NH2 ARG    91      36.745 100.548  95.903  1.00125.25           N
ATOM    730  C   ARG    91      35.506 101.068  88.814  1.00125.25           C
ATOM    731  O   ARG    91      36.326 101.984  88.828  1.00125.25           O
ATOM    732  N   THR    92      34.302 101.206  88.236  1.00102.93           N
ATOM    733  CA  THR    92      33.998 102.369  87.457 50.00102.93           C
ATOM    734  CB  THR    92      32.661 102.278  86.792  1.00102.93           C
ATOM    735  OG1 THR    92      32.599 101.102  86.002  1.00102.93           O
ATOM    736  CG2 THR    92      32.483 103.508  85.888  1.00102.93           C
ATOM    737  C   THR    92      34.005 103.580  88.325  1.00102.93           C
ATOM    738  O   THR    92      34.423 104.659  87.912  1.00102.93           O
ATOM    739  N   SER    93      33.530 103.433  89.566  1.00 95.83           N
ATOM    740  CA  SER    93      33.411 104.552  90.451 50.00 95.83           C
ATOM    741  CB  SER    93      32.744 104.182  91.782  1.00 95.83           C
ATOM    742  OG  SER    93      32.746 105.305  92.647  1.00 95.83           O
ATOM    743  C   SER    93      34.749 105.170  90.757  1.00 95.83           C
ATOM    744  O   SER    93      34.850 106.396  90.733  1.00 95.83           O
ATOM    745  N   PRO    94      35.782 104.409  91.050  1.00113.04           N
ATOM    746  CA  PRO    94      37.052 105.026  91.351 50.00113.04           C
ATOM    747  CD  PRO    94      35.604 103.192  91.824  1.00113.04           C
ATOM    748  CB  PRO    94      37.727 104.166  92.418  1.00113.04           C
ATOM    749  CG  PRO    94      37.015 102.814  92.302  1.00113.04           C
ATOM    750  C   PRO    94      37.966 105.309  90.208  1.00113.04           C
ATOM    751  O   PRO    94      37.789 104.750  89.129  1.00113.04           O
ATOM    752  N   GLY    95      38.995 106.139  90.447  1.00 48.97           N
ATOM    753  CA  GLY    95      39.946 106.413  89.415 50.00 48.97           C
ATOM    754  C   GLY    95      41.302 106.003  89.893  1.00 48.97           C
ATOM    755  O   GLY    95      41.660 106.191  91.058  1.00 48.97           O
ATOM    756  N   PRO    96      42.093 105.459  88.993  1.00278.21           N
ATOM    757  CA  PRO    96      43.417 105.028  89.335 33.67278.21           C
ATOM    758  CD  PRO    96      41.602 104.832  87.781  1.00278.21           C
ATOM    759  CB  PRO    96      43.968 104.349  88.088  1.00278.21           C
ATOM    760  CG  PRO    96      42.708 103.849  87.367  1.00278.21           C
ATOM    761  C   PRO    96      44.118 106.295  89.649  1.00278.21           C
ATOM    762  O   PRO    96      43.731 107.344  89.139  1.00278.21           O
ATOM    763  N   ASP    97      45.166 106.225  90.474  1.00 78.14           N
ATOM    764  CA  ASP    97      45.846 107.413  90.865 50.00 78.14           C
ATOM    765  CB  ASP    97      46.995 107.103  91.836  1.00 78.14           C
ATOM    766  CG  ASP    97      46.353 106.490  93.077  1.00 78.14           C
ATOM    767  OD1 ASP    97      45.352 107.068  93.579  1.00 78.14           O
ATOM    768  OD2 ASP    97      46.855 105.429  93.536  1.00 78.14           O
ATOM    769  C   ASP    97      46.389 108.036  89.617  1.00 78.14           C
ATOM    770  O   ASP    97      46.596 109.247  89.552  1.00 78.14           O
ATOM    771  N   GLY    98      46.694 107.189  88.617  1.00 74.44           N
ATOM    772  CA  GLY    98      47.242 107.591  87.349 50.00 74.44           C
ATOM    773  C   GLY    98      46.262 108.305  86.466  1.00 74.44           C
ATOM    774  O   GLY    98      46.653 109.183  85.694  1.00 74.44           O
ATOM    775  N   ILE    99      44.980 107.894  86.486  1.00201.20           N
ATOM    776  CA  ILE    99      44.077 108.481  85.546 50.00201.20           C
ATOM    777  CB  ILE    99      43.563 107.397  84.638  1.00201.20           C
ATOM    778  CG2 ILE    99      42.930 106.323  85.515  1.00201.20           C
ATOM    779  CG1 ILE    99      42.664 107.909  83.515  1.00201.20           C
ATOM    780  CD1 ILE    99      42.274 106.795  82.544  1.00201.20           C
ATOM    781  C   ILE    99      42.946 109.180  86.250  1.00201.20           C
ATOM    782  O   ILE    99      41.818 108.692  86.299  1.00201.20           O
ATOM    783  N   ARG   100      43.209 110.387  86.784  1.00300.63           N
ATOM    784  CA  ARG   100      42.149 111.170  87.348 50.00300.63           C
ATOM    785  CB  ARG   100      42.548 112.125  88.485  1.00300.63           C
ATOM    786  CG  ARG   100      43.559 113.191  88.056  1.00300.63           C
ATOM    787  CD  ARG   100      43.590 114.414  88.975  1.00300.63           C
ATOM    788  NE  ARG   100      44.796 115.214  88.613  1.00300.63           N
ATOM    789  CZ  ARG   100      44.720 116.566  88.438  1.00300.63           C
ATOM    790  NH1 ARG   100      43.514 117.204  88.488  1.00300.63           N
ATOM    791  NH2 ARG   100      45.861 117.280  88.209  1.00300.63           N
ATOM    792  C   ARG   100      41.784 112.038  86.205  1.00300.63           C
ATOM    793  O   ARG   100      42.259 111.781  85.111  1.00300.63           O
ATOM    794  N   SER   101      40.850 112.984  86.368  1.00132.11           N
ATOM    795  CA  SER   101      40.611 113.988  85.365 50.00132.11           C
ATOM    796  CB  SER   101      41.783 114.975  85.200  1.00132.11           C
ATOM    797  OG  SER   101      41.972 115.722  86.392  1.00132.11           O
ATOM    798  C   SER   101      40.338 113.394  84.017  1.00132.11           C
ATOM    799  O   SER   101      40.522 114.062  83.003  1.00132.11           O
ATOM    800  N   GLY   102      39.936 112.118  83.947  1.00 47.20           N
ATOM    801  CA  GLY   102      39.557 111.563  82.680 50.00 47.20           C
ATOM    802  C   GLY   102      40.761 111.374  81.805  1.00 47.20           C
ATOM    803  O   GLY   102      40.674 110.709  80.774  1.00 47.20           O
ATOM    804  N   GLN   103      41.927 111.928  82.190  1.00 93.50           N
ATOM    805  CA  GLN   103      43.077 111.822  81.337 50.00 93.50           C
ATOM    806  CB  GLN   103      43.644 113.180  80.889  1.00 93.50           C
ATOM    807  CG  GLN   103      42.688 113.976  79.997  1.00 93.50           C
ATOM    808  CD  GLN   103      42.550 113.243  78.669  1.00 93.50           C
ATOM    809  OE1 GLN   103      43.469 112.557  78.226  1.00 93.50           O
ATOM    810  NE2 GLN   103      41.365 113.383  78.017  1.00 93.50           N
ATOM    811  C   GLN   103      44.171 111.112  82.076  1.00 93.50           C
ATOM    812  O   GLN   103      44.206 111.094  83.306  1.00 93.50           O
ATOM    813  N   TRP   104      45.099 110.487  81.321  1.00145.40           N
ATOM    814  CA  TRP   104      46.177 109.756  81.919 33.67145.40           C
ATOM    815  CB  TRP   104      46.826 108.742  80.962  1.00145.40           C
ATOM    816  CG  TRP   104      45.884 107.649  80.527  1.00145.40           C
ATOM    817  CD2 TRP   104      46.236 106.556  79.665  1.00145.40           C
ATOM    818  CD1 TRP   104      44.567 107.487  80.834  1.00145.40           C
ATOM    819  NE1 TRP   104      44.073 106.364  80.219  1.00145.40           N
ATOM    820  CE2 TRP   104      45.089 105.779  79.494  1.00145.40           C
ATOM    821  CE3 TRP   104      47.416 106.226  79.064  1.00145.40           C
ATOM    822  CZ2 TRP   104      45.104 104.657  78.716  1.00145.40           C
ATOM    823  CZ3 TRP   104      47.427 105.094  78.280  1.00145.40           C
ATOM    824  CH2 TRP   104      46.295 104.323  78.108  1.00145.40           C
ATOM    825  C   TRP   104      47.247 110.723  82.312  1.00145.40           C
ATOM    826  O   TRP   104      47.433 111.758  81.675  1.00145.40           O
ATOM    827  N   ARG   105      47.978 110.400  83.396  1.00355.49           N
ATOM    828  CA  ARG   105      49.048 111.228  83.854 25.50355.49           C
ATOM    829  CB  ARG   105      49.410 111.011  85.333  1.00355.49           C
ATOM    830  CG  ARG   105      50.295 112.121  85.897  1.00355.49           C
ATOM    831  CD  ARG   105      50.148 112.293  87.408  1.00355.49           C
ATOM    832  NE  ARG   105      48.754 112.765  87.639  1.00355.49           N
ATOM    833  CZ  ARG   105      48.399 113.306  88.839  1.00355.49           C
ATOM    834  NH1 ARG   105      49.324 113.424  89.836  1.00355.49           N
ATOM    835  NH2 ARG   105      47.118 113.733  89.037  1.00355.49           N
ATOM    836  C   ARG   105      50.218 110.912  82.983  1.00355.49           C
ATOM    837  O   ARG   105      50.147 110.031  82.132  1.00355.49           O
ATOM    838  N   ALA   106      51.310 111.680  83.124  1.00 83.98           N
ATOM    839  CA  ALA   106      52.449 111.504  82.274 25.50 83.98           C
ATOM    840  CB  ALA   106      53.528 112.572  82.502  1.00 83.98           C
ATOM    841  C   ALA   106      53.106 110.163  82.459  1.00 83.98           C
ATOM    842  O   ALA   106      53.482 109.525  81.479  1.00 83.98           O
ATOM    843  N   VAL   107      53.271 109.694  83.709  1.00100.90           N
ATOM    844  CA  VAL   107      54.013 108.481  83.920 25.50100.90           C
ATOM    845  CB  VAL   107      54.235 108.171  85.374  1.00100.90           C
ATOM    846  CG1 VAL   107      54.980 106.831  85.487  1.00100.90           C
ATOM    847  CG2 VAL   107      54.970 109.358  86.019  1.00100.90           C
ATOM    848  C   VAL   107      53.337 107.298  83.288  1.00100.90           C
ATOM    849  O   VAL   107      54.004 106.514  82.615  1.00100.90           O
ATOM    850  N   PRO   108      52.054 107.104  83.471  1.00139.25           N
ATOM    851  CA  PRO   108      51.428 105.959  82.860 33.67139.25           C
ATOM    852  CD  PRO   108      51.366 107.518  84.682  1.00139.25           C
ATOM    853  CB  PRO   108      50.041 105.861  83.492  1.00139.25           C
ATOM    854  CG  PRO   108      50.228 106.503  84.880  1.00139.25           C
ATOM    855  C   PRO   108      51.402 106.023  81.369  1.00139.25           C
ATOM    856  O   PRO   108      51.576 104.987  80.729  1.00139.25           O
ATOM    857  N   VAL   109      51.184 107.222  80.799  1.00116.42           N
ATOM    858  CA  VAL   109      51.110 107.326  79.369 25.50116.42           C
ATOM    859  CB  VAL   109      50.723 108.694  78.879  1.00116.42           C
ATOM    860  CG1 VAL   109      49.308 109.017  79.380  1.00116.42           C
ATOM    861  CG2 VAL   109      51.774 109.713  79.337  1.00116.42           C
ATOM    862  C   VAL   109      52.448 106.988  78.799  1.00116.42           C
ATOM    863  O   VAL   109      52.548 106.284  77.795  1.00116.42           O
ATOM    864  N   HIS   110      53.522 107.478  79.442  1.00 72.04           N
ATOM    865  CA  HIS   110      54.844 107.261  78.930 25.50 72.04           C
ATOM    866  ND1 HIS   110      57.889 108.675  78.401  1.00 72.04           N
ATOM    867  CG  HIS   110      57.318 107.791  79.289  1.00 72.04           C
ATOM    868  CB  HIS   110      55.919 107.913  79.818  1.00 72.04           C
ATOM    869  NE2 HIS   110      59.436 107.145  78.859  1.00 72.04           N
ATOM    870  CD2 HIS   110      58.276 106.862  79.558  1.00 72.04           C
ATOM    871  CE1 HIS   110      59.156 108.241  78.179  1.00 72.04           C
ATOM    872  C   HIS   110      55.112 105.790  78.892  1.00 72.04           C
ATOM    873  O   HIS   110      55.535 105.248  77.872  1.00 72.04           O
ATOM    874  N   LEU   111      54.846 105.098  80.013  1.00198.35           N
ATOM    875  CA  LEU   111      55.132 103.696  80.102 25.50198.35           C
ATOM    876  CB  LEU   111      54.870 103.150  81.515  1.00198.35           C
ATOM    877  CG  LEU   111      55.158 101.648  81.669  1.00198.35           C
ATOM    878  CD1 LEU   111      56.650 101.340  81.458  1.00198.35           C
ATOM    879  CD2 LEU   111      54.621 101.115  83.006  1.00198.35           C
ATOM    880  C   LEU   111      54.263 102.920  79.157  1.00198.35           C
ATOM    881  O   LEU   111      54.728 102.016  78.463  1.00198.35           O
ATOM    882  N   LYS   112      52.961 103.254  79.109  1.00174.11           N
ATOM    883  CA  LYS   112      52.040 102.508  78.300 25.50174.11           C
ATOM    884  CB  LYS   112      50.568 102.886  78.559  1.00174.11           C
ATOM    885  CG  LYS   112      50.064 102.453  79.941  1.00174.11           C
ATOM    886  CD  LYS   112      48.704 103.040  80.327  1.00174.11           C
ATOM    887  CE  LYS   112      48.220 102.602  81.712  1.00174.11           C
ATOM    888  NZ  LYS   112      46.915 103.232  82.022  1.00174.11           N
ATOM    889  C   LYS   112      52.316 102.684  76.837  1.00174.11           C
ATOM    890  O   LYS   112      52.164 101.740  76.062  1.00174.11           O
ATOM    891  N   ALA   113      52.702 103.902  76.415  1.00 50.43           N
ATOM    892  CA  ALA   113      52.912 104.172  75.019 25.50 50.43           C
ATOM    893  CB  ALA   113      53.253 105.647  74.745  1.00 50.43           C
ATOM    894  C   ALA   113      54.036 103.345  74.493  1.00 50.43           C
ATOM    895  O   ALA   113      53.939 102.786  73.402  1.00 50.43           O
ATOM    896  N   GLU   114      55.138 103.239  75.255  1.00118.52           N
ATOM    897  CA  GLU   114      56.260 102.510  74.750 25.50118.52           C
ATOM    898  CB  GLU   114      57.464 102.528  75.704  1.00118.52           C
ATOM    899  CG  GLU   114      58.674 101.771  75.157  1.00118.52           C
ATOM    900  CD  GLU   114      59.789 101.861  76.187  1.00118.52           C
ATOM    901  OE1 GLU   114      59.509 102.327  77.324  1.00118.52           O
ATOM    902  OE2 GLU   114      60.937 101.465  75.851  1.00118.52           O
ATOM    903  C   GLU   114      55.870 101.084  74.577  1.00118.52           C
ATOM    904  O   GLU   114      56.112 100.484  73.532  1.00118.52           O
ATOM    905  N   MET   115      55.216 100.510  75.599  1.00218.71           N
ATOM    906  CA  MET   115      54.889  99.124  75.535 33.67218.71           C
ATOM    907  CB  MET   115      54.369  98.585  76.865  1.00218.71           C
ATOM    908  CG  MET   115      55.514  98.565  77.880  1.00218.71           C
ATOM    909  SD  MET   115      56.857  97.417  77.462  1.00218.71           S
ATOM    910  CE  MET   115      55.756  95.978  77.427  1.00218.71           C
ATOM    911  C   MET   115      53.928  98.890  74.430  1.00218.71           C
ATOM    912  O   MET   115      54.032  97.882  73.735  1.00218.71           O
ATOM    913  N   PHE   116      52.978  99.815  74.215  1.00277.65           N
ATOM    914  CA  PHE   116      52.055  99.570  73.153 25.50277.65           C
ATOM    915  CB  PHE   116      50.886 100.562  73.031  1.00277.65           C
ATOM    916  CG  PHE   116      50.017  99.996  71.954  1.00277.65           C
ATOM    917  CD1 PHE   116      49.257  98.870  72.190  1.00277.65           C
ATOM    918  CD2 PHE   116      49.957 100.582  70.711  1.00277.65           C
ATOM    919  CE1 PHE   116      48.453  98.332  71.212  1.00277.65           C
ATOM    920  CE2 PHE   116      49.155 100.052  69.727  1.00277.65           C
ATOM    921  CZ  PHE   116      48.403  98.929  69.977  1.00277.65           C
ATOM    922  C   PHE   116      52.779  99.535  71.847  1.00277.65           C
ATOM    923  O   PHE   116      52.513  98.666  71.019  1.00277.65           O
ATOM    924  N   ASN   117      53.722 100.469  71.625  1.00 97.99           N
ATOM    925  CA  ASN   117      54.404 100.523  70.362 25.50 97.99           C
ATOM    926  CB  ASN   117      55.436 101.662  70.269  1.00 97.99           C
ATOM    927  CG  ASN   117      54.710 102.983  70.073  1.00 97.99           C
ATOM    928  OD1 ASN   117      53.532 103.014  69.720  1.00 97.99           O
ATOM    929  ND2 ASN   117      55.441 104.110  70.287  1.00 97.99           N
ATOM    930  C   ASN   117      55.172  99.266  70.127  1.00 97.99           C
ATOM    931  O   ASN   117      55.095  98.688  69.045  1.00 97.99           O
ATOM    932  N   ALA   118      55.930  98.807  71.138  1.00 87.49           N
ATOM    933  CA  ALA   118      56.780  97.666  70.958 25.50 87.49           C
ATOM    934  CB  ALA   118      57.608  97.343  72.212  1.00 87.49           C
ATOM    935  C   ALA   118      55.952  96.465  70.654  1.00 87.49           C
ATOM    936  O   ALA   118      56.272  95.677  69.765  1.00 87.49           O
ATOM    937  N   TRP   119      54.839  96.298  71.378  1.00375.57           N
ATOM    938  CA  TRP   119      54.065  95.120  71.162 33.67375.57           C
ATOM    939  CB  TRP   119      52.914  94.946  72.139  1.00375.57           C
ATOM    940  CG  TRP   119      53.398  94.340  73.417  1.00375.57           C
ATOM    941  CD2 TRP   119      53.804  92.971  73.476  1.00375.57           C
ATOM    942  CD1 TRP   119      53.561  94.857  74.663  1.00375.57           C
ATOM    943  NE1 TRP   119      53.992  93.873  75.512  1.00375.57           N
ATOM    944  CE2 TRP   119      54.160  92.709  74.790  1.00375.57           C
ATOM    945  CE3 TRP   119      53.858  92.013  72.508  1.00375.57           C
ATOM    946  CZ2 TRP   119      54.572  91.461  75.161  1.00375.57           C
ATOM    947  CZ3 TRP   119      54.300  90.765  72.877  1.00375.57           C
ATOM    948  CH2 TRP   119      54.649  90.500  74.179  1.00375.57           C
ATOM    949  C   TRP   119      53.521  95.089  69.783  1.00375.57           C
ATOM    950  O   TRP   119      53.462  94.023  69.177  1.00375.57           O
ATOM    951  N   MET   120      53.098  96.244  69.249  1.00251.42           N
ATOM    952  CA  MET   120      52.533  96.230  67.933 25.50251.42           C
ATOM    953  CB  MET   120      51.984  97.596  67.492  1.00251.42           C
ATOM    954  CG  MET   120      50.701  97.994  68.221  1.00251.42           C
ATOM    955  SD  MET   120      49.247  97.011  67.747  1.00251.42           S
ATOM    956  CE  MET   120      49.043  97.799  66.124  1.00251.42           C
ATOM    957  C   MET   120      53.579  95.815  66.950  1.00251.42           C
ATOM    958  O   MET   120      53.292  95.174  65.941  1.00251.42           O
ATOM    959  N   ALA   121      54.822  96.219  67.230  1.00133.44           N
ATOM    960  CA  ALA   121      56.005  95.992  66.457 25.50133.44           C
ATOM    961  CB  ALA   121      57.229  96.747  67.003  1.00133.44           C
ATOM    962  C   ALA   121      56.349  94.547  66.418  1.00133.44           C
ATOM    963  O   ALA   121      57.057  94.115  65.513  1.00133.44           O
ATOM    964  N   ARG   122      55.867  93.791  67.420  1.00310.71           N
ATOM    965  CA  ARG   122      56.215  92.437  67.735 33.67310.71           C
ATOM    966  CB  ARG   122      56.028  91.343  66.651  1.00310.71           C
ATOM    967  CG  ARG   122      56.857  91.407  65.372  1.00310.71           C
ATOM    968  CD  ARG   122      56.536  90.260  64.411  1.00310.71           C
ATOM    969  NE  ARG   122      55.051  90.204  64.292  1.00310.71           N
ATOM    970  CZ  ARG   122      54.325  89.446  65.166  1.00310.71           C
ATOM    971  NH1 ARG   122      54.962  88.678  66.097  1.00310.71           N
ATOM    972  NH2 ARG   122      52.962  89.465  65.119  1.00310.71           N
ATOM    973  C   ARG   122      57.595  92.451  68.286  1.00310.71           C
ATOM    974  O   ARG   122      58.427  91.576  68.041  1.00310.71           O
ATOM    975  N   GLY   123      57.884  93.539  69.020  1.00172.77           N
ATOM    976  CA  GLY   123      59.008  93.436  69.877 25.50172.77           C
ATOM    977  C   GLY   123      58.456  92.528  70.938  1.00172.77           C
ATOM    978  O   GLY   123      57.237  92.465  71.156  1.00172.77           O
ATOM    979  N   GLU   124      59.342  91.749  71.581  1.00271.90           N
ATOM    980  CA  GLU   124      58.845  90.841  72.572 25.50271.90           C
ATOM    981  CB  GLU   124      59.927  89.852  73.056  1.00271.90           C
ATOM    982  CG  GLU   124      61.154  90.534  73.673  1.00271.90           C
ATOM    983  CD  GLU   124      62.028  89.473  74.331  1.00271.90           C
ATOM    984  OE1 GLU   124      61.761  88.261  74.116  1.00271.90           O
ATOM    985  OE2 GLU   124      62.975  89.865  75.065  1.00271.90           O
ATOM    986  C   GLU   124      58.369  91.587  73.769  1.00271.90           C
ATOM    987  O   GLU   124      57.245  91.376  74.206  1.00271.90           O
ATOM    988  N   ILE   125      59.202  92.508  74.311  1.00426.28           N
ATOM    989  CA  ILE   125      58.916  93.295  75.492 25.50426.28           C
ATOM    990  CB  ILE   125      57.507  93.708  75.824  1.00426.28           C
ATOM    991  CG2 ILE   125      56.755  94.079  74.532  1.00426.28           C
ATOM    992  CG1 ILE   125      56.832  92.590  76.614  1.00426.28           C
ATOM    993  CD1 ILE   125      55.697  93.038  77.502  1.00426.28           C
ATOM    994  C   ILE   125      59.229  92.438  76.671  1.00426.28           C
ATOM    995  O   ILE   125      59.186  91.209  76.605  1.00426.28           O
ATOM    996  N   PRO   126      59.577  93.074  77.749  1.00301.69           N
ATOM    997  CA  PRO   126      59.904  92.283  78.895 25.50301.69           C
ATOM    998  CD  PRO   126      60.413  94.261  77.669  1.00301.69           C
ATOM    999  CB  PRO   126      60.719  93.181  79.824  1.00301.69           C
ATOM   1000  CG  PRO   126      61.397  94.159  78.850  1.00301.69           C
ATOM   1001  C   PRO   126      58.770  91.577  79.561  1.00301.69           C
ATOM   1002  O   PRO   126      57.793  92.206  79.974  1.00301.69           O
ATOM   1003  N   GLU   127      58.913  90.251  79.715  1.00216.75           N
ATOM   1004  CA  GLU   127      57.863  89.617  80.452 50.00216.75           C
ATOM   1005  CB  GLU   127      57.553  88.168  80.039  1.00216.75           C
ATOM   1006  CG  GLU   127      56.400  87.575  80.850  1.00216.75           C
ATOM   1007  CD  GLU   127      55.173  88.450  80.619  1.00216.75           C
ATOM   1008  OE1 GLU   127      54.561  88.351  79.525  1.00216.75           O
ATOM   1009  OE2 GLU   127      54.829  89.235  81.540  1.00216.75           O
ATOM   1010  C   GLU   127      58.347  89.541  81.865  1.00216.75           C
ATOM   1011  O   GLU   127      58.721  88.468  82.325  1.00216.75           O
ATOM   1012  N   ILE   128      58.314  90.659  82.620  1.00248.06           N
ATOM   1013  CA  ILE   128      58.839  90.603  83.958 33.67248.06           C
ATOM   1014  CB  ILE   128      59.952  91.577  84.238  1.00248.06           C
ATOM   1015  CG2 ILE   128      61.181  91.145  83.428  1.00248.06           C
ATOM   1016  CG1 ILE   128      59.509  93.030  84.005  1.00248.06           C
ATOM   1017  CD1 ILE   128      59.148  93.361  82.560  1.00248.06           C
ATOM   1018  C   ILE   128      57.738  90.836  84.944  1.00248.06           C
ATOM   1019  O   ILE   128      56.814  91.622  84.714  1.00248.06           O
ATOM   1020  N   LEU   129      57.817  90.090  86.067  1.00118.04           N
ATOM   1021  CA  LEU   129      56.831  90.164  87.100 33.67118.04           C
ATOM   1022  CB  LEU   129      56.094  88.830  87.329  1.00118.04           C
ATOM   1023  CG  LEU   129      55.274  88.337  86.123  1.00118.04           C
ATOM   1024  CD1 LEU   129      54.574  87.004  86.435  1.00118.04           C
ATOM   1025  CD2 LEU   129      54.294  89.415  85.633  1.00118.04           C
ATOM   1026  C   LEU   129      57.509  90.474  88.393  1.00118.04           C
ATOM   1027  O   LEU   129      58.725  90.337  88.514  1.00118.04           O
ATOM   1028  N   ARG   130      56.725  90.945  89.386  1.00184.44           N
ATOM   1029  CA  ARG   130      57.253  91.132  90.707 33.67184.44           C
ATOM   1030  CB  ARG   130      56.613  92.288  91.499  1.00184.44           C
ATOM   1031  CG  ARG   130      57.099  92.347  92.951  1.00184.44           C
ATOM   1032  CD  ARG   130      56.270  93.250  93.871  1.00184.44           C
ATOM   1033  NE  ARG   130      56.541  94.666  93.495  1.00184.44           N
ATOM   1034  CZ  ARG   130      56.898  95.579  94.446  1.00184.44           C
ATOM   1035  NH1 ARG   130      57.022  95.205  95.753  1.00184.44           N
ATOM   1036  NH2 ARG   130      57.135  96.873  94.084  1.00184.44           N
ATOM   1037  C   ARG   130      56.872  89.878  91.418  1.00184.44           C
ATOM   1038  O   ARG   130      55.736  89.419  91.313  1.00184.44           O
ATOM   1039  N   GLN   131      57.814  89.296  92.174  1.00173.23           N
ATOM   1040  CA  GLN   131      57.577  88.010  92.751 25.50173.23           C
ATOM   1041  CB  GLN   131      58.845  87.140  92.705  1.00173.23           C
ATOM   1042  CG  GLN   131      58.614  85.649  92.914  1.00173.23           C
ATOM   1043  CD  GLN   131      59.938  84.952  92.640  1.00173.23           C
ATOM   1044  OE1 GLN   131      61.010  85.483  92.926  1.00173.23           O
ATOM   1045  NE2 GLN   131      59.858  83.724  92.063  1.00173.23           N
ATOM   1046  C   GLN   131      57.194  88.202  94.186  1.00173.23           C
ATOM   1047  O   GLN   131      57.617  89.156  94.845  1.00173.23           O
ATOM   1048  N   CYS   132      56.332  87.299  94.696  1.00 86.66           N
ATOM   1049  CA  CYS   132      55.936  87.404  96.065 33.67 86.66           C
ATOM   1050  CB  CYS   132      54.956  88.567  96.324  1.00 86.66           C
ATOM   1051  SG  CYS   132      54.746  88.960  98.089  1.00 86.66           S
ATOM   1052  C   CYS   132      55.275  86.125  96.459  1.00 86.66           C
ATOM   1053  O   CYS   132      55.145  85.196  95.663  1.00 86.66           O
ATOM   1054  N   ARG   133      54.870  86.043  97.737  1.00221.64           N
ATOM   1055  CA  ARG   133      54.184  84.898  98.254 33.67221.64           C
ATOM   1056  CB  ARG   133      54.692  84.524  99.662  1.00221.64           C
ATOM   1057  CG  ARG   133      54.293  83.142 100.191  1.00221.64           C
ATOM   1058  CD  ARG   133      53.082  82.518  99.501  1.00221.64           C
ATOM   1059  NE  ARG   133      52.643  81.365 100.334  1.00221.64           N
ATOM   1060  CZ  ARG   133      51.669  80.528  99.878  1.00221.64           C
ATOM   1061  NH1 ARG   133      51.060  80.781  98.683  1.00221.64           N
ATOM   1062  NH2 ARG   133      51.327  79.426 100.606  1.00221.64           N
ATOM   1063  C   ARG   133      52.772  85.360  98.415  1.00221.64           C
ATOM   1064  O   ARG   133      52.521  86.348  99.104  1.00221.64           O
ATOM   1065  N   THR   134      51.807  84.663  97.785  1.00190.95           N
ATOM   1066  CA  THR   134      50.444  85.093  97.887 25.50190.95           C
ATOM   1067  CB  THR   134      49.474  84.221  97.145  1.00190.95           C
ATOM   1068  OG1 THR   134      49.595  82.874  97.571  1.00190.95           O
ATOM   1069  CG2 THR   134      49.734  84.343  95.640  1.00190.95           C
ATOM   1070  C   THR   134      50.079  85.057  99.334  1.00190.95           C
ATOM   1071  O   THR   134      50.314  84.071 100.035  1.00190.95           O
ATOM   1072  N   VAL   135      49.507  86.167  99.835  1.00 97.11           N
ATOM   1073  CA  VAL   135      49.156  86.147 101.215 25.50 97.11           C
ATOM   1074  CB  VAL   135      49.250  87.491 101.879  1.00 97.11           C
ATOM   1075  CG1 VAL   135      48.763  87.354 103.332  1.00 97.11           C
ATOM   1076  CG2 VAL   135      50.695  88.000 101.753  1.00 97.11           C
ATOM   1077  C   VAL   135      47.738  85.715 101.278  1.00 97.11           C
ATOM   1078  O   VAL   135      46.815  86.524 101.212  1.00 97.11           O
ATOM   1079  N   PHE   136      47.534  84.403 101.445  1.00143.10           N
ATOM   1080  CA  PHE   136      46.208  83.886 101.457 25.50143.10           C
ATOM   1081  CB  PHE   136      45.873  83.063 100.206  1.00143.10           C
ATOM   1082  CG  PHE   136      45.793  84.039  99.084  1.00143.10           C
ATOM   1083  CD1 PHE   136      46.931  84.622  98.581  1.00143.10           C
ATOM   1084  CD2 PHE   136      44.578  84.366  98.528  1.00143.10           C
ATOM   1085  CE1 PHE   136      46.859  85.523  97.544  1.00143.10           C
ATOM   1086  CE2 PHE   136      44.500  85.265  97.491  1.00143.10           C
ATOM   1087  CZ  PHE   136      45.642  85.847  96.998  1.00143.10           C
ATOM   1088  C   PHE   136      46.136  82.994 102.642  1.00143.10           C
ATOM   1089  O   PHE   136      47.145  82.593 103.228  1.00143.10           O
ATOM   1090  N   VAL   137      44.900  82.740 103.076  1.00188.92           N
ATOM   1091  CA  VAL   137      44.701  81.830 104.142 25.50188.92           C
ATOM   1092  CB  VAL   137      43.266  81.780 104.562  1.00188.92           C
ATOM   1093  CG1 VAL   137      42.863  83.191 105.011  1.00188.92           C
ATOM   1094  CG2 VAL   137      42.423  81.239 103.394  1.00188.92           C
ATOM   1095  C   VAL   137      45.084  80.427 103.713  1.00188.92           C
ATOM   1096  O   VAL   137      45.785  79.779 104.482  1.00188.92           O
ATOM   1097  N   PRO   138      44.740  79.857 102.570  1.00184.32           N
ATOM   1098  CA  PRO   138      45.002  78.461 102.367 33.67184.32           C
ATOM   1099  CD  PRO   138      44.506  80.528 101.294  1.00184.32           C
ATOM   1100  CB  PRO   138      44.517  78.139 100.958  1.00184.32           C
ATOM   1101  CG  PRO   138      44.744  79.459 100.212  1.00184.32           C
ATOM   1102  C   PRO   138      46.431  78.035 102.503  1.00184.32           C
ATOM   1103  O   PRO   138      47.333  78.851 102.322  1.00184.32           O
ATOM   1104  N   LYS   139      46.637  76.751 102.863  1.00247.88           N
ATOM   1105  CA  LYS   139      47.949  76.207 103.045 33.67247.88           C
ATOM   1106  CB  LYS   139      47.996  74.936 103.914  1.00247.88           C
ATOM   1107  CG  LYS   139      47.590  75.152 105.373  1.00247.88           C
ATOM   1108  CD  LYS   139      47.463  73.849 106.167  1.00247.88           C
ATOM   1109  CE  LYS   139      46.254  72.992 105.786  1.00247.88           C
ATOM   1110  NZ  LYS   139      46.243  71.749 106.592  1.00247.88           N
ATOM   1111  C   LYS   139      48.474  75.807 101.700  1.00247.88           C
ATOM   1112  O   LYS   139      47.695  75.382 100.855  1.00247.88           O
ATOM   1113  N   VAL   140      49.818  75.881 101.533  1.00176.82           N
ATOM   1114  CA  VAL   140      50.645  75.739 100.350 50.00176.82           C
ATOM   1115  CB  VAL   140      52.065  76.074 100.647  1.00176.82           C
ATOM   1116  CG1 VAL   140      52.777  74.837 101.220  1.00176.82           C
ATOM   1117  CG2 VAL   140      52.656  76.670  99.380  1.00176.82           C
ATOM   1118  C   VAL   140      50.635  74.381  99.692  1.00176.82           C
ATOM   1119  O   VAL   140      50.820  74.274  98.475  1.00176.82           O
ATOM   1120  N   GLU   141      50.471  73.291 100.446  1.00145.92           N
ATOM   1121  CA  GLU   141      50.411  72.025  99.774 50.00145.92           C
ATOM   1122  CB  GLU   141      50.347  70.845 100.762  1.00145.92           C
ATOM   1123  CG  GLU   141      50.439  69.464 100.109  1.00145.92           C
ATOM   1124  CD  GLU   141      49.031  68.981  99.784  1.00145.92           C
ATOM   1125  OE1 GLU   141      48.063  69.728 100.084  1.00145.92           O
ATOM   1126  OE2 GLU   141      48.907  67.853  99.236  1.00145.92           O
ATOM   1127  C   GLU   141      49.162  72.039  98.964  1.00145.92           C
ATOM   1128  O   GLU   141      49.105  71.428  97.899  1.00145.92           O
ATOM   1129  N   ARG   142      48.124  72.721  99.492  1.00226.67           N
ATOM   1130  CA  ARG   142      46.830  72.802  98.882 50.00226.67           C
ATOM   1131  CB  ARG   142      45.844  73.625  99.730  1.00226.67           C
ATOM   1132  CG  ARG   142      45.496  73.012 101.088  1.00226.67           C
ATOM   1133  CD  ARG   142      44.187  72.223 101.069  1.00226.67           C
ATOM   1134  NE  ARG   142      43.132  73.139 100.550  1.00226.67           N
ATOM   1135  CZ  ARG   142      42.074  72.635  99.851  1.00226.67           C
ATOM   1136  NH1 ARG   142      41.957  71.287  99.669  1.00226.67           N
ATOM   1137  NH2 ARG   142      41.136  73.477  99.326  1.00226.67           N
ATOM   1138  C   ARG   142      46.879  73.482  97.543  1.00226.67           C
ATOM   1139  O   ARG   142      46.623  72.774  96.581  1.00226.67           O
ATOM   1140  N   PRO   143      47.319  74.720  97.353  1.00215.36           N
ATOM   1141  CA  PRO   143      46.839  75.609  96.343 50.00215.36           C
ATOM   1142  CD  PRO   143      48.294  75.395  98.154  1.00215.36           C
ATOM   1143  CB  PRO   143      47.704  76.864  96.368  1.00215.36           C
ATOM   1144  CG  PRO   143      48.247  76.883  97.791  1.00215.36           C
ATOM   1145  C   PRO   143      46.702  75.101  94.970  1.00215.36           C
ATOM   1146  O   PRO   143      45.792  75.591  94.306  1.00215.36           O
ATOM   1147  N   GLY   144      47.563  74.190  94.493  1.00 73.73           N
ATOM   1148  CA  GLY   144      47.314  73.762  93.159 50.00 73.73           C
ATOM   1149  C   GLY   144      45.954  73.151  93.164  1.00 73.73           C
ATOM   1150  O   GLY   144      45.116  73.483  92.326  1.00 73.73           O
ATOM   1151  N   GLY   145      45.680  72.302  94.167  1.00 82.22           N
ATOM   1152  CA  GLY   145      44.432  71.614  94.276 50.00 82.22           C
ATOM   1153  C   GLY   145      43.319  72.627  94.314  1.00 82.22           C
ATOM   1154  O   GLY   145      42.280  72.335  93.725  1.00 82.22           O
ATOM   1155  N   PRO   146      43.403  73.754  95.009  1.00168.15           N
ATOM   1156  CA  PRO   146      42.324  74.697  94.980 50.00168.15           C
ATOM   1157  CD  PRO   146      44.114  73.888  96.262  1.00168.15           C
ATOM   1158  CB  PRO   146      42.351  75.486  96.284  1.00168.15           C
ATOM   1159  CG  PRO   146      43.770  75.283  96.802  1.00168.15           C
ATOM   1160  C   PRO   146      42.417  75.612  93.806  1.00168.15           C
ATOM   1161  O   PRO   146      41.527  76.447  93.662  1.00168.15           O
ATOM   1162  N   GLY   147      43.507  75.537  93.015  1.00 73.91           N
ATOM   1163  CA  GLY   147      43.645  76.401  91.875 50.00 73.91           C
ATOM   1164  C   GLY   147      44.136  77.747  92.322  1.00 73.91           C
ATOM   1165  O   GLY   147      44.047  78.730  91.586  1.00 73.91           O
ATOM   1166  N   GLU   148      44.671  77.824  93.552  1.00205.31           N
ATOM   1167  CA  GLU   148      45.184  79.046  94.101 33.67205.31           C
ATOM   1168  CB  GLU   148      45.211  79.052  95.641  1.00205.31           C
ATOM   1169  CG  GLU   148      43.848  78.821  96.289  1.00205.31           C
ATOM   1170  CD  GLU   148      42.951  79.971  95.882  1.00205.31           C
ATOM   1171  OE1 GLU   148      43.250  81.126  96.285  1.00205.31           O
ATOM   1172  OE2 GLU   148      41.955  79.711  95.155  1.00205.31           O
ATOM   1173  C   GLU   148      46.647  79.115  93.687  1.00205.31           C
ATOM   1174  O   GLU   148      47.210  78.133  93.199  1.00205.31           O
ATOM   1175  N   TYR   149      47.319  80.282  93.861  1.00260.72           N
ATOM   1176  CA  TYR   149      48.700  80.374  93.445 33.67260.72           C
ATOM   1177  CB  TYR   149      49.003  81.577  92.571  1.00260.72           C
ATOM   1178  CG  TYR   149      48.145  81.442  91.390  1.00260.72           C
ATOM   1179  CD1 TYR   149      48.500  80.570  90.395  1.00260.72           C
ATOM   1180  CD2 TYR   149      46.981  82.168  91.290  1.00260.72           C
ATOM   1181  CE1 TYR   149      47.697  80.459  89.293  1.00260.72           C
ATOM   1182  CE2 TYR   149      46.182  82.051  90.179  1.00260.72           C
ATOM   1183  CZ  TYR   149      46.547  81.194  89.174  1.00260.72           C
ATOM   1184  OH  TYR   149      45.739  81.068  88.028  1.00260.72           O
ATOM   1185  C   TYR   149      49.629  80.585  94.612  1.00260.72           C
ATOM   1186  O   TYR   149      49.523  81.571  95.342  1.00260.72           O
ATOM   1187  N   ARG   150      50.631  79.694  94.781  1.00329.70           N
ATOM   1188  CA  ARG   150      51.498  79.857  95.913 33.67329.70           C
ATOM   1189  CB  ARG   150      52.333  78.600  96.285  1.00329.70           C
ATOM   1190  CG  ARG   150      53.407  78.149  95.306  1.00329.70           C
ATOM   1191  CD  ARG   150      53.968  76.754  95.544  1.00329.70           C
ATOM   1192  NE  ARG   150      54.203  76.584  96.993  1.00329.70           N
ATOM   1193  CZ  ARG   150      55.077  75.637  97.437  1.00329.70           C
ATOM   1194  NH1 ARG   150      55.989  75.086  96.588  1.00329.70           N
ATOM   1195  NH2 ARG   150      55.100  75.328  98.765  1.00329.70           N
ATOM   1196  C   ARG   150      52.339  81.091  95.707  1.00329.70           C
ATOM   1197  O   ARG   150      52.679  81.747  96.691  1.00329.70           O
ATOM   1198  N   PRO   151      52.758  81.447  94.511  1.00146.71           N
ATOM   1199  CA  PRO   151      53.542  82.646  94.401 33.67146.71           C
ATOM   1200  CD  PRO   151      53.102  80.495  93.466  1.00146.71           C
ATOM   1201  CB  PRO   151      54.663  82.332  93.415  1.00146.71           C
ATOM   1202  CG  PRO   151      54.048  81.249  92.518  1.00146.71           C
ATOM   1203  C   PRO   151      52.672  83.743  93.866  1.00146.71           C
ATOM   1204  O   PRO   151      51.632  83.449  93.279  1.00146.71           O
ATOM   1205  N   ILE   152      53.116  85.007  93.979  1.00144.01           N
ATOM   1206  CA  ILE   152      52.364  86.112  93.447 25.50144.01           C
ATOM   1207  CB  ILE   152      52.294  87.277  94.393  1.00144.01           C
ATOM   1208  CG2 ILE   152      51.646  88.461  93.656  1.00144.01           C
ATOM   1209  CG1 ILE   152      51.569  86.876  95.686  1.00144.01           C
ATOM   1210  CD1 ILE   152      51.720  87.900  96.810  1.00144.01           C
ATOM   1211  C   ILE   152      53.111  86.580  92.241  1.00144.01           C
ATOM   1212  O   ILE   152      54.340  86.511  92.202  1.00144.01           O
ATOM   1213  N   SER   153      52.375  87.007  91.193  1.00166.69           N
ATOM   1214  CA  SER   153      53.023  87.489  90.009 25.50166.69           C
ATOM   1215  CB  SER   153      52.744  86.585  88.799  1.00166.69           C
ATOM   1216  OG  SER   153      53.164  85.259  89.086  1.00166.69           O
ATOM   1217  C   SER   153      52.484  88.849  89.699  1.00166.69           C
ATOM   1218  O   SER   153      51.408  88.977  89.120  1.00166.69           O
ATOM   1219  N   ILE   154      53.255  89.910  90.017  1.00210.79           N
ATOM   1220  CA  ILE   154      52.777  91.246  89.776 25.50210.79           C
ATOM   1221  CB  ILE   154      53.509  92.276  90.581  1.00210.79           C
ATOM   1222  CG2 ILE   154      52.944  93.655  90.201  1.00210.79           C
ATOM   1223  CG1 ILE   154      53.404  91.957  92.084  1.00210.79           C
ATOM   1224  CD1 ILE   154      51.977  91.961  92.624  1.00210.79           C
ATOM   1225  C   ILE   154      53.046  91.527  88.328  1.00210.79           C
ATOM   1226  O   ILE   154      54.192  91.656  87.904  1.00210.79           O
ATOM   1227  N   ALA   155      51.947  91.706  87.573  1.00254.27           N
ATOM   1228  CA  ALA   155      51.822  91.757  86.140 25.50254.27           C
ATOM   1229  CB  ALA   155      50.349  91.843  85.702  1.00254.27           C
ATOM   1230  C   ALA   155      52.546  92.839  85.415  1.00254.27           C
ATOM   1231  O   ALA   155      53.065  92.574  84.342  1.00254.27           O
ATOM   1232  N   SER   156      52.608  94.072  85.925  1.00266.42           N
ATOM   1233  CA  SER   156      53.104  95.196  85.169 25.50266.42           C
ATOM   1234  CB  SER   156      54.413  94.940  84.384  1.00266.42           C
ATOM   1235  OG  SER   156      54.812  96.107  83.686  1.00266.42           O
ATOM   1236  C   SER   156      52.007  95.569  84.221  1.00266.42           C
ATOM   1237  O   SER   156      51.569  94.773  83.392  1.00266.42           O
ATOM   1238  N   ILE   157      51.567  96.836  84.310  1.00351.78           N
ATOM   1239  CA  ILE   157      50.417  97.347  83.592 25.50351.78           C
ATOM   1240  CB  ILE   157      49.908  98.682  84.064  1.00351.78           C
ATOM   1241  CG2 ILE   157      51.036  99.719  84.108  1.00351.78           C
ATOM   1242  CG1 ILE   157      48.689  99.107  83.231  1.00351.78           C
ATOM   1243  CD1 ILE   157      47.447  98.243  83.459  1.00351.78           C
ATOM   1244  C   ILE   157      50.621  97.311  82.101  1.00351.78           C
ATOM   1245  O   ILE   157      49.634  97.187  81.373  1.00351.78           O
ATOM   1246  N   PRO   158      51.798  97.487  81.568  1.00267.31           N
ATOM   1247  CA  PRO   158      51.905  97.437  80.145 25.50267.31           C
ATOM   1248  CD  PRO   158      52.855  98.290  82.160  1.00267.31           C
ATOM   1249  CB  PRO   158      53.290  97.963  79.805  1.00267.31           C
ATOM   1250  CG  PRO   158      54.006  98.129  81.162  1.00267.31           C
ATOM   1251  C   PRO   158      51.558  96.106  79.552  1.00267.31           C
ATOM   1252  O   PRO   158      50.865  96.101  78.536  1.00267.31           O
ATOM   1253  N   LEU   159      52.002  94.988  80.166  1.00432.03           N
ATOM   1254  CA  LEU   159      51.649  93.677  79.686 25.50432.03           C
ATOM   1255  CB  LEU   159      52.249  92.474  80.455  1.00432.03           C
ATOM   1256  CG  LEU   159      53.614  91.918  80.008  1.00432.03           C
ATOM   1257  CD1 LEU   159      53.538  91.367  78.572  1.00432.03           C
ATOM   1258  CD2 LEU   159      54.768  92.884  80.284  1.00432.03           C
ATOM   1259  C   LEU   159      50.179  93.519  79.825  1.00432.03           C
ATOM   1260  O   LEU   159      49.517  92.952  78.964  1.00432.03           O
ATOM   1261  N   ARG   160      49.625  94.052  80.917  1.00367.49           N
ATOM   1262  CA  ARG   160      48.235  93.886  81.224 25.50367.49           C
ATOM   1263  CB  ARG   160      47.858  94.667  82.490  1.00367.49           C
ATOM   1264  CG  ARG   160      46.398  94.524  82.899  1.00367.49           C
ATOM   1265  CD  ARG   160      46.062  95.314  84.162  1.00367.49           C
ATOM   1266  NE  ARG   160      44.678  94.945  84.564  1.00367.49           N
ATOM   1267  CZ  ARG   160      44.203  95.334  85.782  1.00367.49           C
ATOM   1268  NH1 ARG   160      44.974  96.110  86.598  1.00367.49           N
ATOM   1269  NH2 ARG   160      42.959  94.938  86.185  1.00367.49           N
ATOM   1270  C   ARG   160      47.402  94.432  80.096  1.00367.49           C
ATOM   1271  O   ARG   160      46.374  93.860  79.733  1.00367.49           O
ATOM   1272  N   HIS   161      47.794  95.582  79.523  1.00279.07           N
ATOM   1273  CA  HIS   161      47.006  96.145  78.459 25.50279.07           C
ATOM   1274  ND1 HIS   161      46.559  98.294  80.434  1.00279.07           N
ATOM   1275  CG  HIS   161      46.692  98.535  79.085  1.00279.07           C
ATOM   1276  CB  HIS   161      47.376  97.598  78.134  1.00279.07           C
ATOM   1277  NE2 HIS   161      45.570 100.245  80.038  1.00279.07           N
ATOM   1278  CD2 HIS   161      46.084  99.731  78.860  1.00279.07           C
ATOM   1279  CE1 HIS   161      45.879  99.346  80.955  1.00279.07           C
ATOM   1280  C   HIS   161      47.059  95.300  77.210  1.00279.07           C
ATOM   1281  O   HIS   161      46.056  95.146  76.513  1.00279.07           O
ATOM   1282  N   PHE   162      48.232  94.737  76.865  1.00412.33           N
ATOM   1283  CA  PHE   162      48.311  93.908  75.692 25.50412.33           C
ATOM   1284  CB  PHE   162      49.713  93.435  75.358  1.00412.33           C
ATOM   1285  CG  PHE   162      50.194  94.676  74.767  1.00412.33           C
ATOM   1286  CD1 PHE   162      49.887  94.915  73.450  1.00412.33           C
ATOM   1287  CD2 PHE   162      50.858  95.585  75.548  1.00412.33           C
ATOM   1288  CE1 PHE   162      50.294  96.073  72.865  1.00412.33           C
ATOM   1289  CE2 PHE   162      51.277  96.748  74.973  1.00412.33           C
ATOM   1290  CZ  PHE   162      50.983  96.951  73.649  1.00412.33           C
ATOM   1291  C   PHE   162      47.489  92.680  75.831  1.00412.33           C
ATOM   1292  O   PHE   162      46.832  92.244  74.882  1.00412.33           O
ATOM   1293  N   HIS   163      47.534  92.083  77.028  1.00347.48           N
ATOM   1294  CA  HIS   163      46.774  90.898  77.293 25.50347.48           C
ATOM   1295  ND1 HIS   163      48.301  88.590  79.196  1.00347.48           N
ATOM   1296  CG  HIS   163      47.948  89.910  79.343  1.00347.48           C
ATOM   1297  CB  HIS   163      46.704  90.503  78.776  1.00347.48           C
ATOM   1298  NE2 HIS   163      49.884  89.538  80.435  1.00347.48           N
ATOM   1299  CD2 HIS   163      48.924  90.474  80.104  1.00347.48           C
ATOM   1300  CE1 HIS   163      49.465  88.422  79.870  1.00347.48           C
ATOM   1301  C   HIS   163      45.361  91.221  76.979  1.00347.48           C
ATOM   1302  O   HIS   163      44.676  90.455  76.301  1.00347.48           O
ATOM   1303  N   SER   164      44.908  92.394  77.450  1.00225.71           N
ATOM   1304  CA  SER   164      43.535  92.777  77.298 25.50225.71           C
ATOM   1305  CB  SER   164      43.228  94.199  77.799  1.00225.71           C
ATOM   1306  OG  SER   164      43.339  94.266  79.211  1.00225.71           O
ATOM   1307  C   SER   164      43.202  92.783  75.838  1.00225.71           C
ATOM   1308  O   SER   164      42.121  92.350  75.440  1.00225.71           O
ATOM   1309  N   ILE   165      44.150  93.228  74.994  1.00267.98           N
ATOM   1310  CA  ILE   165      43.907  93.350  73.586 25.50267.98           C
ATOM   1311  CB  ILE   165      45.180  93.619  72.818  1.00267.98           C
ATOM   1312  CG2 ILE   165      44.816  93.612  71.326  1.00267.98           C
ATOM   1313  CG1 ILE   165      45.900  94.911  73.233  1.00267.98           C
ATOM   1314  CD1 ILE   165      45.289  96.183  72.663  1.00267.98           C
ATOM   1315  C   ILE   165      43.491  92.008  73.049  1.00267.98           C
ATOM   1316  O   ILE   165      42.535  91.899  72.279  1.00267.98           O
ATOM   1317  N   LEU   166      44.257  90.960  73.413  1.00405.03           N
ATOM   1318  CA  LEU   166      44.052  89.610  72.961 25.50405.03           C
ATOM   1319  CB  LEU   166      45.111  88.618  73.482  1.00405.03           C
ATOM   1320  CG  LEU   166      46.526  88.720  72.899  1.00405.03           C
ATOM   1321  CD1 LEU   166      47.196  90.059  73.230  1.00405.03           C
ATOM   1322  CD2 LEU   166      47.364  87.508  73.336  1.00405.03           C
ATOM   1323  C   LEU   166      42.798  88.972  73.453  1.00405.03           C
ATOM   1324  O   LEU   166      42.004  88.405  72.694  1.00405.03           O
ATOM   1325  N   ALA   167      42.703  89.005  74.788  1.00229.04           N
ATOM   1326  CA  ALA   167      41.761  88.339  75.643 25.50229.04           C
ATOM   1327  CB  ALA   167      42.187  88.356  77.120  1.00229.04           C
ATOM   1328  C   ALA   167      40.364  88.842  75.585  1.00229.04           C
ATOM   1329  O   ALA   167      39.452  88.020  75.571  1.00229.04           O
ATOM   1330  N   ARG   168      40.150  90.173  75.515  1.00159.78           N
ATOM   1331  CA  ARG   168      38.821  90.678  75.748 25.50159.78           C
ATOM   1332  CB  ARG   168      38.701  92.207  75.684  1.00159.78           C
ATOM   1333  CG  ARG   168      39.528  92.912  76.763  1.00159.78           C
ATOM   1334  CD  ARG   168      39.102  94.354  77.041  1.00159.78           C
ATOM   1335  NE  ARG   168      38.001  94.291  78.043  1.00159.78           N
ATOM   1336  CZ  ARG   168      36.737  94.692  77.718  1.00159.78           C
ATOM   1337  NH1 ARG   168      36.485  95.256  76.501  1.00159.78           N
ATOM   1338  NH2 ARG   168      35.725  94.536  78.621  1.00159.78           N
ATOM   1339  C   ARG   168      37.880  90.087  74.768  1.00159.78           C
ATOM   1340  O   ARG   168      36.769  89.687  75.121  1.00159.78           O
ATOM   1341  N   ARG   169      38.335  90.005  73.510  1.00329.97           N
ATOM   1342  CA  ARG   169      37.548  89.437  72.471 25.50329.97           C
ATOM   1343  CB  ARG   169      38.235  89.599  71.115  1.00329.97           C
ATOM   1344  CG  ARG   169      39.557  88.840  71.016  1.00329.97           C
ATOM   1345  CD  ARG   169      40.235  89.010  69.664  1.00329.97           C
ATOM   1346  NE  ARG   169      41.230  87.923  69.503  1.00329.97           N
ATOM   1347  CZ  ARG   169      40.833  86.755  68.923  1.00329.97           C
ATOM   1348  NH1 ARG   169      39.544  86.614  68.497  1.00329.97           N
ATOM   1349  NH2 ARG   169      41.719  85.730  68.764  1.00329.97           N
ATOM   1350  C   ARG   169      37.331  87.977  72.723  1.00329.97           C
ATOM   1351  O   ARG   169      36.203  87.492  72.689  1.00329.97           O
ATOM   1352  N   LEU   170      38.415  87.254  73.054  1.00333.02           N
ATOM   1353  CA  LEU   170      38.407  85.826  73.213 25.50333.02           C
ATOM   1354  CB  LEU   170      39.796  85.214  73.401  1.00333.02           C
ATOM   1355  CG  LEU   170      39.762  83.678  73.400  1.00333.02           C
ATOM   1356  CD1 LEU   170      39.297  83.129  72.044  1.00333.02           C
ATOM   1357  CD2 LEU   170      41.115  83.099  73.828  1.00333.02           C
ATOM   1358  C   LEU   170      37.549  85.472  74.355  1.00333.02           C
ATOM   1359  O   LEU   170      37.031  84.356  74.395  1.00333.02           O
ATOM   1360  N   LEU   171      37.416  86.403  75.321  1.00290.56           N
ATOM   1361  CA  LEU   171      36.552  86.149  76.422 25.50290.56           C
ATOM   1362  CB  LEU   171      36.400  87.354  77.363  1.00290.56           C
ATOM   1363  CG  LEU   171      35.484  87.078  78.567  1.00290.56           C
ATOM   1364  CD1 LEU   171      36.082  85.995  79.482  1.00290.56           C
ATOM   1365  CD2 LEU   171      35.147  88.375  79.320  1.00290.56           C
ATOM   1366  C   LEU   171      35.261  85.883  75.754  1.00290.56           C
ATOM   1367  O   LEU   171      34.685  84.822  75.951  1.00290.56           O
ATOM   1368  N   ALA   172      34.871  86.770  74.823  1.00150.77           N
ATOM   1369  CA  ALA   172      33.672  86.556  74.081 25.50150.77           C
ATOM   1370  CB  ALA   172      33.377  87.686  73.089  1.00150.77           C
ATOM   1371  C   ALA   172      33.795  85.278  73.288  1.00150.77           C
ATOM   1372  O   ALA   172      32.893  84.450  73.358  1.00150.77           O
ATOM   1373  N   CYS   173      34.951  85.047  72.614  1.00163.36           N
ATOM   1374  CA  CYS   173      35.203  84.006  71.634 33.67163.36           C
ATOM   1375  CB  CYS   173      36.648  83.997  71.143  1.00163.36           C
ATOM   1376  SG  CYS   173      36.946  82.689  69.918  1.00163.36           S
ATOM   1377  C   CYS   173      34.982  82.642  72.133  1.00163.36           C
ATOM   1378  O   CYS   173      34.282  81.844  71.510  1.00163.36           O
ATOM   1379  N   CYS   174      35.567  82.337  73.291  1.00277.69           N
ATOM   1380  CA  CYS   174      35.368  81.071  73.908 33.67277.69           C
ATOM   1381  CB  CYS   174      36.408  80.854  75.031  1.00277.69           C
ATOM   1382  SG  CYS   174      36.396  82.172  76.280  1.00277.69           S
ATOM   1383  C   CYS   174      33.954  81.157  74.442  1.00277.69           C
ATOM   1384  O   CYS   174      33.160  81.985  74.006  1.00277.69           O
ATOM   1385  N   PRO   175      33.536  80.378  75.362  1.00575.00           N
ATOM   1386  CA  PRO   175      32.112  80.328  75.408 25.50575.00           C
ATOM   1387  CD  PRO   175      34.063  79.022  75.389  1.00575.00           C
ATOM   1388  CB  PRO   175      31.741  78.995  76.042  1.00575.00           C
ATOM   1389  CG  PRO   175      32.867  78.078  75.562  1.00575.00           C
ATOM   1390  C   PRO   175      31.204  81.386  75.827  1.00575.00           C
ATOM   1391  O   PRO   175      30.059  81.026  75.583  1.00575.00           O
ATOM   1392  N   PRO   176      31.401  82.548  76.390  1.00453.07           N
ATOM   1393  CA  PRO   176      32.628  83.187  76.833 33.67453.07           C
ATOM   1394  CD  PRO   176      30.234  83.394  76.574  1.00453.07           C
ATOM   1395  CB  PRO   176      32.195  84.618  77.189  1.00453.07           C
ATOM   1396  CG  PRO   176      30.695  84.524  77.491  1.00453.07           C
ATOM   1397  C   PRO   176      33.234  82.541  78.037  1.00453.07           C
ATOM   1398  O   PRO   176      34.421  82.738  78.296  1.00453.07           O
ATOM   1399  N   ASP   177      32.451  81.816  78.845  1.00315.55           N
ATOM   1400  CA  ASP   177      33.123  81.366  80.028 33.67315.55           C
ATOM   1401  CB  ASP   177      32.818  82.280  81.217  1.00315.55           C
ATOM   1402  CG  ASP   177      33.389  83.639  80.851  1.00315.55           C
ATOM   1403  OD1 ASP   177      34.626  83.719  80.627  1.00315.55           O
ATOM   1404  OD2 ASP   177      32.591  84.611  80.771  1.00315.55           O
ATOM   1405  C   ASP   177      32.613  80.002  80.377  1.00315.55           C
ATOM   1406  O   ASP   177      32.240  79.746  81.520  1.00315.55           O
ATOM   1407  N   ALA   178      32.619  79.073  79.406  1.00353.08           N
ATOM   1408  CA  ALA   178      32.140  77.750  79.660 25.50353.08           C
ATOM   1409  CB  ALA   178      32.190  76.829  78.428  1.00353.08           C
ATOM   1410  C   ALA   178      33.025  77.183  80.706  1.00353.08           C
ATOM   1411  O   ALA   178      32.612  76.512  81.656  1.00353.08           O
ATOM   1412  N   ARG   179      34.305  77.493  80.514  1.00834.67           N
ATOM   1413  CA  ARG   179      35.357  77.136  81.373 33.67834.67           C
ATOM   1414  CB  ARG   179      36.553  76.594  80.601  1.00834.67           C
ATOM   1415  CG  ARG   179      36.097  75.429  79.728  1.00834.67           C
ATOM   1416  CD  ARG   179      36.927  75.290  78.459  1.00834.67           C
ATOM   1417  NE  ARG   179      37.247  76.686  78.049  1.00834.67           N
ATOM   1418  CZ  ARG   179      36.257  77.583  77.773  1.00834.67           C
ATOM   1419  NH1 ARG   179      34.953  77.188  77.778  1.00834.67           N
ATOM   1420  NH2 ARG   179      36.572  78.889  77.532  1.00834.67           N
ATOM   1421  C   ARG   179      35.677  78.435  82.003  1.00834.67           C
ATOM   1422  O   ARG   179      35.288  79.479  81.487  1.00834.67           O
ATOM   1423  N   GLN   180      36.396  78.434  83.126  1.00364.73           N
ATOM   1424  CA  GLN   180      36.551  79.697  83.766 25.50364.73           C
ATOM   1425  CB  GLN   180      37.271  80.773  82.941  1.00364.73           C
ATOM   1426  CG  GLN   180      38.785  80.637  83.026  1.00364.73           C
ATOM   1427  CD  GLN   180      39.124  80.759  84.499  1.00364.73           C
ATOM   1428  OE1 GLN   180      39.679  79.839  85.100  1.00364.73           O
ATOM   1429  NE2 GLN   180      38.762  81.920  85.107  1.00364.73           N
ATOM   1430  C   GLN   180      35.220  80.217  84.123  1.00364.73           C
ATOM   1431  O   GLN   180      34.895  81.385  83.921  1.00364.73           O
ATOM   1432  N   ARG   181      34.433  79.336  84.743  1.00535.43           N
ATOM   1433  CA  ARG   181      33.138  79.701  85.183 25.50535.43           C
ATOM   1434  CB  ARG   181      32.447  78.614  86.029  1.00535.43           C
ATOM   1435  CG  ARG   181      33.146  78.369  87.375  1.00535.43           C
ATOM   1436  CD  ARG   181      32.468  77.336  88.287  1.00535.43           C
ATOM   1437  NE  ARG   181      32.940  77.596  89.678  1.00535.43           N
ATOM   1438  CZ  ARG   181      32.327  78.551  90.443  1.00535.43           C
ATOM   1439  NH1 ARG   181      31.166  79.122  90.013  1.00535.43           N
ATOM   1440  NH2 ARG   181      32.877  78.964  91.625  1.00535.43           N
ATOM   1441  C   ARG   181      33.371  80.820  86.120  1.00535.43           C
ATOM   1442  O   ARG   181      32.550  81.726  86.227  1.00535.43           O
ATOM   1443  N   GLY   182      34.532  80.769  86.797  1.00230.66           N
ATOM   1444  CA  GLY   182      34.896  81.704  87.806 25.50230.66           C
ATOM   1445  C   GLY   182      34.615  83.090  87.393  1.00230.66           C
ATOM   1446  O   GLY   182      35.388  83.744  86.691  1.00230.66           O
ATOM   1447  N   PHE   183      33.465  83.537  87.911  1.00249.13           N
ATOM   1448  CA  PHE   183      32.951  84.853  87.850 50.00249.13           C
ATOM   1449  CB  PHE   183      32.168  85.222  86.586  1.00249.13           C
ATOM   1450  CG  PHE   183      33.114  85.192  85.433  1.00249.13           C
ATOM   1451  CD1 PHE   183      33.322  84.033  84.721  1.00249.13           C
ATOM   1452  CD2 PHE   183      33.805  86.321  85.066  1.00249.13           C
ATOM   1453  CE1 PHE   183      34.190  84.008  83.660  1.00249.13           C
ATOM   1454  CE2 PHE   183      34.675  86.297  84.003  1.00249.13           C
ATOM   1455  CZ  PHE   183      34.870  85.139  83.294  1.00249.13           C
ATOM   1456  C   PHE   183      32.187  84.998  89.114  1.00249.13           C
ATOM   1457  O   PHE   183      32.594  84.469  90.147  1.00249.13           O
ATOM   1458  N   ILE   184      31.102  85.767  89.083  1.00155.68           N
ATOM   1459  CA  ILE   184      30.255  85.989  90.215 50.00155.68           C
ATOM   1460  CB  ILE   184      30.473  87.368  90.778  1.00155.68           C
ATOM   1461  CG2 ILE   184      31.895  87.407  91.362  1.00155.68           C
ATOM   1462  CG1 ILE   184      30.229  88.451  89.707  1.00155.68           C
ATOM   1463  CD1 ILE   184      30.214  89.878  90.256  1.00155.68           C
ATOM   1464  C   ILE   184      28.914  85.877  89.591  1.00155.68           C
ATOM   1465  O   ILE   184      28.675  84.965  88.804  1.00155.68           O
ATOM   1466  N   CYS   185      27.981  86.767  89.924  1.00 77.42           N
ATOM   1467  CA  CYS   185      26.728  86.665  89.254 50.00 77.42           C
ATOM   1468  CB  CYS   185      25.718  87.735  89.712  1.00 77.42           C
ATOM   1469  SG  CYS   185      24.115  87.595  88.865  1.00 77.42           S
ATOM   1470  C   CYS   185      26.993  86.879  87.793  1.00 77.42           C
ATOM   1471  O   CYS   185      26.256  86.354  86.959  1.00 77.42           O
ATOM   1472  N   ALA   186      28.032  87.668  87.432  1.00237.31           N
ATOM   1473  CA  ALA   186      28.277  87.852  86.031 33.67237.31           C
ATOM   1474  CB  ALA   186      29.258  88.999  85.730  1.00237.31           C
ATOM   1475  C   ALA   186      28.874  86.600  85.510  1.00237.31           C
ATOM   1476  O   ALA   186      30.088  86.496  85.363  1.00237.31           O
ATOM   1477  N   ASP   187      27.995  85.649  85.142  1.00319.17           N
ATOM   1478  CA  ASP   187      28.386  84.369  84.643 33.67319.17           C
ATOM   1479  CB  ASP   187      28.843  84.390  83.176  1.00319.17           C
ATOM   1480  CG  ASP   187      28.944  82.942  82.731  1.00319.17           C
ATOM   1481  OD1 ASP   187      28.126  82.122  83.228  1.00319.17           O
ATOM   1482  OD2 ASP   187      29.843  82.629  81.905  1.00319.17           O
ATOM   1483  C   ASP   187      29.507  83.826  85.451  1.00319.17           C
ATOM   1484  O   ASP   187      30.612  83.700  84.929  1.00319.17           O
ATOM   1485  N   GLY   188      29.277  83.482  86.737  1.00205.97           N
ATOM   1486  CA  GLY   188      30.437  83.056  87.458 25.50205.97           C
ATOM   1487  C   GLY   188      30.156  82.232  88.642  1.00205.97           C
ATOM   1488  O   GLY   188      29.292  81.360  88.646  1.00205.97           O
ATOM   1489  N   THR   189      30.951  82.493  89.693  1.00315.08           N
ATOM   1490  CA  THR   189      30.787  81.814  90.918 33.67315.08           C
ATOM   1491  CB  THR   189      31.644  82.339  92.033  1.00315.08           C
ATOM   1492  OG1 THR   189      31.313  83.694  92.303  1.00315.08           O
ATOM   1493  CG2 THR   189      33.126  82.214  91.635  1.00315.08           C
ATOM   1494  C   THR   189      29.356  82.029  91.305  1.00315.08           C
ATOM   1495  O   THR   189      28.686  82.938  90.817  1.00315.08           O
ATOM   1496  N   LEU   190      28.834  81.143  92.163  1.00285.97           N
ATOM   1497  CA  LEU   190      27.475  81.209  92.621 33.67285.97           C
ATOM   1498  CB  LEU   190      26.959  82.635  92.920  1.00285.97           C
ATOM   1499  CG  LEU   190      27.577  83.314  94.156  1.00285.97           C
ATOM   1500  CD1 LEU   190      26.992  84.722  94.363  1.00285.97           C
ATOM   1501  CD2 LEU   190      27.431  82.430  95.406  1.00285.97           C
ATOM   1502  C   LEU   190      26.541  80.622  91.602  1.00285.97           C
ATOM   1503  O   LEU   190      25.579  79.938  91.949  1.00285.97           O
ATOM   1504  N   GLU   191      26.807  80.857  90.308  1.00219.74           N
ATOM   1505  CA  GLU   191      25.979  80.357  89.241 25.50219.74           C
ATOM   1506  CB  GLU   191      26.339  81.027  87.910  1.00219.74           C
ATOM   1507  CG  GLU   191      25.652  80.401  86.701  1.00219.74           C
ATOM   1508  CD  GLU   191      26.517  80.731  85.495  1.00219.74           C
ATOM   1509  OE1 GLU   191      27.646  81.247  85.709  1.00219.74           O
ATOM   1510  OE2 GLU   191      26.072  80.462  84.348  1.00219.74           O
ATOM   1511  C   GLU   191      26.229  78.905  89.022  1.00219.74           C
ATOM   1512  O   GLU   191      25.305  78.126  88.798  1.00219.74           O
ATOM   1513  N   ASN   192      27.513  78.513  89.057  1.00269.40           N
ATOM   1514  CA  ASN   192      27.876  77.179  88.709 25.50269.40           C
ATOM   1515  CB  ASN   192      29.393  77.048  88.542  1.00269.40           C
ATOM   1516  CG  ASN   192      29.749  77.992  87.393  1.00269.40           C
ATOM   1517  OD1 ASN   192      30.037  79.168  87.606  1.00269.40           O
ATOM   1518  ND2 ASN   192      29.740  77.475  86.137  1.00269.40           N
ATOM   1519  C   ASN   192      27.378  76.251  89.766  1.00269.40           C
ATOM   1520  O   ASN   192      27.091  75.087  89.489  1.00269.40           O
ATOM   1521  N   SER   193      27.309  76.734  91.022  1.00139.89           N
ATOM   1522  CA  SER   193      26.753  75.925  92.065 25.50139.89           C
ATOM   1523  CB  SER   193      26.738  76.663  93.420  1.00139.89           C
ATOM   1524  OG  SER   193      25.910  77.814  93.371  1.00139.89           O
ATOM   1525  C   SER   193      25.337  75.610  91.695  1.00139.89           C
ATOM   1526  O   SER   193      24.900  74.466  91.812  1.00139.89           O
ATOM   1527  N   ALA   194      24.583  76.623  91.225  1.00 92.09           N
ATOM   1528  CA  ALA   194      23.202  76.444  90.872 33.67 92.09           C
ATOM   1529  CB  ALA   194      22.521  77.765  90.473  1.00 92.09           C
ATOM   1530  C   ALA   194      23.057  75.492  89.700  1.00 92.09           C
ATOM   1531  O   ALA   194      22.170  74.640  89.686  1.00 92.09           O
ATOM   1532  N   VAL   195      23.892  75.619  88.649  1.00164.39           N
ATOM   1533  CA  VAL   195      23.735  74.753  87.507 25.50164.39           C
ATOM   1534  CB  VAL   195      24.565  75.201  86.337  1.00164.39           C
ATOM   1535  CG1 VAL   195      24.426  74.174  85.202  1.00164.39           C
ATOM   1536  CG2 VAL   195      24.118  76.620  85.942  1.00164.39           C
ATOM   1537  C   VAL   195      24.124  73.353  87.842  1.00164.39           C
ATOM   1538  O   VAL   195      23.379  72.418  87.560  1.00164.39           O
ATOM   1539  N   LEU   196      25.305  73.159  88.456  1.00271.20           N
ATOM   1540  CA  LEU   196      25.700  71.811  88.733 25.50271.20           C
ATOM   1541  CB  LEU   196      27.113  71.718  89.335  1.00271.20           C
ATOM   1542  CG  LEU   196      27.511  70.280  89.720  1.00271.20           C
ATOM   1543  CD1 LEU   196      27.653  69.384  88.480  1.00271.20           C
ATOM   1544  CD2 LEU   196      28.749  70.264  90.635  1.00271.20           C
ATOM   1545  C   LEU   196      24.776  71.210  89.744  1.00271.20           C
ATOM   1546  O   LEU   196      24.357  70.062  89.607  1.00271.20           O
ATOM   1547  N   ASP   197      24.421  71.961  90.803  1.00278.43           N
ATOM   1548  CA  ASP   197      23.622  71.292  91.781 25.50278.43           C
ATOM   1549  CB  ASP   197      23.482  71.980  93.161  1.00278.43           C
ATOM   1550  CG  ASP   197      22.712  73.288  93.151  1.00278.43           C
ATOM   1551  OD1 ASP   197      22.456  73.831  92.051  1.00278.43           O
ATOM   1552  OD2 ASP   197      22.372  73.767  94.266  1.00278.43           O
ATOM   1553  C   ASP   197      22.291  70.959  91.231  1.00278.43           C
ATOM   1554  O   ASP   197      21.726  69.952  91.632  1.00278.43           O
ATOM   1555  N   ALA   198      21.755  71.800  90.329  1.00115.39           N
ATOM   1556  CA  ALA   198      20.501  71.585  89.664 25.50115.39           C
ATOM   1557  CB  ALA   198      20.094  72.762  88.761  1.00115.39           C
ATOM   1558  C   ALA   198      20.651  70.369  88.795  1.00115.39           C
ATOM   1559  O   ALA   198      19.678  69.696  88.480  1.00115.39           O
ATOM   1560  N   VAL   199      21.865  70.102  88.291  1.00132.04           N
ATOM   1561  CA  VAL   199      22.124  68.917  87.525 33.67132.04           C
ATOM   1562  CB  VAL   199      23.480  68.957  86.892  1.00132.04           C
ATOM   1563  CG1 VAL   199      23.703  67.661  86.122  1.00132.04           C
ATOM   1564  CG2 VAL   199      23.541  70.190  85.979  1.00132.04           C
ATOM   1565  C   VAL   199      22.021  67.743  88.469  1.00132.04           C
ATOM   1566  O   VAL   199      21.780  66.608  88.064  1.00132.04           O
ATOM   1567  N   LEU   200      22.324  67.952  89.763  1.00344.70           N
ATOM   1568  CA  LEU   200      21.987  66.942  90.729 33.67344.70           C
ATOM   1569  CB  LEU   200      22.919  66.908  91.947  1.00344.70           C
ATOM   1570  CG  LEU   200      24.347  66.471  91.565  1.00344.70           C
ATOM   1571  CD1 LEU   200      25.062  67.552  90.741  1.00344.70           C
ATOM   1572  CD2 LEU   200      25.151  66.003  92.785  1.00344.70           C
ATOM   1573  C   LEU   200      20.604  67.368  91.116  1.00344.70           C
ATOM   1574  O   LEU   200      20.135  68.359  90.581  1.00344.70           O
ATOM   1575  N   GLY   201      19.845  66.696  91.995  1.00131.76           N
ATOM   1576  CA  GLY   201      18.515  67.264  92.080 33.67131.76           C
ATOM   1577  C   GLY   201      17.943  67.259  93.472  1.00131.76           C
ATOM   1578  O   GLY   201      18.640  67.067  94.466  1.00131.76           O
ATOM   1579  N   ASP   202      16.612  67.517  93.544  1.00212.67           N
ATOM   1580  CA  ASP   202      15.823  67.580  94.751 50.00212.67           C
ATOM   1581  CB  ASP   202      14.347  67.910  94.505  1.00212.67           C
ATOM   1582  CG  ASP   202      14.265  69.332  93.998  1.00212.67           C
ATOM   1583  OD1 ASP   202      15.286  70.058  94.114  1.00212.67           O
ATOM   1584  OD2 ASP   202      13.180  69.714  93.485  1.00212.67           O
ATOM   1585  C   ASP   202      15.831  66.213  95.330  1.00212.67           C
ATOM   1586  O   ASP   202      16.885  65.650  95.626  1.00212.67           O
ATOM   1587  N   SER   203      14.628  65.650  95.569  1.00192.75           N
ATOM   1588  CA  SER   203      14.655  64.287  95.958 50.00192.75           C
ATOM   1589  CB  SER   203      13.321  63.770  96.532  1.00192.75           C
ATOM   1590  OG  SER   203      13.447  62.400  96.891  1.00192.75           O
ATOM   1591  C   SER   203      14.884  63.616  94.653  1.00192.75           C
ATOM   1592  O   SER   203      13.946  63.143  94.011  1.00192.75           O
ATOM   1593  N   ARG   204      16.160  63.575  94.220  1.00265.88           N
ATOM   1594  CA  ARG   204      16.433  63.036  92.927 25.50265.88           C
ATOM   1595  CB  ARG   204      15.842  61.638  92.711  1.00265.88           C
ATOM   1596  CG  ARG   204      16.473  60.577  93.609  1.00265.88           C
ATOM   1597  CD  ARG   204      15.881  59.185  93.399  1.00265.88           C
ATOM   1598  NE  ARG   204      14.480  59.220  93.902  1.00265.88           N
ATOM   1599  CZ  ARG   204      13.655  58.157  93.681  1.00265.88           C
ATOM   1600  NH1 ARG   204      14.105  57.080  92.973  1.00265.88           N
ATOM   1601  NH2 ARG   204      12.380  58.171  94.169  1.00265.88           N
ATOM   1602  C   ARG   204      15.760  63.970  91.974  1.00265.88           C
ATOM   1603  O   ARG   204      15.391  65.088  92.330  1.00265.88           O
ATOM   1604  N   LYS   205      15.585  63.508  90.727  1.00385.06           N
ATOM   1605  CA  LYS   205      14.904  64.221  89.690 25.50385.06           C
ATOM   1606  CB  LYS   205      13.443  64.564  90.019  1.00385.06           C
ATOM   1607  CG  LYS   205      12.543  63.329  90.053  1.00385.06           C
ATOM   1608  CD  LYS   205      12.597  62.507  88.763  1.00385.06           C
ATOM   1609  CE  LYS   205      13.868  61.664  88.641  1.00385.06           C
ATOM   1610  NZ  LYS   205      13.879  60.617  89.688  1.00385.06           N
ATOM   1611  C   LYS   205      15.584  65.461  89.228  1.00385.06           C
ATOM   1612  O   LYS   205      14.910  66.393  88.790  1.00385.06           O
ATOM   1613  N   LYS   206      16.924  65.544  89.285  1.00267.74           N
ATOM   1614  CA  LYS   206      17.381  66.675  88.553 50.00267.74           C
ATOM   1615  CB  LYS   206      17.827  67.903  89.295  1.00267.74           C
ATOM   1616  CG  LYS   206      16.605  68.724  89.722  1.00267.74           C
ATOM   1617  CD  LYS   206      16.902  70.004  90.499  1.00267.74           C
ATOM   1618  CE  LYS   206      15.641  70.824  90.783  1.00267.74           C
ATOM   1619  NZ  LYS   206      14.952  71.152  89.511  1.00267.74           N
ATOM   1620  C   LYS   206      18.055  66.212  87.308  1.00267.74           C
ATOM   1621  O   LYS   206      17.346  65.769  86.409  1.00267.74           O
ATOM   1622  N   LEU   207      19.378  66.296  87.137  1.00262.70           N
ATOM   1623  CA  LEU   207      19.827  65.662  85.927 50.00262.70           C
ATOM   1624  CB  LEU   207      21.272  65.915  85.470  1.00262.70           C
ATOM   1625  CG  LEU   207      21.343  67.085  84.473  1.00262.70           C
ATOM   1626  CD1 LEU   207      20.755  66.665  83.117  1.00262.70           C
ATOM   1627  CD2 LEU   207      20.678  68.352  85.031  1.00262.70           C
ATOM   1628  C   LEU   207      19.529  64.188  86.005  1.00262.70           C
ATOM   1629  O   LEU   207      19.231  63.574  84.983  1.00262.70           O
ATOM   1630  N   ARG   208      19.570  63.575  87.210  1.00475.37           N
ATOM   1631  CA  ARG   208      19.341  62.156  87.279 33.67475.37           C
ATOM   1632  CB  ARG   208      20.322  61.446  86.337  1.00475.37           C
ATOM   1633  CG  ARG   208      20.022  60.002  85.959  1.00475.37           C
ATOM   1634  CD  ARG   208      21.236  59.355  85.288  1.00475.37           C
ATOM   1635  NE  ARG   208      21.862  60.393  84.415  1.00475.37           N
ATOM   1636  CZ  ARG   208      22.879  61.171  84.895  1.00475.37           C
ATOM   1637  NH1 ARG   208      23.386  60.945  86.143  1.00475.37           N
ATOM   1638  NH2 ARG   208      23.407  62.168  84.124  1.00475.37           N
ATOM   1639  C   ARG   208      19.750  61.776  88.675  1.00475.37           C
ATOM   1640  O   ARG   208      19.599  62.556  89.615  1.00475.37           O
ATOM   1641  N   GLU   209      20.233  60.525  88.835  1.00344.77           N
ATOM   1642  CA  GLU   209      20.874  60.060  90.041 33.67344.77           C
ATOM   1643  CB  GLU   209      21.062  58.536  90.018  1.00344.77           C
ATOM   1644  CG  GLU   209      21.590  57.910  91.306  1.00344.77           C
ATOM   1645  CD  GLU   209      21.655  56.411  91.047  1.00344.77           C
ATOM   1646  OE1 GLU   209      21.063  55.964  90.028  1.00344.77           O
ATOM   1647  OE2 GLU   209      22.298  55.694  91.859  1.00344.77           O
ATOM   1648  C   GLU   209      22.208  60.717  90.005  1.00344.77           C
ATOM   1649  O   GLU   209      22.702  60.991  88.913  1.00344.77           O
ATOM   1650  N   CYS   210      22.847  61.043  91.150  1.00375.13           N
ATOM   1651  CA  CYS   210      24.074  61.695  90.814 20.60375.13           C
ATOM   1652  CB  CYS   210      24.072  63.239  90.819  1.00375.13           C
ATOM   1653  SG  CYS   210      22.936  63.945  89.589  1.00375.13           S
ATOM   1654  C   CYS   210      25.279  61.136  91.482  1.00375.13           C
ATOM   1655  O   CYS   210      25.209  60.304  92.388  1.00375.13           O
ATOM   1656  N   HIS   211      26.435  61.525  90.907  1.00255.38           N
ATOM   1657  CA  HIS   211      27.738  61.189  91.382 20.60255.38           C
ATOM   1658  ND1 HIS   211      27.870  57.852  92.147  1.00255.38           N
ATOM   1659  CG  HIS   211      27.548  58.683  91.098  1.00255.38           C
ATOM   1660  CB  HIS   211      28.308  59.919  90.738  1.00255.38           C
ATOM   1661  NE2 HIS   211      26.062  56.989  91.186  1.00255.38           N
ATOM   1662  CD2 HIS   211      26.442  58.141  90.521  1.00255.38           C
ATOM   1663  CE1 HIS   211      26.950  56.856  92.154  1.00255.38           C
ATOM   1664  C   HIS   211      28.645  62.306  90.964  1.00255.38           C
ATOM   1665  O   HIS   211      29.004  62.355  89.791  1.00255.38           O
ATOM   1666  N   VAL   212      29.073  63.217  91.876  1.00404.80           N
ATOM   1667  CA  VAL   212      29.882  64.280  91.325 20.60404.80           C
ATOM   1668  CB  VAL   212      29.345  65.706  91.434  1.00404.80           C
ATOM   1669  CG1 VAL   212      27.949  65.742  90.815  1.00404.80           C
ATOM   1670  CG2 VAL   212      29.410  66.300  92.845  1.00404.80           C
ATOM   1671  C   VAL   212      31.309  64.310  91.733  1.00404.80           C
ATOM   1672  O   VAL   212      31.685  64.774  92.799  1.00404.80           O
ATOM   1673  N   ALA   213      32.202  63.906  90.828  1.00269.07           N
ATOM   1674  CA  ALA   213      33.561  63.998  91.253 20.60269.07           C
ATOM   1675  CB  ALA   213      34.562  63.250  90.352  1.00269.07           C
ATOM   1676  C   ALA   213      33.957  65.429  91.221  1.00269.07           C
ATOM   1677  O   ALA   213      33.621  66.164  90.300  1.00269.07           O
ATOM   1678  N   VAL   214      34.611  65.900  92.289  1.00457.67           N
ATOM   1679  CA  VAL   214      35.269  67.153  92.152 20.60457.67           C
ATOM   1680  CB  VAL   214      34.442  68.404  92.172  1.00457.67           C
ATOM   1681  CG1 VAL   214      33.144  68.154  92.914  1.00457.67           C
ATOM   1682  CG2 VAL   214      35.285  69.583  92.647  1.00457.67           C
ATOM   1683  C   VAL   214      36.602  67.098  92.775  1.00457.67           C
ATOM   1684  O   VAL   214      36.751  66.856  93.965  1.00457.67           O
ATOM   1685  N   LEU   215      37.615  67.266  91.907  1.00353.51           N
ATOM   1686  CA  LEU   215      38.977  66.915  92.195 20.60353.51           C
ATOM   1687  CB  LEU   215      39.690  66.237  90.996  1.00353.51           C
ATOM   1688  CG  LEU   215      39.159  64.861  90.535  1.00353.51           C
ATOM   1689  CD1 LEU   215      39.900  64.373  89.280  1.00353.51           C
ATOM   1690  CD2 LEU   215      39.244  63.816  91.648  1.00353.51           C
ATOM   1691  C   LEU   215      39.756  68.134  92.478  1.00353.51           C
ATOM   1692  O   LEU   215      39.259  69.253  92.371  1.00353.51           O
ATOM   1693  N   ASP   216      41.005  67.883  92.907  1.00222.27           N
ATOM   1694  CA  ASP   216      42.019  68.844  93.180 20.60222.27           C
ATOM   1695  CB  ASP   216      42.666  68.739  94.574  1.00222.27           C
ATOM   1696  CG  ASP   216      41.764  69.377  95.612  1.00222.27           C
ATOM   1697  OD1 ASP   216      40.541  69.513  95.348  1.00222.27           O
ATOM   1698  OD2 ASP   216      42.300  69.761  96.685  1.00222.27           O
ATOM   1699  C   ASP   216      43.123  68.537  92.233  1.00222.27           C
ATOM   1700  O   ASP   216      43.487  67.374  92.047  1.00222.27           O
ATOM   1701  N   PHE   217      43.657  69.581  91.576  1.00323.36           N
ATOM   1702  CA  PHE   217      44.779  69.361  90.718 20.60323.36           C
ATOM   1703  CB  PHE   217      44.577  69.791  89.253  1.00323.36           C
ATOM   1704  CG  PHE   217      43.683  68.811  88.574  1.00323.36           C
ATOM   1705  CD1 PHE   217      42.318  68.910  88.695  1.00323.36           C
ATOM   1706  CD2 PHE   217      44.211  67.797  87.806  1.00323.36           C
ATOM   1707  CE1 PHE   217      41.492  68.010  88.066  1.00323.36           C
ATOM   1708  CE2 PHE   217      43.390  66.891  87.175  1.00323.36           C
ATOM   1709  CZ  PHE   217      42.026  66.997  87.307  1.00323.36           C
ATOM   1710  C   PHE   217      45.872  70.194  91.230  1.00323.36           C
ATOM   1711  O   PHE   217      45.824  71.409  91.116  1.00323.36           O
ATOM   1712  N   ALA   218      46.923  69.570  91.765  1.00123.18           N
ATOM   1713  CA  ALA   218      47.911  70.405  92.351 20.60123.18           C
ATOM   1714  CB  ALA   218      48.900  69.637  93.245  1.00123.18           C
ATOM   1715  C   ALA   218      48.705  71.082  91.294  1.00123.18           C
ATOM   1716  O   ALA   218      48.897  70.566  90.202  1.00123.18           O
ATOM   1717  N   LYS   219      49.153  72.302  91.603  1.00276.79           N
ATOM   1718  CA  LYS   219      50.042  73.067  90.793 20.60276.79           C
ATOM   1719  CB  LYS   219      51.503  72.639  90.990  1.00276.79           C
ATOM   1720  CG  LYS   219      51.941  72.906  92.431  1.00276.79           C
ATOM   1721  CD  LYS   219      53.281  72.288  92.828  1.00276.79           C
ATOM   1722  CE  LYS   219      53.686  72.619  94.266  1.00276.79           C
ATOM   1723  NZ  LYS   219      55.053  72.122  94.531  1.00276.79           N
ATOM   1724  C   LYS   219      49.690  73.116  89.351  1.00276.79           C
ATOM   1725  O   LYS   219      50.538  72.845  88.503  1.00276.79           O
ATOM   1726  N   ALA   220      48.445  73.502  89.026  1.00146.08           N
ATOM   1727  CA  ALA   220      48.094  73.596  87.636 20.60146.08           C
ATOM   1728  CB  ALA   220      46.629  74.005  87.409  1.00146.08           C
ATOM   1729  C   ALA   220      48.942  74.645  87.035  1.00146.08           C
ATOM   1730  O   ALA   220      49.490  74.467  85.951  1.00146.08           O
ATOM   1731  N   PHE   221      49.080  75.778  87.738  1.00299.32           N
ATOM   1732  CA  PHE   221      49.840  76.836  87.150 20.60299.32           C
ATOM   1733  CB  PHE   221      49.531  78.205  87.757  1.00299.32           C
ATOM   1734  CG  PHE   221      48.163  78.463  87.225  1.00299.32           C
ATOM   1735  CD1 PHE   221      47.066  77.870  87.808  1.00299.32           C
ATOM   1736  CD2 PHE   221      47.970  79.311  86.161  1.00299.32           C
ATOM   1737  CE1 PHE   221      45.798  78.098  87.328  1.00299.32           C
ATOM   1738  CE2 PHE   221      46.705  79.542  85.676  1.00299.32           C
ATOM   1739  CZ  PHE   221      45.616  78.934  86.255  1.00299.32           C
ATOM   1740  C   PHE   221      51.302  76.538  87.107  1.00299.32           C
ATOM   1741  O   PHE   221      51.968  76.897  86.140  1.00299.32           O
ATOM   1742  N   ASP   222      51.857  75.879  88.139  1.00137.19           N
ATOM   1743  CA  ASP   222      53.280  75.662  88.123 20.60137.19           C
ATOM   1744  CB  ASP   222      53.823  75.083  89.442  1.00137.19           C
ATOM   1745  CG  ASP   222      53.893  76.222  90.452  1.00137.19           C
ATOM   1746  OD1 ASP   222      54.081  77.387  90.009  1.00137.19           O
ATOM   1747  OD2 ASP   222      53.766  75.946  91.675  1.00137.19           O
ATOM   1748  C   ASP   222      53.734  74.755  87.008  1.00137.19           C
ATOM   1749  O   ASP   222      54.811  74.972  86.455  1.00137.19           O
ATOM   1750  N   THR   223      52.962  73.689  86.706  1.00239.31           N
ATOM   1751  CA  THR   223      53.292  72.638  85.763 20.60239.31           C
ATOM   1752  CB  THR   223      52.511  71.383  86.032  1.00239.31           C
ATOM   1753  OG1 THR   223      51.121  71.619  85.861  1.00239.31           O
ATOM   1754  CG2 THR   223      52.797  70.930  87.473  1.00239.31           C
ATOM   1755  C   THR   223      53.143  72.924  84.282  1.00239.31           C
ATOM   1756  O   THR   223      53.917  72.387  83.492  1.00239.31           O
ATOM   1757  N   VAL   224      52.169  73.758  83.855  1.00167.81           N
ATOM   1758  CA  VAL   224      51.758  73.872  82.467 20.60167.81           C
ATOM   1759  CB  VAL   224      50.947  75.107  82.210  1.00167.81           C
ATOM   1760  CG1 VAL   224      50.631  75.190  80.709  1.00167.81           C
ATOM   1761  CG2 VAL   224      49.706  75.064  83.112  1.00167.81           C
ATOM   1762  C   VAL   224      52.868  73.863  81.451  1.00167.81           C
ATOM   1763  O   VAL   224      53.869  74.563  81.580  1.00167.81           O
ATOM   1764  N   SER   225      52.674  73.048  80.383  1.00158.13           N
ATOM   1765  CA  SER   225      53.606  72.879  79.302 20.60158.13           C
ATOM   1766  CB  SER   225      53.447  71.535  78.585  1.00158.13           C
ATOM   1767  OG  SER   225      54.391  71.460  77.532  1.00158.13           O
ATOM   1768  C   SER   225      53.353  73.957  78.286  1.00158.13           C
ATOM   1769  O   SER   225      52.228  74.167  77.831  1.00158.13           O
ATOM   1770  N   HIS   226      54.433  74.646  77.876  1.00205.01           N
ATOM   1771  CA  HIS   226      54.353  75.779  76.999 20.60205.01           C
ATOM   1772  ND1 HIS   226      57.272  77.764  78.439  1.00205.01           N
ATOM   1773  CG  HIS   226      56.048  77.202  78.155  1.00205.01           C
ATOM   1774  CB  HIS   226      55.693  76.517  76.871  1.00205.01           C
ATOM   1775  NE2 HIS   226      55.979  78.118  80.216  1.00205.01           N
ATOM   1776  CD2 HIS   226      55.271  77.425  79.251  1.00205.01           C
ATOM   1777  CE1 HIS   226      57.174  78.300  79.683  1.00205.01           C
ATOM   1778  C   HIS   226      53.870  75.420  75.619  1.00205.01           C
ATOM   1779  O   HIS   226      53.072  76.157  75.036  1.00205.01           O
ATOM   1780  N   GLU   227      54.332  74.291  75.047  1.00232.24           N
ATOM   1781  CA  GLU   227      53.954  73.956  73.701 20.60232.24           C
ATOM   1782  CB  GLU   227      54.605  72.652  73.202  1.00232.24           C
ATOM   1783  CG  GLU   227      54.070  72.159  71.854  1.00232.24           C
ATOM   1784  CD  GLU   227      54.771  72.880  70.711  1.00232.24           C
ATOM   1785  OE1 GLU   227      55.734  73.647  70.978  1.00232.24           O
ATOM   1786  OE2 GLU   227      54.347  72.662  69.545  1.00232.24           O
ATOM   1787  C   GLU   227      52.466  73.743  73.644  1.00232.24           C
ATOM   1788  O   GLU   227      51.772  74.155  72.711  1.00232.24           O
ATOM   1789  N   ALA   228      51.924  73.064  74.660  1.00130.70           N
ATOM   1790  CA  ALA   228      50.526  72.803  74.664 20.60130.70           C
ATOM   1791  CB  ALA   228      50.077  71.944  75.860  1.00130.70           C
ATOM   1792  C   ALA   228      49.828  74.112  74.753  1.00130.70           C
ATOM   1793  O   ALA   228      48.781  74.339  74.143  1.00130.70           O
ATOM   1794  N   LEU   229      50.421  75.025  75.532  1.00286.60           N
ATOM   1795  CA  LEU   229      49.732  76.245  75.763 20.60286.60           C
ATOM   1796  CB  LEU   229      50.484  77.170  76.732  1.00286.60           C
ATOM   1797  CG  LEU   229      49.602  78.288  77.310  1.00286.60           C
ATOM   1798  CD1 LEU   229      49.062  79.210  76.215  1.00286.60           C
ATOM   1799  CD2 LEU   229      48.496  77.705  78.203  1.00286.60           C
ATOM   1800  C   LEU   229      49.567  76.928  74.428  1.00286.60           C
ATOM   1801  O   LEU   229      48.447  77.238  74.022  1.00286.60           O
ATOM   1802  N   VAL   230      50.667  77.062  73.655  1.00153.89           N
ATOM   1803  CA  VAL   230      50.629  77.814  72.435 20.60153.89           C
ATOM   1804  CB  VAL   230      51.977  78.084  71.835  1.00153.89           C
ATOM   1805  CG1 VAL   230      51.771  78.850  70.516  1.00153.89           C
ATOM   1806  CG2 VAL   230      52.805  78.876  72.863  1.00153.89           C
ATOM   1807  C   VAL   230      49.734  77.190  71.398  1.00153.89           C
ATOM   1808  O   VAL   230      49.038  77.906  70.675  1.00153.89           O
ATOM   1809  N   GLU   231      49.724  75.846  71.283  1.00253.94           N
ATOM   1810  CA  GLU   231      48.895  75.220  70.288 20.60253.94           C
ATOM   1811  CB  GLU   231      48.883  73.680  70.326  1.00253.94           C
ATOM   1812  CG  GLU   231      47.757  73.118  69.441  1.00253.94           C
ATOM   1813  CD  GLU   231      47.468  71.668  69.813  1.00253.94           C
ATOM   1814  OE1 GLU   231      46.775  71.444  70.843  1.00253.94           O
ATOM   1815  OE2 GLU   231      47.942  70.765  69.074  1.00253.94           O
ATOM   1816  C   GLU   231      47.470  75.555  70.567  1.00253.94           C
ATOM   1817  O   GLU   231      46.670  75.855  69.676  1.00253.94           O
ATOM   1818  N   LEU   232      47.106  75.485  71.850  1.00307.20           N
ATOM   1819  CA  LEU   232      45.738  75.725  72.165 20.60307.20           C
ATOM   1820  CB  LEU   232      45.329  75.397  73.610  1.00307.20           C
ATOM   1821  CG  LEU   232      45.100  73.886  73.834  1.00307.20           C
ATOM   1822  CD1 LEU   232      46.392  73.070  73.679  1.00307.20           C
ATOM   1823  CD2 LEU   232      44.369  73.622  75.157  1.00307.20           C
ATOM   1824  C   LEU   232      45.400  77.123  71.833  1.00307.20           C
ATOM   1825  O   LEU   232      44.305  77.439  71.373  1.00307.20           O
ATOM   1826  N   LEU   233      46.361  78.012  72.035  1.00330.37           N
ATOM   1827  CA  LEU   233      46.070  79.383  71.804 20.60330.37           C
ATOM   1828  CB  LEU   233      47.238  80.283  72.235  1.00330.37           C
ATOM   1829  CG  LEU   233      46.904  81.777  72.143  1.00330.37           C
ATOM   1830  CD1 LEU   233      46.916  82.271  70.694  1.00330.37           C
ATOM   1831  CD2 LEU   233      45.571  82.073  72.848  1.00330.37           C
ATOM   1832  C   LEU   233      45.759  79.586  70.342  1.00330.37           C
ATOM   1833  O   LEU   233      44.865  80.352  69.990  1.00330.37           O
ATOM   1834  N   ARG   234      46.445  78.848  69.450  1.00253.75           N
ATOM   1835  CA  ARG   234      46.344  79.024  68.028 20.60253.75           C
ATOM   1836  CB  ARG   234      47.299  78.073  67.294  1.00253.75           C
ATOM   1837  CG  ARG   234      48.753  78.366  67.684  1.00253.75           C
ATOM   1838  CD  ARG   234      49.763  77.329  67.200  1.00253.75           C
ATOM   1839  NE  ARG   234      50.157  77.698  65.815  1.00253.75           N
ATOM   1840  CZ  ARG   234      51.178  78.580  65.615  1.00253.75           C
ATOM   1841  NH1 ARG   234      51.821  79.134  66.684  1.00253.75           N
ATOM   1842  NH2 ARG   234      51.562  78.903  64.345  1.00253.75           N
ATOM   1843  C   ARG   234      44.918  78.812  67.602  1.00253.75           C
ATOM   1844  O   ARG   234      44.441  79.371  66.618  1.00253.75           O
ATOM   1845  N   LEU   235      44.168  77.988  68.333  1.00238.13           N
ATOM   1846  CA  LEU   235      42.810  77.769  67.937 20.60238.13           C
ATOM   1847  CB  LEU   235      42.059  76.843  68.909  1.00238.13           C
ATOM   1848  CG  LEU   235      42.540  75.381  68.918  1.00238.13           C
ATOM   1849  CD1 LEU   235      44.021  75.255  69.303  1.00238.13           C
ATOM   1850  CD2 LEU   235      41.635  74.531  69.821  1.00238.13           C
ATOM   1851  C   LEU   235      42.081  79.077  67.971  1.00238.13           C
ATOM   1852  O   LEU   235      41.192  79.339  67.160  1.00238.13           O
ATOM   1853  N   ARG   236      42.396  79.935  68.950  1.00535.90           N
ATOM   1854  CA  ARG   236      41.735  81.190  68.928 20.60535.90           C
ATOM   1855  CB  ARG   236      41.186  81.610  70.298  1.00535.90           C
ATOM   1856  CG  ARG   236      40.182  80.594  70.843  1.00535.90           C
ATOM   1857  CD  ARG   236      40.843  79.312  71.350  1.00535.90           C
ATOM   1858  NE  ARG   236      40.843  79.364  72.840  1.00535.90           N
ATOM   1859  CZ  ARG   236      41.794  80.072  73.516  1.00535.90           C
ATOM   1860  NH1 ARG   236      42.750  80.777  72.843  1.00535.90           N
ATOM   1861  NH2 ARG   236      41.781  80.081  74.881  1.00535.90           N
ATOM   1862  C   ARG   236      42.791  82.111  68.534  1.00535.90           C
ATOM   1863  O   ARG   236      43.622  82.542  69.331  1.00535.90           O
ATOM   1864  N   GLY   237      42.798  82.455  67.258  1.00194.72           N
ATOM   1865  CA  GLY   237      43.923  83.241  66.979 20.60194.72           C
ATOM   1866  C   GLY   237      43.779  83.775  65.627  1.00194.72           C
ATOM   1867  O   GLY   237      42.786  84.411  65.290  1.00194.72           O
ATOM   1868  N   MET   238      44.835  83.517  64.870  1.00459.53           N
ATOM   1869  CA  MET   238      45.040  83.979  63.556 25.50459.53           C
ATOM   1870  CB  MET   238      43.776  84.366  62.739  1.00459.53           C
ATOM   1871  CG  MET   238      44.048  84.444  61.231  1.00459.53           C
ATOM   1872  SD  MET   238      42.601  84.792  60.178  1.00459.53           S
ATOM   1873  CE  MET   238      42.456  86.548  60.622  1.00459.53           C
ATOM   1874  C   MET   238      45.949  85.160  63.719  1.00459.53           C
ATOM   1875  O   MET   238      46.994  85.174  63.079  1.00459.53           O
ATOM   1876  N   PRO   239      45.653  86.160  64.531  1.00282.28           N
ATOM   1877  CA  PRO   239      46.633  87.209  64.615 20.60282.28           C
ATOM   1878  CD  PRO   239      44.301  86.692  64.608  1.00282.28           C
ATOM   1879  CB  PRO   239      45.906  88.416  65.202  1.00282.28           C
ATOM   1880  CG  PRO   239      44.453  88.215  64.732  1.00282.28           C
ATOM   1881  C   PRO   239      47.852  86.780  65.358  1.00282.28           C
ATOM   1882  O   PRO   239      47.741  86.325  66.497  1.00282.28           O
ATOM   1883  N   GLU   240      49.023  86.957  64.726  1.00180.42           N
ATOM   1884  CA  GLU   240      50.277  86.603  65.322 33.67180.42           C
ATOM   1885  CB  GLU   240      51.445  86.427  64.334  1.00180.42           C
ATOM   1886  CG  GLU   240      51.696  87.580  63.369  1.00180.42           C
ATOM   1887  CD  GLU   240      53.019  87.273  62.679  1.00180.42           C
ATOM   1888  OE1 GLU   240      53.810  86.478  63.255  1.00180.42           O
ATOM   1889  OE2 GLU   240      53.258  87.827  61.575  1.00180.42           O
ATOM   1890  C   GLU   240      50.635  87.560  66.433  1.00180.42           C
ATOM   1891  O   GLU   240      51.369  87.151  67.325  1.00180.42           O
ATOM   1892  N   GLN   241      50.166  88.841  66.440  1.00423.75           N
ATOM   1893  CA  GLN   241      50.630  89.738  67.474 25.50423.75           C
ATOM   1894  CB  GLN   241      50.216  91.236  67.383  1.00423.75           C
ATOM   1895  CG  GLN   241      48.750  91.591  67.675  1.00423.75           C
ATOM   1896  CD  GLN   241      48.627  93.106  67.914  1.00423.75           C
ATOM   1897  OE1 GLN   241      48.813  93.596  69.028  1.00423.75           O
ATOM   1898  NE2 GLN   241      48.292  93.870  66.839  1.00423.75           N
ATOM   1899  C   GLN   241      50.101  89.204  68.775  1.00423.75           C
ATOM   1900  O   GLN   241      50.631  89.452  69.863  1.00423.75           O
ATOM   1901  N   PHE   242      48.939  88.543  68.690  1.00358.28           N
ATOM   1902  CA  PHE   242      48.430  87.818  69.803 25.50358.28           C
ATOM   1903  CB  PHE   242      47.107  87.112  69.475  1.00358.28           C
ATOM   1904  CG  PHE   242      46.017  88.108  69.308  1.00358.28           C
ATOM   1905  CD1 PHE   242      45.995  88.968  68.234  1.00358.28           C
ATOM   1906  CD2 PHE   242      44.989  88.144  70.218  1.00358.28           C
ATOM   1907  CE1 PHE   242      44.970  89.872  68.090  1.00358.28           C
ATOM   1908  CE2 PHE   242      43.961  89.042  70.077  1.00358.28           C
ATOM   1909  CZ  PHE   242      43.954  89.905  69.014  1.00358.28           C
ATOM   1910  C   PHE   242      49.387  86.684  70.116  1.00358.28           C
ATOM   1911  O   PHE   242      49.809  86.523  71.259  1.00358.28           O
ATOM   1912  N   CYS   243      49.767  85.882  69.091  1.00230.33           N
ATOM   1913  CA  CYS   243      50.545  84.668  69.221 25.50230.33           C
ATOM   1914  CB  CYS   243      50.725  83.907  67.893  1.00230.33           C
ATOM   1915  SG  CYS   243      49.204  83.109  67.301  1.00230.33           S
ATOM   1916  C   CYS   243      51.921  84.878  69.761  1.00230.33           C
ATOM   1917  O   CYS   243      52.338  84.169  70.680  1.00230.33           O
ATOM   1918  N   GLY   244      52.664  85.841  69.185  1.00323.10           N
ATOM   1919  CA  GLY   244      54.010  86.118  69.597 25.50323.10           C
ATOM   1920  C   GLY   244      53.978  86.547  71.011  1.00323.10           C
ATOM   1921  O   GLY   244      54.803  86.101  71.810  1.00323.10           O
ATOM   1922  N   TYR   245      52.970  87.393  71.304  1.00284.06           N
ATOM   1923  CA  TYR   245      52.681  88.081  72.549 25.50284.06           C
ATOM   1924  CB  TYR   245      51.397  88.925  72.437  1.00284.06           C
ATOM   1925  CG  TYR   245      51.034  89.436  73.783  1.00284.06           C
ATOM   1926  CD1 TYR   245      51.712  90.496  74.331  1.00284.06           C
ATOM   1927  CD2 TYR   245      50.001  88.863  74.487  1.00284.06           C
ATOM   1928  CE1 TYR   245      51.384  90.972  75.574  1.00284.06           C
ATOM   1929  CE2 TYR   245      49.664  89.334  75.731  1.00284.06           C
ATOM   1930  CZ  TYR   245      50.360  90.384  76.271  1.00284.06           C
ATOM   1931  OH  TYR   245      50.019  90.866  77.545  1.00284.06           O
ATOM   1932  C   TYR   245      52.468  87.084  73.648  1.00284.06           C
ATOM   1933  O   TYR   245      53.059  87.196  74.722  1.00284.06           O
ATOM   1934  N   ILE   246      51.622  86.070  73.401  1.00272.97           N
ATOM   1935  CA  ILE   246      51.306  85.085  74.398 20.60272.97           C
ATOM   1936  CB  ILE   246      50.157  84.201  74.030  1.00272.97           C
ATOM   1937  CG2 ILE   246      50.074  83.065  75.061  1.00272.97           C
ATOM   1938  CG1 ILE   246      48.884  85.059  73.962  1.00272.97           C
ATOM   1939  CD1 ILE   246      47.684  84.355  73.341  1.00272.97           C
ATOM   1940  C   ILE   246      52.500  84.247  74.723  1.00272.97           C
ATOM   1941  O   ILE   246      52.749  83.946  75.894  1.00272.97           O
ATOM   1942  N   ALA   247      53.258  83.869  73.672  1.00291.98           N
ATOM   1943  CA  ALA   247      54.421  83.042  73.764 20.60291.98           C
ATOM   1944  CB  ALA   247      55.097  82.809  72.401  1.00291.98           C
ATOM   1945  C   ALA   247      55.390  83.750  74.646  1.00291.98           C
ATOM   1946  O   ALA   247      55.916  83.151  75.583  1.00291.98           O
ATOM   1947  N   HIS   248      55.569  85.065  74.393  1.00336.97           N
ATOM   1948  CA  HIS   248      56.433  85.965  75.123 20.60336.97           C
ATOM   1949  ND1 HIS   248      57.398  88.920  76.522  1.00336.97           N
ATOM   1950  CG  HIS   248      56.276  88.392  75.924  1.00336.97           C
ATOM   1951  CB  HIS   248      56.282  87.455  74.729  1.00336.97           C
ATOM   1952  NE2 HIS   248      55.658  89.752  77.623  1.00336.97           N
ATOM   1953  CD2 HIS   248      55.221  88.907  76.619  1.00336.97           C
ATOM   1954  CE1 HIS   248      56.970  89.723  77.528  1.00336.97           C
ATOM   1955  C   HIS   248      55.956  85.974  76.527  1.00336.97           C
ATOM   1956  O   HIS   248      56.750  85.947  77.467  1.00336.97           O
ATOM   1957  N   LEU   249      54.624  86.009  76.689  1.00294.65           N
ATOM   1958  CA  LEU   249      54.064  86.143  77.988 20.60294.65           C
ATOM   1959  CB  LEU   249      52.536  86.018  77.994  1.00294.65           C
ATOM   1960  CG  LEU   249      51.807  87.174  77.303  1.00294.65           C
ATOM   1961  CD1 LEU   249      50.288  86.960  77.357  1.00294.65           C
ATOM   1962  CD2 LEU   249      52.248  88.526  77.885  1.00294.65           C
ATOM   1963  C   LEU   249      54.553  85.014  78.818  1.00294.65           C
ATOM   1964  O   LEU   249      55.040  85.206  79.935  1.00294.65           O
ATOM   1965  N   TYR   250      54.418  83.802  78.258  1.00464.56           N
ATOM   1966  CA  TYR   250      54.771  82.601  78.937 20.60464.56           C
ATOM   1967  CB  TYR   250      54.204  81.331  78.283  1.00464.56           C
ATOM   1968  CG  TYR   250      52.740  81.489  78.462  1.00464.56           C
ATOM   1969  CD1 TYR   250      52.242  81.604  79.735  1.00464.56           C
ATOM   1970  CD2 TYR   250      51.874  81.508  77.395  1.00464.56           C
ATOM   1971  CE1 TYR   250      50.896  81.758  79.948  1.00464.56           C
ATOM   1972  CE2 TYR   250      50.525  81.660  77.606  1.00464.56           C
ATOM   1973  CZ  TYR   250      50.035  81.789  78.881  1.00464.56           C
ATOM   1974  OH  TYR   250      48.652  81.948  79.104  1.00464.56           O
ATOM   1975  C   TYR   250      56.247  82.458  79.067  1.00464.56           C
ATOM   1976  O   TYR   250      56.761  82.134  80.139  1.00464.56           O
ATOM   1977  N   ASP   251      56.901  82.777  77.940  1.00321.83           N
ATOM   1978  CA  ASP   251      58.248  82.686  77.470 20.60321.83           C
ATOM   1979  CB  ASP   251      58.597  83.796  76.465  1.00321.83           C
ATOM   1980  CG  ASP   251      59.852  83.383  75.717  1.00321.83           C
ATOM   1981  OD1 ASP   251      60.198  82.174  75.774  1.00321.83           O
ATOM   1982  OD2 ASP   251      60.488  84.274  75.092  1.00321.83           O
ATOM   1983  C   ASP   251      59.206  82.753  78.571  1.00321.83           C
ATOM   1984  O   ASP   251      59.181  81.964  79.500  1.00321.83           O
ATOM   1985  N   THR   252      60.166  83.657  78.505  1.00366.82           N
ATOM   1986  CA  THR   252      60.936  83.536  79.679 20.60366.82           C
ATOM   1987  CB  THR   252      62.318  84.092  79.531  1.00366.82           C
ATOM   1988  OG1 THR   252      63.001  83.430  78.477  1.00366.82           O
ATOM   1989  CG2 THR   252      63.065  83.885  80.858  1.00366.82           C
ATOM   1990  C   THR   252      60.234  84.356  80.696  1.00366.82           C
ATOM   1991  O   THR   252      60.726  85.435  80.993  1.00366.82           O
ATOM   1992  N   ALA   253      59.084  83.887  81.256  1.00195.64           N
ATOM   1993  CA  ALA   253      58.443  84.654  82.283 25.50195.64           C
ATOM   1994  CB  ALA   253      57.203  83.976  82.895  1.00195.64           C
ATOM   1995  C   ALA   253      59.489  84.723  83.319  1.00195.64           C
ATOM   1996  O   ALA   253      59.979  83.697  83.785  1.00195.64           O
ATOM   1997  N   SER   254      59.890  85.948  83.676  1.00156.20           N
ATOM   1998  CA  SER   254      60.928  86.059  84.638 33.67156.20           C
ATOM   1999  CB  SER   254      62.108  86.949  84.202  1.00156.20           C
ATOM   2000  OG  SER   254      62.784  86.378  83.091  1.00156.20           O
ATOM   2001  C   SER   254      60.298  86.748  85.794  1.00156.20           C
ATOM   2002  O   SER   254      59.332  87.500  85.639  1.00156.20           O
ATOM   2003  N   THR   255      60.818  86.477  87.000  1.00161.82           N
ATOM   2004  CA  THR   255      60.234  87.118  88.126 33.67161.82           C
ATOM   2005  CB  THR   255      59.460  86.186  89.005  1.00161.82           C
ATOM   2006  OG1 THR   255      58.684  86.922  89.937  1.00161.82           O
ATOM   2007  CG2 THR   255      60.456  85.272  89.731  1.00161.82           C
ATOM   2008  C   THR   255      61.325  87.738  88.941  1.00161.82           C
ATOM   2009  O   THR   255      62.426  87.196  89.041  1.00161.82           O
ATOM   2010  N   THR   256      61.042  88.902  89.564  1.00 66.87           N
ATOM   2011  CA  THR   256      62.084  89.564  90.291 50.00 66.87           C
ATOM   2012  CB  THR   256      62.281  91.000  89.895  1.00 66.87           C
ATOM   2013  OG1 THR   256      61.104  91.748  90.165  1.00 66.87           O
ATOM   2014  CG2 THR   256      62.623  91.064  88.396  1.00 66.87           C
ATOM   2015  C   THR   256      61.783  89.560  91.757  1.00 66.87           C
ATOM   2016  O   THR   256      60.688  89.904  92.200  1.00 66.87           O
ATOM   2017  N   LEU   257      62.793  89.168  92.556  1.00 65.72           N
ATOM   2018  CA  LEU   257      62.679  89.167  93.985 50.00 65.72           C
ATOM   2019  CB  LEU   257      63.540  88.083  94.655  1.00 65.72           C
ATOM   2020  CG  LEU   257      63.448  88.073  96.192  1.00 65.72           C
ATOM   2021  CD1 LEU   257      62.029  87.727  96.666  1.00 65.72           C
ATOM   2022  CD2 LEU   257      64.523  87.162  96.805  1.00 65.72           C
ATOM   2023  C   LEU   257      63.210  90.485  94.436  1.00 65.72           C
ATOM   2024  O   LEU   257      64.308  90.885  94.052  1.00 65.72           O
ATOM   2025  N   ALA   258      62.441  91.206  95.271  1.00 55.17           N
ATOM   2026  CA  ALA   258      62.905  92.505  95.655 50.00 55.17           C
ATOM   2027  CB  ALA   258      62.019  93.648  95.128  1.00 55.17           C
ATOM   2028  C   ALA   258      62.916  92.604  97.140  1.00 55.17           C
ATOM   2029  O   ALA   258      62.190  91.905  97.843  1.00 55.17           O
ATOM   2030  N   VAL   259      63.772  93.502  97.653  1.00105.55           N
ATOM   2031  CA  VAL   259      63.803  93.769  99.055 50.00105.55           C
ATOM   2032  CB  VAL   259      65.128  94.301  99.535  1.00105.55           C
ATOM   2033  CG1 VAL   259      65.071  94.555 101.055  1.00105.55           C
ATOM   2034  CG2 VAL   259      66.215  93.288  99.131  1.00105.55           C
ATOM   2035  C   VAL   259      62.733  94.802  99.147  1.00105.55           C
ATOM   2036  O   VAL   259      61.677  94.597  98.553  1.00105.55           O
ATOM   2037  N   ASN   260      62.929  95.924  99.863  1.00213.33           N
ATOM   2038  CA  ASN   260      61.842  96.850  99.949 50.00213.33           C
ATOM   2039  CB  ASN   260      62.131  98.091 100.796  1.00213.33           C
ATOM   2040  CG  ASN   260      60.762  98.643 101.159  1.00213.33           C
ATOM   2041  OD1 ASN   260      59.846  98.659 100.338  1.00213.33           O
ATOM   2042  ND2 ASN   260      60.605  99.080 102.436  1.00213.33           N
ATOM   2043  C   ASN   260      61.485  97.302  98.569  1.00213.33           C
ATOM   2044  O   ASN   260      60.311  97.350  98.211  1.00213.33           O
ATOM   2045  N   ASN   261      62.473  97.635  97.726  1.00193.52           N
ATOM   2046  CA  ASN   261      62.022  97.989  96.419 50.00193.52           C
ATOM   2047  CB  ASN   261      61.619  99.467  96.317  1.00193.52           C
ATOM   2048  CG  ASN   261      60.631  99.602  95.169  1.00193.52           C
ATOM   2049  OD1 ASN   261      60.668  98.847  94.199  1.00193.52           O
ATOM   2050  ND2 ASN   261      59.703 100.589  95.292  1.00193.52           N
ATOM   2051  C   ASN   261      63.153  97.761  95.478  1.00193.52           C
ATOM   2052  O   ASN   261      63.135  98.253  94.351  1.00193.52           O
ATOM   2053  N   GLU   262      64.171  96.990  95.905  1.00142.90           N
ATOM   2054  CA  GLU   262      65.249  96.773  94.983 50.00142.90           C
ATOM   2055  CB  GLU   262      66.686  96.914  95.504  1.00142.90           C
ATOM   2056  CG  GLU   262      67.131  98.312  95.889  1.00142.90           C
ATOM   2057  CD  GLU   262      67.130  98.335  97.401  1.00142.90           C
ATOM   2058  OE1 GLU   262      66.022  98.382  97.998  1.00142.90           O
ATOM   2059  OE2 GLU   262      68.247  98.287  97.981  1.00142.90           O
ATOM   2060  C   GLU   262      65.206  95.347  94.595  1.00142.90           C
ATOM   2061  O   GLU   262      64.817  94.489  95.385  1.00142.90           O
ATOM   2062  N   MET   263      65.620  95.048  93.356  1.00163.38           N
ATOM   2063  CA  MET   263      65.591  93.672  92.989 50.00163.38           C
ATOM   2064  CB  MET   263      65.332  93.403  91.493  1.00163.38           C
ATOM   2065  CG  MET   263      66.545  93.615  90.589  1.00163.38           C
ATOM   2066  SD  MET   263      66.239  93.242  88.836  1.00163.38           S
ATOM   2067  CE  MET   263      65.283  94.756  88.528  1.00163.38           C
ATOM   2068  C   MET   263      66.895  93.046  93.352  1.00163.38           C
ATOM   2069  O   MET   263      67.964  93.548  93.003  1.00163.38           O
ATOM   2070  N   SER   264      66.815  91.971  94.163  1.00100.43           N
ATOM   2071  CA  SER   264      67.935  91.148  94.519 50.00100.43           C
ATOM   2072  CB  SER   264      67.633  90.276  95.749  1.00100.43           C
ATOM   2073  OG  SER   264      68.718  89.400  96.013  1.00100.43           O
ATOM   2074  C   SER   264      68.258  90.211  93.390  1.00100.43           C
ATOM   2075  O   SER   264      69.395  90.167  92.923  1.00100.43           O
ATOM   2076  N   SER   265      67.249  89.439  92.908  1.00 69.26           N
ATOM   2077  CA  SER   265      67.536  88.433  91.914 50.00 69.26           C
ATOM   2078  CB  SER   265      67.794  87.041  92.518  1.00 69.26           C
ATOM   2079  OG  SER   265      67.979  86.084  91.484  1.00 69.26           O
ATOM   2080  C   SER   265      66.398  88.246  90.953  1.00 69.26           C
ATOM   2081  O   SER   265      65.227  88.454  91.268  1.00 69.26           O
ATOM   2082  N   PRO   266      66.791  87.916  89.742  1.00102.14           N
ATOM   2083  CA  PRO   266      65.857  87.545  88.702 33.67102.14           C
ATOM   2084  CD  PRO   266      67.967  88.574  89.193  1.00102.14           C
ATOM   2085  CB  PRO   266      66.418  88.121  87.402  1.00102.14           C
ATOM   2086  CG  PRO   266      67.919  88.296  87.684  1.00102.14           C
ATOM   2087  C   PRO   266      65.686  86.047  88.639  1.00102.14           C
ATOM   2088  O   PRO   266      66.594  85.324  89.055  1.00102.14           O
ATOM   2089  N   VAL   267      64.555  85.549  88.094  1.00103.80           N
ATOM   2090  CA  VAL   267      64.361  84.125  87.973 33.67103.80           C
ATOM   2091  CB  VAL   267      63.492  83.574  89.070  1.00103.80           C
ATOM   2092  CG1 VAL   267      63.329  82.058  88.868  1.00103.80           C
ATOM   2093  CG2 VAL   267      64.095  83.977  90.428  1.00103.80           C
ATOM   2094  C   VAL   267      63.650  83.860  86.671  1.00103.80           C
ATOM   2095  O   VAL   267      62.783  84.636  86.279  1.00103.80           O
ATOM   2096  N   LYS   268      63.978  82.744  85.977  1.00197.24           N
ATOM   2097  CA  LYS   268      63.389  82.429  84.688 25.50197.24           C
ATOM   2098  CB  LYS   268      64.435  82.001  83.653  1.00197.24           C
ATOM   2099  CG  LYS   268      65.216  80.764  84.090  1.00197.24           C
ATOM   2100  CD  LYS   268      66.145  80.225  83.006  1.00197.24           C
ATOM   2101  CE  LYS   268      67.276  81.197  82.670  1.00197.24           C
ATOM   2102  NZ  LYS   268      68.288  80.522  81.830  1.00197.24           N
ATOM   2103  C   LYS   268      62.396  81.308  84.824  1.00197.24           C
ATOM   2104  O   LYS   268      62.323  80.659  85.867  1.00197.24           O
ATOM   2105  N   VAL   269      61.585  81.073  83.758  1.00257.06           N
ATOM   2106  CA  VAL   269      60.548  80.074  83.807 25.50257.06           C
ATOM   2107  CB  VAL   269      59.216  80.718  84.074  1.00257.06           C
ATOM   2108  CG1 VAL   269      58.729  81.452  82.819  1.00257.06           C
ATOM   2109  CG2 VAL   269      58.255  79.677  84.643  1.00257.06           C
ATOM   2110  C   VAL   269      60.508  79.264  82.522  1.00257.06           C
ATOM   2111  O   VAL   269      60.400  79.800  81.420  1.00257.06           O
ATOM   2112  N   GLY   270      60.709  77.931  82.646  1.00166.99           N
ATOM   2113  CA  GLY   270      60.644  76.942  81.593 33.67166.99           C
ATOM   2114  C   GLY   270      59.237  76.534  81.245  1.00166.99           C
ATOM   2115  O   GLY   270      58.948  76.152  80.111  1.00166.99           O
ATOM   2116  N   ARG   271      58.357  76.468  82.263  1.00435.08           N
ATOM   2117  CA  ARG   271      56.995  76.017  82.108 33.67435.08           C
ATOM   2118  CB  ARG   271      56.774  74.528  82.412  1.00435.08           C
ATOM   2119  CG  ARG   271      56.952  73.585  81.228  1.00435.08           C
ATOM   2120  CD  ARG   271      58.355  73.529  80.630  1.00435.08           C
ATOM   2121  NE  ARG   271      59.320  73.729  81.739  1.00435.08           N
ATOM   2122  CZ  ARG   271      60.651  73.532  81.526  1.00435.08           C
ATOM   2123  NH1 ARG   271      61.058  72.927  80.372  1.00435.08           N
ATOM   2124  NH2 ARG   271      61.570  73.969  82.438  1.00435.08           N
ATOM   2125  C   ARG   271      56.176  76.748  83.115  1.00435.08           C
ATOM   2126  O   ARG   271      56.687  77.577  83.864  1.00435.08           O
ATOM   2127  N   GLY   272      54.856  76.488  83.125  1.00117.28           N
ATOM   2128  CA  GLY   272      54.020  77.077  84.129 33.67117.28           C
ATOM   2129  C   GLY   272      53.438  78.358  83.615  1.00117.28           C
ATOM   2130  O   GLY   272      54.052  79.077  82.825  1.00117.28           O
ATOM   2131  N   VAL   273      52.217  78.679  84.095  1.00161.76           N
ATOM   2132  CA  VAL   273      51.545  79.876  83.701 33.67161.76           C
ATOM   2133  CB  VAL   273      50.092  79.672  83.354  1.00161.76           C
ATOM   2134  CG1 VAL   273      49.466  81.045  83.058  1.00161.76           C
ATOM   2135  CG2 VAL   273      49.969  78.680  82.185  1.00161.76           C
ATOM   2136  C   VAL   273      51.570  80.811  84.871  1.00161.76           C
ATOM   2137  O   VAL   273      51.182  80.443  85.980  1.00161.76           O
ATOM   2138  N   ARG   274      52.033  82.060  84.658  1.00238.15           N
ATOM   2139  CA  ARG   274      52.040  82.968  85.766 33.67238.15           C
ATOM   2140  CB  ARG   274      52.841  84.257  85.518  1.00238.15           C
ATOM   2141  CG  ARG   274      54.345  84.012  85.416  1.00238.15           C
ATOM   2142  CD  ARG   274      54.916  83.294  86.640  1.00238.15           C
ATOM   2143  NE  ARG   274      56.341  82.974  86.350  1.00238.15           N
ATOM   2144  CZ  ARG   274      57.330  83.833  86.732  1.00238.15           C
ATOM   2145  NH1 ARG   274      57.015  84.959  87.434  1.00238.15           N
ATOM   2146  NH2 ARG   274      58.631  83.560  86.422  1.00238.15           N
ATOM   2147  C   ARG   274      50.624  83.357  85.999  1.00238.15           C
ATOM   2148  O   ARG   274      49.881  83.649  85.068  1.00238.15           O
ATOM   2149  N   GLN   275      50.219  83.342  87.273  1.00256.46           N
ATOM   2150  CA  GLN   275      48.894  83.663  87.712 33.67256.46           C
ATOM   2151  CB  GLN   275      48.689  83.217  89.139  1.00256.46           C
ATOM   2152  CG  GLN   275      49.765  83.658  90.121  1.00256.46           C
ATOM   2153  CD  GLN   275      49.197  84.780  90.948  1.00256.46           C
ATOM   2154  OE1 GLN   275      48.183  85.372  90.589  1.00256.46           O
ATOM   2155  NE2 GLN   275      49.858  85.076  92.098  1.00256.46           N
ATOM   2156  C   GLN   275      48.587  85.113  87.571  1.00256.46           C
ATOM   2157  O   GLN   275      47.421  85.495  87.511  1.00256.46           O
ATOM   2158  N   GLY   276      49.623  85.960  87.615  1.00146.93           N
ATOM   2159  CA  GLY   276      49.484  87.388  87.530 20.60146.93           C
ATOM   2160  C   GLY   276      49.006  87.838  86.199  1.00146.93           C
ATOM   2161  O   GLY   276      48.333  88.862  86.117  1.00146.93           O
ATOM   2162  N   ASP   277      49.388  87.147  85.108  1.00268.15           N
ATOM   2163  CA  ASP   277      48.921  87.626  83.824 20.60268.15           C
ATOM   2164  CB  ASP   277      49.370  86.749  82.652  1.00268.15           C
ATOM   2165  CG  ASP   277      50.847  86.998  82.391  1.00268.15           C
ATOM   2166  OD1 ASP   277      51.255  88.188  82.392  1.00268.15           O
ATOM   2167  OD2 ASP   277      51.590  85.999  82.196  1.00268.15           O
ATOM   2168  C   ASP   277      47.424  87.613  83.869  1.00268.15           C
ATOM   2169  O   ASP   277      46.784  86.643  84.287  1.00268.15           O
ATOM   2170  N   PRO   278      46.860  88.710  83.458  1.00268.59           N
ATOM   2171  CA  PRO   278      45.425  88.870  83.424 20.60268.59           C
ATOM   2172  CD  PRO   278      47.552  89.982  83.483  1.00268.59           C
ATOM   2173  CB  PRO   278      45.170  90.371  83.216  1.00268.59           C
ATOM   2174  CG  PRO   278      46.545  90.950  82.837  1.00268.59           C
ATOM   2175  C   PRO   278      44.762  87.994  82.430  1.00268.59           C
ATOM   2176  O   PRO   278      43.586  87.677  82.598  1.00268.59           O
ATOM   2177  N   LEU   279      45.488  87.611  81.365  1.00313.68           N
ATOM   2178  CA  LEU   279      44.993  86.780  80.323 20.60313.68           C
ATOM   2179  CB  LEU   279      46.066  86.550  79.240  1.00313.68           C
ATOM   2180  CG  LEU   279      45.498  86.088  77.886  1.00313.68           C
ATOM   2181  CD1 LEU   279      46.566  85.419  77.009  1.00313.68           C
ATOM   2182  CD2 LEU   279      44.203  85.295  78.057  1.00313.68           C
ATOM   2183  C   LEU   279      44.716  85.480  80.961  1.00313.68           C
ATOM   2184  O   LEU   279      43.683  84.877  80.717  1.00313.68           O
ATOM   2185  N   SER   280      45.628  85.013  81.827  1.00438.53           N
ATOM   2186  CA  SER   280      45.354  83.813  82.573 25.50438.53           C
ATOM   2187  CB  SER   280      46.499  83.464  83.546  1.00438.53           C
ATOM   2188  OG  SER   280      46.207  82.276  84.263  1.00438.53           O
ATOM   2189  C   SER   280      44.130  84.181  83.358  1.00438.53           C
ATOM   2190  O   SER   280      43.951  85.371  83.577  1.00438.53           O
ATOM   2191  N   PRO   281      43.197  83.385  83.788  1.00407.74           N
ATOM   2192  CA  PRO   281      43.044  81.975  83.537 25.50407.74           C
ATOM   2193  CD  PRO   281      42.586  83.773  85.048  1.00407.74           C
ATOM   2194  CB  PRO   281      42.238  81.422  84.717  1.00407.74           C
ATOM   2195  CG  PRO   281      41.600  82.655  85.373  1.00407.74           C
ATOM   2196  C   PRO   281      42.428  81.711  82.226  1.00407.74           C
ATOM   2197  O   PRO   281      41.932  80.602  82.056  1.00407.74           O
ATOM   2198  N   ILE   282      42.399  82.704  81.321  1.00255.01           N
ATOM   2199  CA  ILE   282      41.747  82.496  80.068 25.50255.01           C
ATOM   2200  CB  ILE   282      41.742  83.707  79.180  1.00255.01           C
ATOM   2201  CG2 ILE   282      41.031  83.336  77.868  1.00255.01           C
ATOM   2202  CG1 ILE   282      41.066  84.878  79.919  1.00255.01           C
ATOM   2203  CD1 ILE   282      39.659  84.563  80.423  1.00255.01           C
ATOM   2204  C   ILE   282      42.382  81.339  79.370  1.00255.01           C
ATOM   2205  O   ILE   282      41.695  80.416  78.941  1.00255.01           O
ATOM   2206  N   LEU   283      43.717  81.303  79.286  1.00316.66           N
ATOM   2207  CA  LEU   283      44.328  80.207  78.596 25.50316.66           C
ATOM   2208  CB  LEU   283      45.806  80.436  78.251  1.00316.66           C
ATOM   2209  CG  LEU   283      45.943  81.350  77.016  1.00316.66           C
ATOM   2210  CD1 LEU   283      45.179  82.661  77.204  1.00316.66           C
ATOM   2211  CD2 LEU   283      47.406  81.600  76.642  1.00316.66           C
ATOM   2212  C   LEU   283      44.138  78.910  79.319  1.00316.66           C
ATOM   2213  O   LEU   283      44.073  77.851  78.706  1.00316.66           O
ATOM   2214  N   PHE   284      43.983  78.957  80.643  1.00241.03           N
ATOM   2215  CA  PHE   284      43.966  77.800  81.491 25.50241.03           C
ATOM   2216  CB  PHE   284      43.721  78.231  82.945  1.00241.03           C
ATOM   2217  CG  PHE   284      43.939  77.079  83.854  1.00241.03           C
ATOM   2218  CD1 PHE   284      45.211  76.748  84.260  1.00241.03           C
ATOM   2219  CD2 PHE   284      42.873  76.342  84.310  1.00241.03           C
ATOM   2220  CE1 PHE   284      45.420  75.686  85.106  1.00241.03           C
ATOM   2221  CE2 PHE   284      43.077  75.280  85.156  1.00241.03           C
ATOM   2222  CZ  PHE   284      44.350  74.949  85.554  1.00241.03           C
ATOM   2223  C   PHE   284      42.880  76.791  81.109  1.00241.03           C
ATOM   2224  O   PHE   284      43.081  75.590  81.279  1.00241.03           O
ATOM   2225  N   ASN   285      41.702  77.232  80.610  1.00240.78           N
ATOM   2226  CA  ASN   285      40.508  76.406  80.480 25.50240.78           C
ATOM   2227  CB  ASN   285      39.345  77.219  79.915  1.00240.78           C
ATOM   2228  CG  ASN   285      38.973  78.291  80.920  1.00240.78           C
ATOM   2229  OD1 ASN   285      38.946  78.052  82.126  1.00240.78           O
ATOM   2230  ND2 ASN   285      38.680  79.512  80.398  1.00240.78           N
ATOM   2231  C   ASN   285      40.506  75.066  79.657  1.00240.78           C
ATOM   2232  O   ASN   285      40.549  74.012  80.283  1.00240.78           O
ATOM   2233  N   VAL   286      40.458  75.016  78.278  1.00397.11           N
ATOM   2234  CA  VAL   286      40.335  73.825  77.449 33.67397.11           C
ATOM   2235  CB  VAL   286      40.059  74.107  76.004  1.00397.11           C
ATOM   2236  CG1 VAL   286      41.324  74.702  75.360  1.00397.11           C
ATOM   2237  CG2 VAL   286      39.640  72.786  75.345  1.00397.11           C
ATOM   2238  C   VAL   286      41.666  73.252  77.472  1.00397.11           C
ATOM   2239  O   VAL   286      41.904  72.197  76.885  1.00397.11           O
ATOM   2240  N   VAL   287      42.606  74.063  77.983  1.00181.47           N
ATOM   2241  CA  VAL   287      43.846  73.429  78.157 25.50181.47           C
ATOM   2242  CB  VAL   287      44.870  74.272  78.860  1.00181.47           C
ATOM   2243  CG1 VAL   287      46.091  73.390  79.175  1.00181.47           C
ATOM   2244  CG2 VAL   287      45.211  75.473  77.963  1.00181.47           C
ATOM   2245  C   VAL   287      43.501  72.271  79.049  1.00181.47           C
ATOM   2246  O   VAL   287      43.734  71.111  78.708  1.00181.47           O
ATOM   2247  N   MET   288      42.832  72.572  80.175  1.00214.33           N
ATOM   2248  CA  MET   288      42.407  71.560  81.094 25.50214.33           C
ATOM   2249  CB  MET   288      41.885  72.146  82.418  1.00214.33           C
ATOM   2250  CG  MET   288      42.966  72.624  83.391  1.00214.33           C
ATOM   2251  SD  MET   288      43.680  71.326  84.450  1.00214.33           S
ATOM   2252  CE  MET   288      44.668  70.510  83.166  1.00214.33           C
ATOM   2253  C   MET   288      41.325  70.687  80.569  1.00214.33           C
ATOM   2254  O   MET   288      41.366  69.465  80.674  1.00214.33           O
ATOM   2255  N   ASP   289      40.317  71.321  79.981  1.00503.80           N
ATOM   2256  CA  ASP   289      39.093  70.689  79.661 33.67503.80           C
ATOM   2257  CB  ASP   289      38.005  71.687  79.250  1.00503.80           C
ATOM   2258  CG  ASP   289      36.702  70.916  79.154  1.00503.80           C
ATOM   2259  OD1 ASP   289      36.462  70.055  80.042  1.00503.80           O
ATOM   2260  OD2 ASP   289      35.939  71.164  78.183  1.00503.80           O
ATOM   2261  C   ASP   289      39.313  69.859  78.554  1.00503.80           C
ATOM   2262  O   ASP   289      38.670  68.824  78.479  1.00503.80           O
ATOM   2263  N   LEU   290      40.391  70.198  77.812  1.00283.33           N
ATOM   2264  CA  LEU   290      40.856  69.430  76.708 25.50283.33           C
ATOM   2265  CB  LEU   290      42.369  69.641  76.426  1.00283.33           C
ATOM   2266  CG  LEU   290      43.207  68.741  75.507  1.00283.33           C
ATOM   2267  CD1 LEU   290      44.537  69.458  75.225  1.00283.33           C
ATOM   2268  CD2 LEU   290      43.496  67.361  76.133  1.00283.33           C
ATOM   2269  C   LEU   290      40.888  68.034  77.264  1.00283.33           C
ATOM   2270  O   LEU   290      40.761  67.033  76.568  1.00283.33           O
ATOM   2271  N   ILE   291      41.131  67.917  78.573  1.00408.52           N
ATOM   2272  CA  ILE   291      40.952  66.645  79.110 25.50408.52           C
ATOM   2273  CB  ILE   291      41.373  66.569  80.549  1.00408.52           C
ATOM   2274  CG2 ILE   291      41.020  65.165  81.072  1.00408.52           C
ATOM   2275  CG1 ILE   291      42.863  66.918  80.689  1.00408.52           C
ATOM   2276  CD1 ILE   291      43.302  67.150  82.134  1.00408.52           C
ATOM   2277  C   ILE   291      39.596  66.025  79.045  1.00408.52           C
ATOM   2278  O   ILE   291      39.356  65.107  78.265  1.00408.52           O
ATOM   2279  N   LEU   292      38.630  66.555  79.782  1.00344.29           N
ATOM   2280  CA  LEU   292      37.338  65.942  79.806 33.67344.29           C
ATOM   2281  CB  LEU   292      36.415  66.710  80.781  1.00344.29           C
ATOM   2282  CG  LEU   292      34.965  66.207  80.955  1.00344.29           C
ATOM   2283  CD1 LEU   292      34.131  66.383  79.681  1.00344.29           C
ATOM   2284  CD2 LEU   292      34.915  64.784  81.522  1.00344.29           C
ATOM   2285  C   LEU   292      36.758  65.990  78.406  1.00344.29           C
ATOM   2286  O   LEU   292      35.961  65.113  78.091  1.00344.29           O
ATOM   2287  N   ALA   293      37.103  67.037  77.595  1.00 97.56           N
ATOM   2288  CA  ALA   293      36.823  67.400  76.205 33.67 97.56           C
ATOM   2289  CB  ALA   293      37.520  68.704  75.774  1.00 97.56           C
ATOM   2290  C   ALA   293      37.410  66.296  75.416  1.00 97.56           C
ATOM   2291  O   ALA   293      36.867  65.897  74.394  1.00 97.56           O
ATOM   2292  N   SER   294      38.582  65.813  75.851  1.00193.24           N
ATOM   2293  CA  SER   294      39.181  64.680  75.228 25.50193.24           C
ATOM   2294  CB  SER   294      40.714  64.561  75.380  1.00193.24           C
ATOM   2295  OG  SER   294      41.095  64.109  76.669  1.00193.24           O
ATOM   2296  C   SER   294      38.558  63.488  75.789  1.00193.24           C
ATOM   2297  O   SER   294      38.816  62.374  75.334  1.00193.24           O
ATOM   2298  N   LEU   295      37.708  63.688  76.805  1.00290.29           N
ATOM   2299  CA  LEU   295      37.019  62.520  77.200 25.50290.29           C
ATOM   2300  CB  LEU   295      36.209  62.472  78.518  1.00290.29           C
ATOM   2301  CG  LEU   295      37.095  62.586  79.776  1.00290.29           C
ATOM   2302  CD1 LEU   295      36.313  62.239  81.054  1.00290.29           C
ATOM   2303  CD2 LEU   295      38.387  61.763  79.625  1.00290.29           C
ATOM   2304  C   LEU   295      36.188  62.127  76.049  1.00290.29           C
ATOM   2305  O   LEU   295      36.062  60.947  75.731  1.00290.29           O
ATOM   2306  N   PRO   296      35.756  63.130  75.341  1.00323.39           N
ATOM   2307  CA  PRO   296      34.359  63.455  75.353 25.50323.39           C
ATOM   2308  CD  PRO   296      36.230  63.095  73.965  1.00323.39           C
ATOM   2309  CB  PRO   296      34.296  64.459  74.212  1.00323.39           C
ATOM   2310  CG  PRO   296      35.277  63.956  73.165  1.00323.39           C
ATOM   2311  C   PRO   296      33.690  62.136  75.131  1.00323.39           C
ATOM   2312  O   PRO   296      33.292  61.824  74.022  1.00323.39           O
ATOM   2313  N   GLU   297      33.515  61.359  76.201  1.00270.04           N
ATOM   2314  CA  GLU   297      32.938  60.063  76.232 25.50270.04           C
ATOM   2315  CB  GLU   297      31.587  59.894  75.521  1.00270.04           C
ATOM   2316  CG  GLU   297      30.988  58.515  75.808  1.00270.04           C
ATOM   2317  CD  GLU   297      29.498  58.554  75.517  1.00270.04           C
ATOM   2318  OE1 GLU   297      28.979  59.664  75.225  1.00270.04           O
ATOM   2319  OE2 GLU   297      28.856  57.472  75.594  1.00270.04           O
ATOM   2320  C   GLU   297      33.924  58.995  75.878  1.00270.04           C
ATOM   2321  O   GLU   297      34.615  59.062  74.866  1.00270.04           O
ATOM   2322  N   ARG   298      34.034  57.968  76.750  1.00305.66           N
ATOM   2323  CA  ARG   298      34.971  56.906  76.514 50.00305.66           C
ATOM   2324  CB  ARG   298      36.342  57.176  77.156  1.00305.66           C
ATOM   2325  CG  ARG   298      37.055  58.393  76.559  1.00305.66           C
ATOM   2326  CD  ARG   298      38.355  58.756  77.278  1.00305.66           C
ATOM   2327  NE  ARG   298      39.194  57.527  77.317  1.00305.66           N
ATOM   2328  CZ  ARG   298      39.750  57.126  78.496  1.00305.66           C
ATOM   2329  NH1 ARG   298      39.567  57.874  79.624  1.00305.66           N
ATOM   2330  NH2 ARG   298      40.481  55.974  78.550  1.00305.66           N
ATOM   2331  C   ARG   298      34.411  55.671  77.134  1.00305.66           C
ATOM   2332  O   ARG   298      33.483  55.709  77.941  1.00305.66           O
ATOM   2333  N   VAL   299      34.991  54.544  76.704  1.00321.52           N
ATOM   2334  CA  VAL   299      34.721  53.180  77.032 50.00321.52           C
ATOM   2335  CB  VAL   299      33.427  52.689  76.444  1.00321.52           C
ATOM   2336  CG1 VAL   299      32.257  53.390  77.154  1.00321.52           C
ATOM   2337  CG2 VAL   299      33.446  52.972  74.930  1.00321.52           C
ATOM   2338  C   VAL   299      35.837  52.541  76.278  1.00321.52           C
ATOM   2339  O   VAL   299      36.934  53.094  76.225  1.00321.52           O
ATOM   2340  N   GLY   300      35.640  51.360  75.676  1.00126.22           N
ATOM   2341  CA  GLY   300      36.725  50.956  74.835 50.00126.22           C
ATOM   2342  C   GLY   300      36.430  51.576  73.502  1.00126.22           C
ATOM   2343  O   GLY   300      36.533  50.923  72.465  1.00126.22           O
ATOM   2344  N   TYR   301      36.068  52.879  73.497  1.00166.39           N
ATOM   2345  CA  TYR   301      35.702  53.518  72.272 33.67166.39           C
ATOM   2346  CB  TYR   301      34.196  53.482  71.962  1.00166.39           C
ATOM   2347  CG  TYR   301      33.900  52.094  71.517  1.00166.39           C
ATOM   2348  CD1 TYR   301      34.208  51.719  70.231  1.00166.39           C
ATOM   2349  CD2 TYR   301      33.323  51.176  72.362  1.00166.39           C
ATOM   2350  CE1 TYR   301      33.949  50.445  69.790  1.00166.39           C
ATOM   2351  CE2 TYR   301      33.060  49.898  71.927  1.00166.39           C
ATOM   2352  CZ  TYR   301      33.373  49.532  70.639  1.00166.39           C
ATOM   2353  OH  TYR   301      33.105  48.223  70.188  1.00166.39           O
ATOM   2354  C   TYR   301      36.147  54.937  72.211  1.00166.39           C
ATOM   2355  O   TYR   301      36.602  55.527  73.190  1.00166.39           O
ATOM   2356  N   ARG   302      36.043  55.500  70.991  1.00190.01           N
ATOM   2357  CA  ARG   302      36.375  56.869  70.754 33.67190.01           C
ATOM   2358  CB  ARG   302      36.994  57.097  69.365  1.00190.01           C
ATOM   2359  CG  ARG   302      37.482  58.525  69.115  1.00190.01           C
ATOM   2360  CD  ARG   302      38.934  58.767  69.528  1.00190.01           C
ATOM   2361  NE  ARG   302      39.727  58.732  68.266  1.00190.01           N
ATOM   2362  CZ  ARG   302      41.075  58.527  68.289  1.00190.01           C
ATOM   2363  NH1 ARG   302      41.716  58.328  69.477  1.00190.01           N
ATOM   2364  NH2 ARG   302      41.781  58.520  67.120  1.00190.01           N
ATOM   2365  C   ARG   302      35.079  57.603  70.723  1.00190.01           C
ATOM   2366  O   ARG   302      34.326  57.506  69.755  1.00190.01           O
ATOM   2367  N   LEU   303      34.779  58.371  71.783  1.00172.73           N
ATOM   2368  CA  LEU   303      33.540  59.083  71.754 33.67172.73           C
ATOM   2369  CB  LEU   303      32.640  58.887  72.981  1.00172.73           C
ATOM   2370  CG  LEU   303      32.201  57.441  73.281  1.00172.73           C
ATOM   2371  CD1 LEU   303      31.403  56.840  72.116  1.00172.73           C
ATOM   2372  CD2 LEU   303      33.377  56.574  73.748  1.00172.73           C
ATOM   2373  C   LEU   303      33.885  60.527  71.702  1.00172.73           C
ATOM   2374  O   LEU   303      35.050  60.920  71.816  1.00172.73           O
ATOM   2375  N   GLU   304      32.855  61.368  71.497  1.00162.28           N
ATOM   2376  CA  GLU   304      33.113  62.768  71.488 50.00162.28           C
ATOM   2377  CB  GLU   304      33.413  63.327  70.087  1.00162.28           C
ATOM   2378  CG  GLU   304      32.372  63.004  69.018  1.00162.28           C
ATOM   2379  CD  GLU   304      33.048  63.271  67.679  1.00162.28           C
ATOM   2380  OE1 GLU   304      34.133  62.674  67.440  1.00162.28           O
ATOM   2381  OE2 GLU   304      32.498  64.078  66.883  1.00162.28           O
ATOM   2382  C   GLU   304      32.005  63.528  72.152  1.00162.28           C
ATOM   2383  O   GLU   304      31.014  62.961  72.604  1.00162.28           O
ATOM   2384  N   MET   305      32.203  64.855  72.270  1.00170.56           N
ATOM   2385  CA  MET   305      31.256  65.784  72.818 50.00170.56           C
ATOM   2386  CB  MET   305      30.047  65.980  71.883  1.00170.56           C
ATOM   2387  CG  MET   305      29.087  67.092  72.304  1.00170.56           C
ATOM   2388  SD  MET   305      27.677  67.331  71.182  1.00170.56           S
ATOM   2389  CE  MET   305      26.829  68.522  72.257  1.00170.56           C
ATOM   2390  C   MET   305      30.758  65.391  74.168  1.00170.56           C
ATOM   2391  O   MET   305      29.560  65.434  74.436  1.00170.56           O
ATOM   2392  N   GLU   306      31.658  65.021  75.085  1.00311.24           N
ATOM   2393  CA  GLU   306      31.174  64.658  76.369 33.67311.24           C
ATOM   2394  CB  GLU   306      31.900  63.501  77.018  1.00311.24           C
ATOM   2395  CG  GLU   306      31.278  62.927  78.279  1.00311.24           C
ATOM   2396  CD  GLU   306      32.258  61.843  78.646  1.00311.24           C
ATOM   2397  OE1 GLU   306      33.462  62.188  78.788  1.00311.24           O
ATOM   2398  OE2 GLU   306      31.849  60.655  78.711  1.00311.24           O
ATOM   2399  C   GLU   306      31.378  65.791  77.279  1.00311.24           C
ATOM   2400  O   GLU   306      31.835  65.607  78.406  1.00311.24           O
ATOM   2401  N   LEU   307      31.060  67.005  76.821  1.00247.75           N
ATOM   2402  CA  LEU   307      31.019  67.976  77.849 50.00247.75           C
ATOM   2403  CB  LEU   307      30.943  69.415  77.310  1.00247.75           C
ATOM   2404  CG  LEU   307      30.900  70.495  78.406  1.00247.75           C
ATOM   2405  CD1 LEU   307      32.204  70.499  79.215  1.00247.75           C
ATOM   2406  CD2 LEU   307      30.566  71.878  77.818  1.00247.75           C
ATOM   2407  C   LEU   307      29.698  67.624  78.451  1.00247.75           C
ATOM   2408  O   LEU   307      28.659  68.139  78.044  1.00247.75           O
ATOM   2409  N   VAL   308      29.733  66.720  79.460  1.00248.32           N
ATOM   2410  CA  VAL   308      28.654  66.194  80.268 33.67248.32           C
ATOM   2411  CB  VAL   308      29.099  65.178  81.279  1.00248.32           C
ATOM   2412  CG1 VAL   308      29.702  63.975  80.542  1.00248.32           C
ATOM   2413  CG2 VAL   308      30.076  65.858  82.250  1.00248.32           C
ATOM   2414  C   VAL   308      28.210  67.393  81.035  1.00248.32           C
ATOM   2415  O   VAL   308      28.646  68.507  80.758  1.00248.32           O
ATOM   2416  N   SER   309      27.255  67.268  81.960  1.00271.25           N
ATOM   2417  CA  SER   309      27.085  68.500  82.660 25.50271.25           C
ATOM   2418  CB  SER   309      25.875  68.500  83.615  1.00271.25           C
ATOM   2419  OG  SER   309      26.012  67.474  84.587  1.00271.25           O
ATOM   2420  C   SER   309      28.329  68.623  83.475  1.00271.25           C
ATOM   2421  O   SER   309      28.541  67.901  84.450  1.00271.25           O
ATOM   2422  N   ALA   310      29.215  69.540  83.058  1.00157.96           N
ATOM   2423  CA  ALA   310      30.457  69.659  83.728 20.60157.96           C
ATOM   2424  CB  ALA   310      31.579  68.820  83.096  1.00157.96           C
ATOM   2425  C   ALA   310      30.867  71.076  83.614  1.00157.96           C
ATOM   2426  O   ALA   310      30.868  71.660  82.529  1.00157.96           O
ATOM   2427  N   LEU   311      31.233  71.663  84.759  1.00319.71           N
ATOM   2428  CA  LEU   311      31.659  73.017  84.758 20.60319.71           C
ATOM   2429  CB  LEU   311      30.726  73.936  85.575  1.00319.71           C
ATOM   2430  CG  LEU   311      29.358  74.190  84.908  1.00319.71           C
ATOM   2431  CD1 LEU   311      28.699  72.886  84.450  1.00319.71           C
ATOM   2432  CD2 LEU   311      28.415  74.959  85.847  1.00319.71           C
ATOM   2433  C   LEU   311      32.998  73.053  85.397  1.00319.71           C
ATOM   2434  O   LEU   311      33.306  72.237  86.265  1.00319.71           O
ATOM   2435  N   ALA   312      33.838  74.004  84.960  1.00183.80           N
ATOM   2436  CA  ALA   312      35.147  74.097  85.525 20.60183.80           C
ATOM   2437  CB  ALA   312      36.258  73.954  84.473  1.00183.80           C
ATOM   2438  C   ALA   312      35.286  75.488  86.063  1.00183.80           C
ATOM   2439  O   ALA   312      34.717  76.434  85.518  1.00183.80           O
ATOM   2440  N   TYR   313      35.998  75.620  87.200  1.00488.30           N
ATOM   2441  CA  TYR   313      36.352  76.887  87.777 20.60488.30           C
ATOM   2442  CB  TYR   313      35.719  77.118  89.168  1.00488.30           C
ATOM   2443  CG  TYR   313      36.081  78.446  89.773  1.00488.30           C
ATOM   2444  CD1 TYR   313      37.345  78.727  90.241  1.00488.30           C
ATOM   2445  CD2 TYR   313      35.122  79.421  89.923  1.00488.30           C
ATOM   2446  CE1 TYR   313      37.633  79.950  90.810  1.00488.30           C
ATOM   2447  CE2 TYR   313      35.394  80.641  90.492  1.00488.30           C
ATOM   2448  CZ  TYR   313      36.658  80.911  90.937  1.00488.30           C
ATOM   2449  OH  TYR   313      36.944  82.164  91.520  1.00488.30           O
ATOM   2450  C   TYR   313      37.819  76.822  88.009  1.00488.30           C
ATOM   2451  O   TYR   313      38.238  76.186  88.975  1.00488.30           O
ATOM   2452  N   ALA   314      38.638  77.466  87.148  1.00303.71           N
ATOM   2453  CA  ALA   314      40.055  77.417  87.419 20.60303.71           C
ATOM   2454  CB  ALA   314      40.445  78.053  88.765  1.00303.71           C
ATOM   2455  C   ALA   314      40.478  75.979  87.428  1.00303.71           C
ATOM   2456  O   ALA   314      40.045  75.166  86.616  1.00303.71           O
ATOM   2457  N   ASP   315      41.381  75.662  88.368  1.00276.76           N
ATOM   2458  CA  ASP   315      41.941  74.360  88.613 20.60276.76           C
ATOM   2459  CB  ASP   315      43.000  74.342  89.725  1.00276.76           C
ATOM   2460  CG  ASP   315      44.217  75.076  89.217  1.00276.76           C
ATOM   2461  OD1 ASP   315      44.079  75.770  88.177  1.00276.76           O
ATOM   2462  OD2 ASP   315      45.298  74.950  89.851  1.00276.76           O
ATOM   2463  C   ASP   315      40.902  73.387  89.088  1.00276.76           C
ATOM   2464  O   ASP   315      41.142  72.180  89.043  1.00276.76           O
ATOM   2465  N   ASP   316      39.765  73.863  89.639  1.00234.53           N
ATOM   2466  CA  ASP   316      38.823  72.940  90.210 20.60234.53           C
ATOM   2467  CB  ASP   316      38.229  73.398  91.544  1.00234.53           C
ATOM   2468  CG  ASP   316      39.208  72.934  92.608  1.00234.53           C
ATOM   2469  OD1 ASP   316      39.960  71.972  92.302  1.00234.53           O
ATOM   2470  OD2 ASP   316      39.221  73.503  93.731  1.00234.53           O
ATOM   2471  C   ASP   316      37.730  72.555  89.260  1.00234.53           C
ATOM   2472  O   ASP   316      37.010  73.383  88.689  1.00234.53           O
ATOM   2473  N   LEU   317      37.603  71.219  89.098  1.00225.48           N
ATOM   2474  CA  LEU   317      36.650  70.615  88.224 20.60225.48           C
ATOM   2475  CB  LEU   317      37.255  69.643  87.191  1.00225.48           C
ATOM   2476  CG  LEU   317      38.139  70.281  86.106  1.00225.48           C
ATOM   2477  CD1 LEU   317      38.680  69.216  85.138  1.00225.48           C
ATOM   2478  CD2 LEU   317      37.398  71.397  85.364  1.00225.48           C
ATOM   2479  C   LEU   317      35.694  69.783  88.998  1.00225.48           C
ATOM   2480  O   LEU   317      36.027  69.218  90.041  1.00225.48           O
ATOM   2481  N   VAL   318      34.455  69.707  88.470  1.00275.28           N
ATOM   2482  CA  VAL   318      33.443  68.893  89.073 20.60275.28           C
ATOM   2483  CB  VAL   318      32.328  69.692  89.676  1.00275.28           C
ATOM   2484  CG1 VAL   318      31.379  68.760  90.436  1.00275.28           C
ATOM   2485  CG2 VAL   318      32.910  70.837  90.487  1.00275.28           C
ATOM   2486  C   VAL   318      32.769  68.229  87.921  1.00275.28           C
ATOM   2487  O   VAL   318      32.385  68.901  86.960  1.00275.28           O
ATOM   2488  N   LEU   319      32.611  66.895  87.994  1.00384.45           N
ATOM   2489  CA  LEU   319      31.906  66.168  86.987 20.60384.45           C
ATOM   2490  CB  LEU   319      32.640  64.950  86.382  1.00384.45           C
ATOM   2491  CG  LEU   319      33.707  65.239  85.311  1.00384.45           C
ATOM   2492  CD1 LEU   319      34.336  63.930  84.809  1.00384.45           C
ATOM   2493  CD2 LEU   319      33.139  66.058  84.143  1.00384.45           C
ATOM   2494  C   LEU   319      30.675  65.617  87.608  1.00384.45           C
ATOM   2495  O   LEU   319      30.676  65.148  88.751  1.00384.45           O
ATOM   2496  N   LEU   320      29.568  65.721  86.854  1.00338.77           N
ATOM   2497  CA  LEU   320      28.394  65.043  87.268 20.60338.77           C
ATOM   2498  CB  LEU   320      27.066  65.693  86.880  1.00338.77           C
ATOM   2499  CG  LEU   320      25.889  64.905  87.468  1.00338.77           C
ATOM   2500  CD1 LEU   320      25.618  65.294  88.927  1.00338.77           C
ATOM   2501  CD2 LEU   320      24.664  64.930  86.558  1.00338.77           C
ATOM   2502  C   LEU   320      28.477  63.845  86.412  1.00338.77           C
ATOM   2503  O   LEU   320      28.629  63.957  85.197  1.00338.77           O
ATOM   2504  N   ALA   321      28.417  62.664  87.026  1.00193.23           N
ATOM   2505  CA  ALA   321      28.552  61.489  86.240 20.60193.23           C
ATOM   2506  CB  ALA   321      29.826  60.687  86.541  1.00193.23           C
ATOM   2507  C   ALA   321      27.396  60.633  86.564  1.00193.23           C
ATOM   2508  O   ALA   321      26.829  60.707  87.658  1.00193.23           O
ATOM   2509  N   GLY   322      27.022  59.843  85.545  1.00200.97           N
ATOM   2510  CA  GLY   322      25.893  58.976  85.531 20.60200.97           C
ATOM   2511  C   GLY   322      25.974  57.801  86.439  1.00200.97           C
ATOM   2512  O   GLY   322      24.965  57.445  87.046  1.00200.97           O
ATOM   2513  N   SER   323      27.138  57.133  86.550  1.00205.64           N
ATOM   2514  CA  SER   323      27.085  55.920  87.316 20.60205.64           C
ATOM   2515  CB  SER   323      27.237  54.637  86.481  1.00205.64           C
ATOM   2516  OG  SER   323      26.103  54.433  85.657  1.00205.64           O
ATOM   2517  C   SER   323      28.165  55.861  88.323  1.00205.64           C
ATOM   2518  O   SER   323      29.112  56.645  88.308  1.00205.64           O
ATOM   2519  N   LYS   324      27.970  54.965  89.310  1.00211.27           N
ATOM   2520  CA  LYS   324      29.045  54.713  90.208 25.50211.27           C
ATOM   2521  CB  LYS   324      28.652  53.881  91.445  1.00211.27           C
ATOM   2522  CG  LYS   324      28.181  52.457  91.145  1.00211.27           C
ATOM   2523  CD  LYS   324      28.102  51.559  92.382  1.00211.27           C
ATOM   2524  CE  LYS   324      29.459  51.028  92.852  1.00211.27           C
ATOM   2525  NZ  LYS   324      30.156  52.052  93.661  1.00211.27           N
ATOM   2526  C   LYS   324      30.081  53.983  89.444  1.00211.27           C
ATOM   2527  O   LYS   324      31.229  54.418  89.393  1.00211.27           O
ATOM   2528  N   VAL   325      29.661  52.885  88.777  1.00155.12           N
ATOM   2529  CA  VAL   325      30.561  52.044  88.044 33.67155.12           C
ATOM   2530  CB  VAL   325      29.910  50.801  87.493  1.00155.12           C
ATOM   2531  CG1 VAL   325      29.490  49.926  88.682  1.00155.12           C
ATOM   2532  CG2 VAL   325      28.736  51.174  86.571  1.00155.12           C
ATOM   2533  C   VAL   325      31.132  52.826  86.912  1.00155.12           C
ATOM   2534  O   VAL   325      32.347  52.896  86.742  1.00155.12           O
ATOM   2535  N   GLY   326      30.267  53.500  86.140  1.00120.25           N
ATOM   2536  CA  GLY   326      30.759  54.116  84.950 20.60120.25           C
ATOM   2537  C   GLY   326      31.746  55.192  85.268  1.00120.25           C
ATOM   2538  O   GLY   326      32.825  55.253  84.679  1.00120.25           O
ATOM   2539  N   MET   327      31.387  56.067  86.219  1.00317.85           N
ATOM   2540  CA  MET   327      32.174  57.197  86.603 25.50317.85           C
ATOM   2541  CB  MET   327      31.446  58.120  87.590  1.00317.85           C
ATOM   2542  CG  MET   327      32.267  59.336  88.018  1.00317.85           C
ATOM   2543  SD  MET   327      31.439  60.373  89.256  1.00317.85           S
ATOM   2544  CE  MET   327      32.435  61.840  88.899  1.00317.85           C
ATOM   2545  C   MET   327      33.401  56.730  87.314  1.00317.85           C
ATOM   2546  O   MET   327      34.390  57.454  87.415  1.00317.85           O
ATOM   2547  N   GLN   328      33.312  55.544  87.934  1.00173.55           N
ATOM   2548  CA  GLN   328      34.391  54.994  88.693 25.50173.55           C
ATOM   2549  CB  GLN   328      33.961  53.689  89.389  1.00173.55           C
ATOM   2550  CG  GLN   328      34.942  53.159  90.431  1.00173.55           C
ATOM   2551  CD  GLN   328      34.341  51.890  91.025  1.00173.55           C
ATOM   2552  OE1 GLN   328      34.119  50.903  90.326  1.00173.55           O
ATOM   2553  NE2 GLN   328      34.062  51.920  92.356  1.00173.55           N
ATOM   2554  C   GLN   328      35.540  54.700  87.771  1.00173.55           C
ATOM   2555  O   GLN   328      36.693  54.969  88.105  1.00173.55           O
ATOM   2556  N   GLU   329      35.259  54.148  86.573  1.00122.86           N
ATOM   2557  CA  GLU   329      36.313  53.841  85.650 25.50122.86           C
ATOM   2558  CB  GLU   329      35.850  53.131  84.366  1.00122.86           C
ATOM   2559  CG  GLU   329      35.457  51.667  84.555  1.00122.86           C
ATOM   2560  CD  GLU   329      35.197  51.097  83.168  1.00122.86           C
ATOM   2561  OE1 GLU   329      36.164  51.048  82.361  1.00122.86           O
ATOM   2562  OE2 GLU   329      34.030  50.712  82.892  1.00122.86           O
ATOM   2563  C   GLU   329      36.919  55.122  85.223  1.00122.86           C
ATOM   2564  O   GLU   329      38.115  55.203  84.944  1.00122.86           O
ATOM   2565  N   SER   330      36.080  56.164  85.164  1.00181.51           N
ATOM   2566  CA  SER   330      36.545  57.427  84.709 25.50181.51           C
ATOM   2567  CB  SER   330      35.463  58.516  84.789  1.00181.51           C
ATOM   2568  OG  SER   330      35.983  59.752  84.326  1.00181.51           O
ATOM   2569  C   SER   330      37.683  57.840  85.576  1.00181.51           C
ATOM   2570  O   SER   330      38.663  58.392  85.083  1.00181.51           O
ATOM   2571  N   ILE   331      37.624  57.529  86.883  1.00247.66           N
ATOM   2572  CA  ILE   331      38.642  58.055  87.741 25.50247.66           C
ATOM   2573  CB  ILE   331      38.465  57.778  89.217  1.00247.66           C
ATOM   2574  CG2 ILE   331      37.128  58.396  89.654  1.00247.66           C
ATOM   2575  CG1 ILE   331      38.596  56.287  89.554  1.00247.66           C
ATOM   2576  CD1 ILE   331      38.642  56.008  91.055  1.00247.66           C
ATOM   2577  C   ILE   331      39.968  57.518  87.321  1.00247.66           C
ATOM   2578  O   ILE   331      40.933  58.270  87.217  1.00247.66           O
ATOM   2579  N   SER   332      40.061  56.208  87.044  1.00 98.34           N
ATOM   2580  CA  SER   332      41.332  55.683  86.665 25.50 98.34           C
ATOM   2581  CB  SER   332      41.336  54.151  86.513  1.00 98.34           C
ATOM   2582  OG  SER   332      41.126  53.533  87.774  1.00 98.34           O
ATOM   2583  C   SER   332      41.744  56.268  85.355  1.00 98.34           C
ATOM   2584  O   SER   332      42.818  56.851  85.247  1.00 98.34           O
ATOM   2585  N   ALA   333      40.873  56.162  84.332  1.00 91.12           N
ATOM   2586  CA  ALA   333      41.235  56.540  82.995 25.50 91.12           C
ATOM   2587  CB  ALA   333      40.139  56.198  81.971  1.00 91.12           C
ATOM   2588  C   ALA   333      41.518  58.005  82.867  1.00 91.12           C
ATOM   2589  O   ALA   333      42.487  58.401  82.221  1.00 91.12           O
ATOM   2590  N   VAL   334      40.675  58.858  83.470  1.00185.62           N
ATOM   2591  CA  VAL   334      40.853  60.268  83.305 25.50185.62           C
ATOM   2592  CB  VAL   334      39.711  61.077  83.854  1.00185.62           C
ATOM   2593  CG1 VAL   334      39.767  61.074  85.388  1.00185.62           C
ATOM   2594  CG2 VAL   334      39.746  62.472  83.207  1.00185.62           C
ATOM   2595  C   VAL   334      42.131  60.682  83.947  1.00185.62           C
ATOM   2596  O   VAL   334      42.877  61.502  83.408  1.00185.62           O
ATOM   2597  N   ASP   335      42.414  60.093  85.122  1.00134.52           N
ATOM   2598  CA  ASP   335      43.580  60.437  85.875 25.50134.52           C
ATOM   2599  CB  ASP   335      43.641  59.726  87.236  1.00134.52           C
ATOM   2600  CG  ASP   335      42.594  60.378  88.127  1.00134.52           C
ATOM   2601  OD1 ASP   335      42.089  61.467  87.745  1.00134.52           O
ATOM   2602  OD2 ASP   335      42.298  59.808  89.211  1.00134.52           O
ATOM   2603  C   ASP   335      44.804  60.089  85.100  1.00134.52           C
ATOM   2604  O   ASP   335      45.751  60.873  85.055  1.00134.52           O
ATOM   2605  N   CYS   336      44.809  58.908  84.456  1.00106.27           N
ATOM   2606  CA  CYS   336      45.965  58.474  83.731 25.50106.27           C
ATOM   2607  CB  CYS   336      45.790  57.074  83.121  1.00106.27           C
ATOM   2608  SG  CYS   336      47.271  56.533  82.222  1.00106.27           S
ATOM   2609  C   CYS   336      46.209  59.439  82.614  1.00106.27           C
ATOM   2610  O   CYS   336      47.338  59.869  82.385  1.00106.27           O
ATOM   2611  N   VAL   337      45.142  59.816  81.885  1.00 80.04           N
ATOM   2612  CA  VAL   337      45.305  60.743  80.806 25.50 80.04           C
ATOM   2613  CB  VAL   337      44.045  60.986  80.028  1.00 80.04           C
ATOM   2614  CG1 VAL   337      44.313  62.110  79.013  1.00 80.04           C
ATOM   2615  CG2 VAL   337      43.610  59.659  79.378  1.00 80.04           C
ATOM   2616  C   VAL   337      45.751  62.045  81.385  1.00 80.04           C
ATOM   2617  O   VAL   337      46.648  62.696  80.857  1.00 80.04           O
ATOM   2618  N   GLY   338      45.160  62.447  82.523  1.00 75.74           N
ATOM   2619  CA  GLY   338      45.488  63.723  83.093 25.50 75.74           C
ATOM   2620  C   GLY   338      46.948  63.735  83.404  1.00 75.74           C
ATOM   2621  O   GLY   338      47.632  64.731  83.173  1.00 75.74           O
ATOM   2622  N   ARG   339      47.460  62.609  83.928  1.00191.53           N
ATOM   2623  CA  ARG   339      48.826  62.513  84.346 25.50191.53           C
ATOM   2624  CB  ARG   339      49.130  61.159  85.011  1.00191.53           C
ATOM   2625  CG  ARG   339      50.574  61.003  85.482  1.00191.53           C
ATOM   2626  CD  ARG   339      50.781  59.781  86.378  1.00191.53           C
ATOM   2627  NE  ARG   339      50.135  60.082  87.688  1.00191.53           N
ATOM   2628  CZ  ARG   339      49.583  59.079  88.430  1.00191.53           C
ATOM   2629  NH1 ARG   339      49.575  57.802  87.950  1.00191.53           N
ATOM   2630  NH2 ARG   339      49.038  59.352  89.652  1.00191.53           N
ATOM   2631  C   ARG   339      49.746  62.691  83.172  1.00191.53           C
ATOM   2632  O   ARG   339      50.778  63.347  83.294  1.00191.53           O
ATOM   2633  N   GLN   340      49.400  62.132  81.995  1.00178.92           N
ATOM   2634  CA  GLN   340      50.274  62.207  80.858 25.50178.92           C
ATOM   2635  CB  GLN   340      49.841  61.377  79.629  1.00178.92           C
ATOM   2636  CG  GLN   340      48.589  61.858  78.896  1.00178.92           C
ATOM   2637  CD  GLN   340      48.445  61.007  77.640  1.00178.92           C
ATOM   2638  OE1 GLN   340      47.703  60.027  77.620  1.00178.92           O
ATOM   2639  NE2 GLN   340      49.185  61.384  76.561  1.00178.92           N
ATOM   2640  C   GLN   340      50.421  63.632  80.427  1.00178.92           C
ATOM   2641  O   GLN   340      51.457  64.015  79.887  1.00178.92           O
ATOM   2642  N   MET   341      49.394  64.445  80.733  1.00247.80           N
ATOM   2643  CA  MET   341      49.158  65.812  80.343 25.50247.80           C
ATOM   2644  CB  MET   341      47.916  66.411  81.020  1.00247.80           C
ATOM   2645  CG  MET   341      46.588  65.777  80.598  1.00247.80           C
ATOM   2646  SD  MET   341      45.925  66.354  79.005  1.00247.80           S
ATOM   2647  CE  MET   341      47.187  65.580  77.958  1.00247.80           C
ATOM   2648  C   MET   341      50.272  66.635  80.768  1.00247.80           C
ATOM   2649  O   MET   341      50.465  67.704  80.196  1.00247.80           O
ATOM   2650  N   GLY   342      50.978  66.178  81.808  1.00 87.81           N
ATOM   2651  CA  GLY   342      52.065  66.948  82.302 33.67 87.81           C
ATOM   2652  C   GLY   342      51.626  67.444  83.620  1.00 87.81           C
ATOM   2653  O   GLY   342      52.391  68.069  84.348  1.00 87.81           O
ATOM   2654  N   LEU   343      50.366  67.136  83.959  1.00272.59           N
ATOM   2655  CA  LEU   343      49.790  67.636  85.163 33.67272.59           C
ATOM   2656  CB  LEU   343      48.384  68.201  84.866  1.00272.59           C
ATOM   2657  CG  LEU   343      47.665  68.939  86.006  1.00272.59           C
ATOM   2658  CD1 LEU   343      47.290  67.999  87.157  1.00272.59           C
ATOM   2659  CD2 LEU   343      48.454  70.177  86.454  1.00272.59           C
ATOM   2660  C   LEU   343      49.678  66.463  86.103  1.00272.59           C
ATOM   2661  O   LEU   343      49.524  65.323  85.671  1.00272.59           O
ATOM   2662  N   ARG   344      49.771  66.684  87.429  1.00266.04           N
ATOM   2663  CA  ARG   344      49.749  65.539  88.286 33.67266.04           C
ATOM   2664  CB  ARG   344      50.977  65.458  89.204  1.00266.04           C
ATOM   2665  CG  ARG   344      51.140  66.673  90.116  1.00266.04           C
ATOM   2666  CD  ARG   344      52.520  66.762  90.768  1.00266.04           C
ATOM   2667  NE  ARG   344      53.503  67.010  89.675  1.00266.04           N
ATOM   2668  CZ  ARG   344      53.750  68.285  89.254  1.00266.04           C
ATOM   2669  NH1 ARG   344      53.117  69.335  89.855  1.00266.04           N
ATOM   2670  NH2 ARG   344      54.625  68.508  88.230  1.00266.04           N
ATOM   2671  C   ARG   344      48.515  65.588  89.158  1.00266.04           C
ATOM   2672  O   ARG   344      48.090  66.636  89.654  1.00266.04           O
ATOM   2673  N   LEU   345      47.898  64.407  89.359  1.00251.54           N
ATOM   2674  CA  LEU   345      46.696  64.319  90.124 33.67251.54           C
ATOM   2675  CB  LEU   345      45.695  63.249  89.666  1.00251.54           C
ATOM   2676  CG  LEU   345      44.399  63.305  90.496  1.00251.54           C
ATOM   2677  CD1 LEU   345      43.597  64.581  90.191  1.00251.54           C
ATOM   2678  CD2 LEU   345      43.570  62.025  90.358  1.00251.54           C
ATOM   2679  C   LEU   345      47.055  63.992  91.540  1.00251.54           C
ATOM   2680  O   LEU   345      48.112  63.422  91.809  1.00251.54           O
ATOM   2681  N   ASN   346      46.175  64.365  92.492  1.00220.63           N
ATOM   2682  CA  ASN   346      46.458  64.089  93.870 33.67220.63           C
ATOM   2683  CB  ASN   346      46.545  65.399  94.674  1.00220.63           C
ATOM   2684  CG  ASN   346      47.618  65.257  95.742  1.00220.63           C
ATOM   2685  OD1 ASN   346      47.945  64.154  96.174  1.00220.63           O
ATOM   2686  ND2 ASN   346      48.212  66.411  96.151  1.00220.63           N
ATOM   2687  C   ASN   346      45.281  63.288  94.355  1.00220.63           C
ATOM   2688  O   ASN   346      44.140  63.625  94.051  1.00220.63           O
ATOM   2689  N   CYS   347      45.520  62.200  95.118  1.00 82.43           N
ATOM   2690  CA  CYS   347      44.447  61.323  95.523 33.67 82.43           C
ATOM   2691  CB  CYS   347      44.830  59.834  95.517  1.00 82.43           C
ATOM   2692  SG  CYS   347      45.186  59.215  93.845  1.00 82.43           S
ATOM   2693  C   CYS   347      43.963  61.644  96.906  1.00 82.43           C
ATOM   2694  O   CYS   347      44.690  62.227  97.701  1.00 82.43           O
ATOM   2695  N   ARG   348      42.682  61.305  97.207  1.00186.19           N
ATOM   2696  CA  ARG   348      42.020  61.448  98.493 50.00186.19           C
ATOM   2697  CB  ARG   348      42.863  60.978  99.696  1.00186.19           C
ATOM   2698  CG  ARG   348      42.130  61.145 101.033  1.00186.19           C
ATOM   2699  CD  ARG   348      43.009  60.965 102.276  1.00186.19           C
ATOM   2700  NE  ARG   348      43.238  59.507 102.484  1.00186.19           N
ATOM   2701  CZ  ARG   348      44.069  59.088 103.484  1.00186.19           C
ATOM   2702  NH1 ARG   348      44.708  60.005 104.268  1.00186.19           N
ATOM   2703  NH2 ARG   348      44.265  57.755 103.702  1.00186.19           N
ATOM   2704  C   ARG   348      41.716  62.865  98.696  1.00186.19           C
ATOM   2705  O   ARG   348      40.715  63.219  99.317  1.00186.19           O
ATOM   2706  N   LYS   349      42.593  63.723  98.176  1.00251.50           N
ATOM   2707  CA  LYS   349      42.147  65.047  98.109 50.00251.50           C
ATOM   2708  CB  LYS   349      43.224  65.966  97.515  1.00251.50           C
ATOM   2709  CG  LYS   349      43.076  67.434  97.903  1.00251.50           C
ATOM   2710  CD  LYS   349      44.359  68.239  97.676  1.00251.50           C
ATOM   2711  CE  LYS   349      45.502  67.842  98.615  1.00251.50           C
ATOM   2712  NZ  LYS   349      46.189  66.641  98.093  1.00251.50           N
ATOM   2713  C   LYS   349      41.017  64.821  97.116  1.00251.50           C
ATOM   2714  O   LYS   349      39.868  65.140  97.411  1.00251.50           O
ATOM   2715  N   SER   350      41.351  64.143  95.968  1.00218.69           N
ATOM   2716  CA  SER   350      40.563  63.787  94.797 33.67218.69           C
ATOM   2717  CB  SER   350      41.450  63.573  93.566  1.00218.69           C
ATOM   2718  OG  SER   350      42.013  64.815  93.167  1.00218.69           O
ATOM   2719  C   SER   350      39.636  62.610  94.924  1.00218.69           C
ATOM   2720  O   SER   350      38.542  62.660  94.380  1.00218.69           O
ATOM   2721  N   ALA   351      39.990  61.501  95.598  1.00187.73           N
ATOM   2722  CA  ALA   351      39.024  60.427  95.656 33.67187.73           C
ATOM   2723  CB  ALA   351      39.523  59.172  96.393  1.00187.73           C
ATOM   2724  C   ALA   351      37.897  60.985  96.421  1.00187.73           C
ATOM   2725  O   ALA   351      37.964  62.057  97.018  1.00187.73           O
ATOM   2726  N   VAL   352      36.797  60.265  96.379  1.00354.89           N
ATOM   2727  CA  VAL   352      35.605  60.868  96.823 25.50354.89           C
ATOM   2728  CB  VAL   352      35.037  61.384  95.502  1.00354.89           C
ATOM   2729  CG1 VAL   352      35.554  60.321  94.530  1.00354.89           C
ATOM   2730  CG2 VAL   352      33.508  61.612  95.353  1.00354.89           C
ATOM   2731  C   VAL   352      34.872  59.741  97.412  1.00354.89           C
ATOM   2732  O   VAL   352      35.494  58.832  97.959  1.00354.89           O
ATOM   2733  N   LEU   353      33.536  59.787  97.395  1.00386.28           N
ATOM   2734  CA  LEU   353      32.962  58.557  97.714 33.67386.28           C
ATOM   2735  CB  LEU   353      31.525  58.495  98.192  1.00386.28           C
ATOM   2736  CG  LEU   353      31.616  59.045  99.630  1.00386.28           C
ATOM   2737  CD1 LEU   353      30.421  58.671 100.498  1.00386.28           C
ATOM   2738  CD2 LEU   353      32.961  58.665 100.270  1.00386.28           C
ATOM   2739  C   LEU   353      33.457  57.556  96.692  1.00386.28           C
ATOM   2740  O   LEU   353      33.626  56.382  97.032  1.00386.28           O
ATOM   2741  N   SER   354      33.767  58.049  95.455  1.00227.59           N
ATOM   2742  CA  SER   354      34.375  57.385  94.317 50.00227.59           C
ATOM   2743  CB  SER   354      33.793  55.991  94.005  1.00227.59           C
ATOM   2744  OG  SER   354      34.242  55.022  94.941  1.00227.59           O
ATOM   2745  C   SER   354      33.967  58.265  93.203  1.00227.59           C
ATOM   2746  O   SER   354      34.775  58.760  92.419  1.00227.59           O
ATOM   2747  N   MET   355      32.660  58.538  93.191  1.00273.18           N
ATOM   2748  CA  MET   355      32.053  59.312  92.171 50.00273.18           C
ATOM   2749  CB  MET   355      30.776  58.618  91.680  1.00273.18           C
ATOM   2750  CG  MET   355      31.111  57.488  90.704  1.00273.18           C
ATOM   2751  SD  MET   355      32.232  56.219  91.373  1.00273.18           S
ATOM   2752  CE  MET   355      31.053  55.423  92.497  1.00273.18           C
ATOM   2753  C   MET   355      31.735  60.685  92.683  1.00273.18           C
ATOM   2754  O   MET   355      32.236  61.681  92.182  1.00273.18           O
ATOM   2755  N   ILE   356      30.931  60.748  93.742  1.00454.12           N
ATOM   2756  CA  ILE   356      30.170  61.913  94.077 50.00454.12           C
ATOM   2757  CB  ILE   356      28.815  61.460  94.067  1.00454.12           C
ATOM   2758  CG2 ILE   356      28.916  59.957  93.778  1.00454.12           C
ATOM   2759  CG1 ILE   356      27.853  62.068  94.990  1.00454.12           C
ATOM   2760  CD1 ILE   356      26.583  61.701  94.281  1.00454.12           C
ATOM   2761  C   ILE   356      30.626  63.213  94.706  1.00454.12           C
ATOM   2762  O   ILE   356      29.867  64.113  94.372  1.00454.12           O
ATOM   2763  N   PRO   357      31.496  63.593  95.626  1.00385.99           N
ATOM   2764  CA  PRO   357      32.172  64.877  95.524 50.00385.99           C
ATOM   2765  CD  PRO   357      30.710  63.801  96.767  1.00385.99           C
ATOM   2766  CB  PRO   357      32.178  65.587  96.850  1.00385.99           C
ATOM   2767  CG  PRO   357      31.452  64.668  97.767  1.00385.99           C
ATOM   2768  C   PRO   357      33.620  65.123  94.994  1.00385.99           C
ATOM   2769  O   PRO   357      33.901  66.286  94.756  1.00385.99           O
ATOM   2770  N   ASP   358      34.562  64.143  94.865  1.00364.01           N
ATOM   2771  CA  ASP   358      36.030  64.187  94.715 50.00364.01           C
ATOM   2772  CB  ASP   358      36.614  64.226  93.293  1.00364.01           C
ATOM   2773  CG  ASP   358      36.250  62.857  92.726  1.00364.01           C
ATOM   2774  OD1 ASP   358      35.073  62.464  92.925  1.00364.01           O
ATOM   2775  OD2 ASP   358      37.104  62.185  92.091  1.00364.01           O
ATOM   2776  C   ASP   358      36.668  64.911  95.838  1.00364.01           C
ATOM   2777  O   ASP   358      37.855  65.219  95.885  1.00364.01           O
ATOM   2778  N   GLY   359      35.781  65.084  96.803  1.00168.67           N
ATOM   2779  CA  GLY   359      35.801  65.451  98.164 50.00168.67           C
ATOM   2780  C   GLY   359      34.869  64.334  98.362  1.00168.67           C
ATOM   2781  O   GLY   359      34.555  63.698  97.367  1.00168.67           O
ATOM   2782  N   HIS   360      34.290  64.002  99.491  1.00214.09           N
ATOM   2783  CA  HIS   360      33.831  62.688  99.161 50.00214.09           C
ATOM   2784  ND1 HIS   360      36.815  60.498  99.559  1.00214.09           N
ATOM   2785  CG  HIS   360      36.054  61.607  99.850  1.00214.09           C
ATOM   2786  CB  HIS   360      34.559  61.601  99.970  1.00214.09           C
ATOM   2787  NE2 HIS   360      38.234  62.185  99.850  1.00214.09           N
ATOM   2788  CD2 HIS   360      36.935  62.629 100.022  1.00214.09           C
ATOM   2789  CE1 HIS   360      38.112  60.898  99.576  1.00214.09           C
ATOM   2790  C   HIS   360      32.416  62.367  99.377  1.00214.09           C
ATOM   2791  O   HIS   360      31.864  62.553 100.449  1.00214.09           O
ATOM   2792  N   ARG   361      31.785  61.835  98.326  1.00423.11           N
ATOM   2793  CA  ARG   361      30.417  61.450  98.449 50.00423.11           C
ATOM   2794  CB  ARG   361      29.367  62.377  99.048  1.00423.11           C
ATOM   2795  CG  ARG   361      29.171  62.114 100.536  1.00423.11           C
ATOM   2796  CD  ARG   361      28.443  60.815 100.841  1.00423.11           C
ATOM   2797  NE  ARG   361      26.990  61.073 101.008  1.00423.11           N
ATOM   2798  CZ  ARG   361      26.494  60.961 102.274  1.00423.11           C
ATOM   2799  NH1 ARG   361      27.358  60.766 103.309  1.00423.11           N
ATOM   2800  NH2 ARG   361      25.174  61.173 102.532  1.00423.11           N
ATOM   2801  C   ARG   361      29.876  60.751  97.306  1.00423.11           C
ATOM   2802  O   ARG   361      30.550  60.561  96.311  1.00423.11           O
ATOM   2803  N   LYS   362      28.650  60.255  97.489  1.00203.83           N
ATOM   2804  CA  LYS   362      28.046  59.465  96.480 50.00203.83           C
ATOM   2805  CB  LYS   362      28.497  57.995  96.492  1.00203.83           C
ATOM   2806  CG  LYS   362      28.201  57.276  95.176  1.00203.83           C
ATOM   2807  CD  LYS   362      28.999  55.984  94.974  1.00203.83           C
ATOM   2808  CE  LYS   362      28.406  54.760  95.673  1.00203.83           C
ATOM   2809  NZ  LYS   362      27.513  54.029  94.748  1.00203.83           N
ATOM   2810  C   LYS   362      26.574  59.523  96.637  1.00203.83           C
ATOM   2811  O   LYS   362      26.067  59.808  97.713  1.00203.83           O
ATOM   2812  N   LYS   363      25.843  59.311  95.534  1.00169.30           N
ATOM   2813  CA  LYS   363      24.417  59.252  95.627 50.00169.30           C
ATOM   2814  CB  LYS   363      23.652  60.153  94.654  1.00169.30           C
ATOM   2815  CG  LYS   363      22.142  60.054  94.860  1.00169.30           C
ATOM   2816  CD  LYS   363      21.320  61.078  94.085  1.00169.30           C
ATOM   2817  CE  LYS   363      19.845  61.035  94.474  1.00169.30           C
ATOM   2818  NZ  LYS   363      19.264  59.740  94.074  1.00169.30           N
ATOM   2819  C   LYS   363      24.053  57.874  95.248  1.00169.30           C
ATOM   2820  O   LYS   363      24.101  57.529  94.071  1.00169.30           O
ATOM   2821  N   HIS   364      23.699  57.046  96.242  1.00120.97           N
ATOM   2822  CA  HIS   364      23.261  55.722  95.928 50.00120.97           C
ATOM   2823  ND1 HIS   364      26.020  55.366  97.748  1.00120.97           N
ATOM   2824  CG  HIS   364      25.009  54.525  97.349  1.00120.97           C
ATOM   2825  CB  HIS   364      24.329  54.625  96.026  1.00120.97           C
ATOM   2826  NE2 HIS   364      25.766  53.865  99.362  1.00120.97           N
ATOM   2827  CD2 HIS   364      24.860  53.617  98.350  1.00120.97           C
ATOM   2828  CE1 HIS   364      26.437  54.922  98.957  1.00120.97           C
ATOM   2829  C   HIS   364      22.163  55.443  96.893  1.00120.97           C
ATOM   2830  O   HIS   364      21.734  56.329  97.634  1.00120.97           O
ATOM   2831  N   HIS   365      21.668  54.198  96.905  1.00 86.65           N
ATOM   2832  CA  HIS   365      20.566  53.897  97.759 50.00 86.65           C
ATOM   2833  ND1 HIS   365      18.569  51.660  99.518  1.00 86.65           N
ATOM   2834  CG  HIS   365      18.766  52.154  98.247  1.00 86.65           C
ATOM   2835  CB  HIS   365      20.112  52.430  97.639  1.00 86.65           C
ATOM   2836  NE2 HIS   365      16.552  51.923  98.618  1.00 86.65           N
ATOM   2837  CD2 HIS   365      17.523  52.310  97.713  1.00 86.65           C
ATOM   2838  CE1 HIS   365      17.228  51.540  99.687  1.00 86.65           C
ATOM   2839  C   HIS   365      21.002  54.163  99.159  1.00 86.65           C
ATOM   2840  O   HIS   365      20.239  54.699  99.961  1.00 86.65           O
ATOM   2841  N   TYR   366      22.239  53.764  99.501  1.00153.76           N
ATOM   2842  CA  TYR   366      22.728  54.005 100.823 50.00153.76           C
ATOM   2843  CB  TYR   366      23.874  53.087 101.274  1.00153.76           C
ATOM   2844  CG  TYR   366      23.291  51.729 101.455  1.00153.76           C
ATOM   2845  CD1 TYR   366      23.244  50.830 100.414  1.00153.76           C
ATOM   2846  CD2 TYR   366      22.777  51.363 102.677  1.00153.76           C
ATOM   2847  CE1 TYR   366      22.700  49.580 100.598  1.00153.76           C
ATOM   2848  CE2 TYR   366      22.232  50.116 102.866  1.00153.76           C
ATOM   2849  CZ  TYR   366      22.194  49.220 101.826  1.00153.76           C
ATOM   2850  OH  TYR   366      21.635  47.938 102.018  1.00153.76           O
ATOM   2851  C   TYR   366      23.080  55.448 101.082  1.00153.76           C
ATOM   2852  O   TYR   366      22.832  55.925 102.184  1.00153.76           O
ATOM   2853  N   LEU   367      23.661  56.200 100.117  1.00235.16           N
ATOM   2854  CA  LEU   367      24.102  57.543 100.438 50.00235.16           C
ATOM   2855  CB  LEU   367      25.286  58.055  99.644  1.00235.16           C
ATOM   2856  CG  LEU   367      26.647  57.660 100.195  1.00235.16           C
ATOM   2857  CD1 LEU   367      27.728  58.361  99.377  1.00235.16           C
ATOM   2858  CD2 LEU   367      26.754  57.901 101.708  1.00235.16           C
ATOM   2859  C   LEU   367      23.045  58.585 100.248  1.00235.16           C
ATOM   2860  O   LEU   367      22.530  58.803  99.150  1.00235.16           O
ATOM   2861  N   THR   368      22.761  59.264 101.378  1.00117.35           N
ATOM   2862  CA  THR   368      21.754  60.251 101.636 50.00117.35           C
ATOM   2863  CB  THR   368      21.499  60.380 103.109  1.00117.35           C
ATOM   2864  OG1 THR   368      22.672  60.835 103.768  1.00117.35           O
ATOM   2865  CG2 THR   368      21.091  59.003 103.660  1.00117.35           C
ATOM   2866  C   THR   368      21.905  61.659 101.122  1.00117.35           C
ATOM   2867  O   THR   368      20.903  62.239 100.709  1.00117.35           O
ATOM   2868  N   GLU   369      23.094  62.296 101.171  1.00173.59           N
ATOM   2869  CA  GLU   369      23.105  63.695 100.822 50.00173.59           C
ATOM   2870  CB  GLU   369      23.535  64.623 101.967  1.00173.59           C
ATOM   2871  CG  GLU   369      22.454  64.712 103.046  1.00173.59           C
ATOM   2872  CD  GLU   369      22.854  65.784 104.043  1.00173.59           C
ATOM   2873  OE1 GLU   369      24.072  66.096 104.111  1.00173.59           O
ATOM   2874  OE2 GLU   369      21.948  66.305 104.747  1.00173.59           O
ATOM   2875  C   GLU   369      23.953  63.941  99.635  1.00173.59           C
ATOM   2876  O   GLU   369      24.990  63.294  99.520  1.00173.59           O
ATOM   2877  N   ARG   370      23.478  64.897  98.772  1.00287.29           N
ATOM   2878  CA  ARG   370      23.831  65.333  97.425 50.00287.29           C
ATOM   2879  CB  ARG   370      22.576  65.653  96.578  1.00287.29           C
ATOM   2880  CG  ARG   370      22.730  65.770  95.065  1.00287.29           C
ATOM   2881  CD  ARG   370      21.419  66.118  94.357  1.00287.29           C
ATOM   2882  NE  ARG   370      20.540  64.917  94.259  1.00287.29           N
ATOM   2883  CZ  ARG   370      20.539  64.200  93.100  1.00287.29           C
ATOM   2884  NH1 ARG   370      21.519  64.418  92.177  1.00287.29           N
ATOM   2885  NH2 ARG   370      19.521  63.340  92.815  1.00287.29           N
ATOM   2886  C   ARG   370      24.584  66.595  97.483  1.00287.29           C
ATOM   2887  O   ARG   370      24.188  67.437  98.267  1.00287.29           O
ATOM   2888  N   THR   371      25.658  66.822  96.681  1.00316.80           N
ATOM   2889  CA  THR   371      26.397  67.966  97.072 50.00316.80           C
ATOM   2890  CB  THR   371      27.173  67.562  98.359  1.00316.80           C
ATOM   2891  OG1 THR   371      26.407  67.081  99.465  1.00316.80           O
ATOM   2892  CG2 THR   371      28.301  68.434  98.912  1.00316.80           C
ATOM   2893  C   THR   371      27.417  68.445  96.061  1.00316.80           C
ATOM   2894  O   THR   371      27.664  67.850  95.019  1.00316.80           O
ATOM   2895  N   PHE   372      28.120  69.531  96.419  1.00249.17           N
ATOM   2896  CA  PHE   372      29.342  69.949  95.871 50.00249.17           C
ATOM   2897  CB  PHE   372      29.445  69.817  94.327  1.00249.17           C
ATOM   2898  CG  PHE   372      28.510  70.782  93.671  1.00249.17           C
ATOM   2899  CD1 PHE   372      27.190  70.463  93.464  1.00249.17           C
ATOM   2900  CD2 PHE   372      28.963  72.020  93.268  1.00249.17           C
ATOM   2901  CE1 PHE   372      26.350  71.368  92.864  1.00249.17           C
ATOM   2902  CE2 PHE   372      28.123  72.928  92.671  1.00249.17           C
ATOM   2903  CZ  PHE   372      26.806  72.601  92.469  1.00249.17           C
ATOM   2904  C   PHE   372      29.622  71.354  96.210  1.00249.17           C
ATOM   2905  O   PHE   372      28.758  72.184  95.992  1.00249.17           O
ATOM   2906  N   ASN   373      30.850  71.642  96.693  1.00274.23           N
ATOM   2907  CA  ASN   373      31.350  72.951  97.007 50.00274.23           C
ATOM   2908  CB  ASN   373      32.608  72.959  97.919  1.00274.23           C
ATOM   2909  CG  ASN   373      32.911  73.114  99.483  1.00274.23           C
ATOM   2910  OD1 ASN   373      32.426  72.548 100.456  1.00274.23           O
ATOM   2911  ND2 ASN   373      34.018  73.849  99.731  1.00274.23           N
ATOM   2912  C   ASN   373      31.561  73.703  95.748  1.00274.23           C
ATOM   2913  O   ASN   373      31.671  73.094  94.695  1.00274.23           O
ATOM   2914  N   ILE   374      31.586  75.058  95.822  1.00203.74           N
ATOM   2915  CA  ILE   374      31.728  75.844  94.632 50.00203.74           C
ATOM   2916  CB  ILE   374      30.926  75.400  93.438  1.00203.74           C
ATOM   2917  CG2 ILE   374      29.440  75.578  93.753  1.00203.74           C
ATOM   2918  CG1 ILE   374      31.398  76.146  92.177  1.00203.74           C
ATOM   2919  CD1 ILE   374      30.879  75.538  90.875  1.00203.74           C
ATOM   2920  C   ILE   374      31.422  77.284  94.868  1.00203.74           C
ATOM   2921  O   ILE   374      30.352  77.656  95.349  1.00203.74           O
ATOM   2922  N   GLY   375      32.426  78.127  94.554  1.00 71.58           N
ATOM   2923  CA  GLY   375      32.316  79.553  94.556 50.00 71.58           C
ATOM   2924  C   GLY   375      32.008  80.069  95.917  1.00 71.58           C
ATOM   2925  O   GLY   375      31.363  81.107  96.067  1.00 71.58           O
ATOM   2926  N   GLY   376      32.452  79.336  96.943  1.00 63.28           N
ATOM   2927  CA  GLY   376      32.348  79.771  98.295 50.00 63.28           C
ATOM   2928  C   GLY   376      31.081  79.325  98.948  1.00 63.28           C
ATOM   2929  O   GLY   376      30.891  79.610 100.129  1.00 63.28           O
ATOM   2930  N   LYS   377      30.156  78.613  98.276  1.00207.15           N
ATOM   2931  CA  LYS   377      29.039  78.405  99.152 50.00207.15           C
ATOM   2932  CB  LYS   377      27.949  79.488  99.035  1.00207.15           C
ATOM   2933  CG  LYS   377      27.159  79.490  97.725  1.00207.15           C
ATOM   2934  CD  LYS   377      25.829  80.241  97.826  1.00207.15           C
ATOM   2935  CE  LYS   377      24.917  80.043  96.614  1.00207.15           C
ATOM   2936  NZ  LYS   377      23.593  80.654  96.867  1.00207.15           N
ATOM   2937  C   LYS   377      28.336  77.132  98.984  1.00207.15           C
ATOM   2938  O   LYS   377      27.873  76.856  97.883  1.00207.15           O
ATOM   2939  N   PRO   378      28.197  76.485 100.149  1.00258.77           N
ATOM   2940  CA  PRO   378      27.506  75.238 100.401 50.00258.77           C
ATOM   2941  CD  PRO   378      29.253  76.658 101.130  1.00258.77           C
ATOM   2942  CB  PRO   378      27.579  75.067 101.915  1.00258.77           C
ATOM   2943  CG  PRO   378      28.971  75.634 102.248  1.00258.77           C
ATOM   2944  C   PRO   378      26.152  75.298  99.732  1.00258.77           C
ATOM   2945  O   PRO   378      25.495  76.324  99.811  1.00258.77           O
ATOM   2946  N   LEU   379      25.748  74.228  99.017  1.00283.31           N
ATOM   2947  CA  LEU   379      24.484  73.990  98.404 50.00283.31           C
ATOM   2948  CB  LEU   379      24.457  73.811  96.887  1.00283.31           C
ATOM   2949  CG  LEU   379      25.140  74.906  96.062  1.00283.31           C
ATOM   2950  CD1 LEU   379      25.080  74.532  94.574  1.00283.31           C
ATOM   2951  CD2 LEU   379      24.557  76.297  96.362  1.00283.31           C
ATOM   2952  C   LEU   379      24.161  72.757  99.028  1.00283.31           C
ATOM   2953  O   LEU   379      25.151  72.431  99.602  1.00283.31           O
ATOM   2954  N   ARG   380      22.956  72.108  99.064  1.00256.26           N
ATOM   2955  CA  ARG   380      22.749  70.746  99.583 50.00256.26           C
ATOM   2956  CB  ARG   380      22.204  70.548 101.010  1.00256.26           C
ATOM   2957  CG  ARG   380      22.055  69.062 101.377  1.00256.26           C
ATOM   2958  CD  ARG   380      22.032  68.762 102.881  1.00256.26           C
ATOM   2959  NE  ARG   380      20.752  69.270 103.452  1.00256.26           N
ATOM   2960  CZ  ARG   380      19.664  68.457 103.587  1.00256.26           C
ATOM   2961  NH1 ARG   380      19.729  67.143 103.222  1.00256.26           N
ATOM   2962  NH2 ARG   380      18.504  68.963 104.098  1.00256.26           N
ATOM   2963  C   ARG   380      21.621  70.210  98.799  1.00256.26           C
ATOM   2964  O   ARG   380      20.590  70.861  98.673  1.00256.26           O
ATOM   2965  N   GLN   381      21.764  69.008  98.240  1.00142.87           N
ATOM   2966  CA  GLN   381      20.586  68.508  97.630 50.00142.87           C
ATOM   2967  CB  GLN   381      20.683  68.369  96.109  1.00142.87           C
ATOM   2968  CG  GLN   381      20.914  69.772  95.543  1.00142.87           C
ATOM   2969  CD  GLN   381      20.512  69.846  94.090  1.00142.87           C
ATOM   2970  OE1 GLN   381      20.322  68.830  93.426  1.00142.87           O
ATOM   2971  NE2 GLN   381      20.360  71.101  93.589  1.00142.87           N
ATOM   2972  C   GLN   381      20.375  67.226  98.364  1.00142.87           C
ATOM   2973  O   GLN   381      21.328  66.587  98.810  1.00142.87           O
ATOM   2974  N   VAL   382      19.132  66.799  98.609  1.00197.70           N
ATOM   2975  CA  VAL   382      19.245  65.655  99.448 50.00197.70           C
ATOM   2976  CB  VAL   382      18.182  65.530 100.509  1.00197.70           C
ATOM   2977  CG1 VAL   382      16.806  65.280  99.872  1.00197.70           C
ATOM   2978  CG2 VAL   382      18.641  64.446 101.499  1.00197.70           C
ATOM   2979  C   VAL   382      19.323  64.390  98.618  1.00197.70           C
ATOM   2980  O   VAL   382      18.327  63.916  98.054  1.00197.70           O
ATOM   2981  N   SER   383      20.590  63.898  98.514  1.00238.72           N
ATOM   2982  CA  SER   383      21.129  62.635  98.027 50.00238.72           C
ATOM   2983  CB  SER   383      20.061  61.662  97.498  1.00238.72           C
ATOM   2984  OG  SER   383      19.293  61.158  98.582  1.00238.72           O
ATOM   2985  C   SER   383      22.242  62.786  96.953  1.00238.72           C
ATOM   2986  O   SER   383      21.843  63.119  95.832  1.00238.72           O
ATOM   2987  N   CYS   384      23.604  62.520  97.255  1.00274.15           N
ATOM   2988  CA  CYS   384      24.810  62.621  96.434 50.00274.15           C
ATOM   2989  CB  CYS   384      24.723  63.643  95.281  1.00274.15           C
ATOM   2990  SG  CYS   384      23.833  63.082  93.824  1.00274.15           S
ATOM   2991  C   CYS   384      26.098  63.005  97.116  1.00274.15           C
ATOM   2992  O   CYS   384      26.893  62.182  97.557  1.00274.15           O
ATOM   2993  N   VAL   385      26.393  64.308  97.214  1.00399.17           N
ATOM   2994  CA  VAL   385      27.732  64.584  97.553 50.00399.17           C
ATOM   2995  CB  VAL   385      28.325  65.308  96.367  1.00399.17           C
ATOM   2996  CG1 VAL   385      27.354  65.180  95.179  1.00399.17           C
ATOM   2997  CG2 VAL   385      29.296  66.450  96.692  1.00399.17           C
ATOM   2998  C   VAL   385      28.020  64.944  98.998  1.00399.17           C
ATOM   2999  O   VAL   385      28.918  65.738  99.287  1.00399.17           O
ATOM   3000  N   GLU   386      27.403  64.221  99.961  1.00201.14           N
ATOM   3001  CA  GLU   386      27.283  64.739 101.306 33.67201.14           C
ATOM   3002  CB  GLU   386      26.626  63.849 102.352  1.00201.14           C
ATOM   3003  CG  GLU   386      26.544  64.502 103.734  1.00201.14           C
ATOM   3004  CD  GLU   386      25.931  63.506 104.710  1.00201.14           C
ATOM   3005  OE1 GLU   386      24.754  63.113 104.497  1.00201.14           O
ATOM   3006  OE2 GLU   386      26.635  63.126 105.685  1.00201.14           O
ATOM   3007  C   GLU   386      28.534  65.254 101.923  1.00201.14           C
ATOM   3008  O   GLU   386      28.520  66.339 102.503  1.00201.14           O
ATOM   3009  N   ARG   387      29.660  64.548 101.827  1.00288.02           N
ATOM   3010  CA  ARG   387      30.773  65.186 102.435 33.67288.02           C
ATOM   3011  CB  ARG   387      31.698  64.239 103.219  1.00288.02           C
ATOM   3012  CG  ARG   387      31.066  63.632 104.471  1.00288.02           C
ATOM   3013  CD  ARG   387      32.109  63.140 105.473  1.00288.02           C
ATOM   3014  NE  ARG   387      32.837  64.352 105.945  1.00288.02           N
ATOM   3015  CZ  ARG   387      33.567  64.323 107.098  1.00288.02           C
ATOM   3016  NH1 ARG   387      33.662  63.169 107.822  1.00288.02           N
ATOM   3017  NH2 ARG   387      34.197  65.454 107.528  1.00288.02           N
ATOM   3018  C   ARG   387      31.596  65.765 101.349  1.00288.02           C
ATOM   3019  O   ARG   387      32.168  65.048 100.547  1.00288.02           O
ATOM   3020  N   TRP   388      31.683  67.090 101.253  1.00379.95           N
ATOM   3021  CA  TRP   388      32.519  67.596 100.208 33.67379.95           C
ATOM   3022  CB  TRP   388      31.755  67.930  98.939  1.00379.95           C
ATOM   3023  CG  TRP   388      32.494  68.421  97.712  1.00379.95           C
ATOM   3024  CD2 TRP   388      33.901  68.447  97.386  1.00379.95           C
ATOM   3025  CD1 TRP   388      31.855  68.672  96.550  1.00379.95           C
ATOM   3026  NE1 TRP   388      32.739  68.822  95.536  1.00379.95           N
ATOM   3027  CE2 TRP   388      34.003  68.672  96.026  1.00379.95           C
ATOM   3028  CE3 TRP   388      35.019  68.213  98.110  1.00379.95           C
ATOM   3029  CZ2 TRP   388      35.205  68.615  95.391  1.00379.95           C
ATOM   3030  CZ3 TRP   388      36.246  68.283  97.493  1.00379.95           C
ATOM   3031  CH2 TRP   388      36.342  68.474  96.140  1.00379.95           C
ATOM   3032  C   TRP   388      32.817  68.993 100.601  1.00379.95           C
ATOM   3033  O   TRP   388      31.940  69.709 101.080  1.00379.95           O
ATOM   3034  N   ARG   389      34.068  69.406 100.401  1.00255.44           N
ATOM   3035  CA  ARG   389      34.430  70.777 100.446 33.67255.44           C
ATOM   3036  CB  ARG   389      35.062  71.174 101.791  1.00255.44           C
ATOM   3037  CG  ARG   389      36.316  70.368 102.133  1.00255.44           C
ATOM   3038  CD  ARG   389      36.750  70.498 103.592  1.00255.44           C
ATOM   3039  NE  ARG   389      35.813  69.667 104.397  1.00255.44           N
ATOM   3040  CZ  ARG   389      34.677  70.222 104.911  1.00255.44           C
ATOM   3041  NH1 ARG   389      34.426  71.552 104.732  1.00255.44           N
ATOM   3042  NH2 ARG   389      33.790  69.450 105.603  1.00255.44           N
ATOM   3043  C   ARG   389      35.444  71.057  99.348  1.00255.44           C
ATOM   3044  O   ARG   389      36.589  70.627  99.418  1.00255.44           O
ATOM   3045  N   TYR   390      34.983  71.745  98.283  1.00419.24           N
ATOM   3046  CA  TYR   390      35.556  72.362  97.115 33.67419.24           C
ATOM   3047  CB  TYR   390      35.494  71.452  95.877  1.00419.24           C
ATOM   3048  CG  TYR   390      35.175  72.147  94.604  1.00419.24           C
ATOM   3049  CD1 TYR   390      36.001  73.061  94.003  1.00419.24           C
ATOM   3050  CD2 TYR   390      33.979  71.844  94.009  1.00419.24           C
ATOM   3051  CE1 TYR   390      35.606  73.661  92.827  1.00419.24           C
ATOM   3052  CE2 TYR   390      33.585  72.440  92.841  1.00419.24           C
ATOM   3053  CZ  TYR   390      34.403  73.357  92.241  1.00419.24           C
ATOM   3054  OH  TYR   390      34.008  73.975  91.035  1.00419.24           O
ATOM   3055  C   TYR   390      35.163  73.820  96.780  1.00419.24           C
ATOM   3056  O   TYR   390      34.176  74.142  96.114  1.00419.24           O
ATOM   3057  N   LEU   391      36.019  74.798  97.122  1.00321.09           N
ATOM   3058  CA  LEU   391      35.641  76.153  96.799 33.67321.09           C
ATOM   3059  CB  LEU   391      35.621  76.526  95.311  1.00321.09           C
ATOM   3060  CG  LEU   391      37.011  76.876  94.769  1.00321.09           C
ATOM   3061  CD1 LEU   391      37.960  75.674  94.814  1.00321.09           C
ATOM   3062  CD2 LEU   391      36.906  77.535  93.388  1.00321.09           C
ATOM   3063  C   LEU   391      34.349  76.541  97.369  1.00321.09           C
ATOM   3064  O   LEU   391      33.450  76.967  96.658  1.00321.09           O
ATOM   3065  N   GLY   392      34.211  76.300  98.665  1.00143.65           N
ATOM   3066  CA  GLY   392      33.124  76.816  99.407 33.67143.65           C
ATOM   3067  C   GLY   392      31.982  75.860  99.690  1.00143.65           C
ATOM   3068  O   GLY   392      31.789  75.541 100.860  1.00143.65           O
ATOM   3069  N   VAL   393      31.262  75.279  98.683  1.00339.05           N
ATOM   3070  CA  VAL   393      30.027  74.570  99.017 33.67339.05           C
ATOM   3071  CB  VAL   393      28.864  74.419  98.016  1.00339.05           C
ATOM   3072  CG1 VAL   393      28.980  74.789  96.551  1.00339.05           C
ATOM   3073  CG2 VAL   393      28.129  73.135  98.376  1.00339.05           C
ATOM   3074  C   VAL   393      29.982  73.173  99.677  1.00339.05           C
ATOM   3075  O   VAL   393      30.366  72.083  99.229  1.00339.05           O
ATOM   3076  N   ASP   394      29.490  73.069 100.897  1.00159.82           N
ATOM   3077  CA  ASP   394      29.404  71.665 101.178 33.67159.82           C
ATOM   3078  CB  ASP   394      29.738  71.299 102.637  1.00159.82           C
ATOM   3079  CG  ASP   394      31.172  71.714 102.937  1.00159.82           C
ATOM   3080  OD1 ASP   394      31.480  72.925 102.779  1.00159.82           O
ATOM   3081  OD2 ASP   394      31.969  70.834 103.356  1.00159.82           O
ATOM   3082  C   ASP   394      27.952  71.444 101.015  1.00159.82           C
ATOM   3083  O   ASP   394      27.221  72.426 101.017  1.00159.82           O
ATOM   3084  N   PHE   395      27.444  70.206 100.882  1.00343.56           N
ATOM   3085  CA  PHE   395      26.049  70.308 100.617 33.67343.56           C
ATOM   3086  CB  PHE   395      25.353  69.560  99.480  1.00343.56           C
ATOM   3087  CG  PHE   395      25.239  70.225  98.112  1.00343.56           C
ATOM   3088  CD1 PHE   395      26.224  71.019  97.613  1.00343.56           C
ATOM   3089  CD2 PHE   395      24.217  69.939  97.224  1.00343.56           C
ATOM   3090  CE1 PHE   395      26.149  71.544  96.350  1.00343.56           C
ATOM   3091  CE2 PHE   395      24.108  70.459  95.962  1.00343.56           C
ATOM   3092  CZ  PHE   395      25.096  71.285  95.521  1.00343.56           C
ATOM   3093  C   PHE   395      25.131  70.505 101.853  1.00343.56           C
ATOM   3094  O   PHE   395      24.997  69.613 102.691  1.00343.56           O
ATOM   3095  N   GLU   396      24.538  71.754 101.959  1.00222.74           N
ATOM   3096  CA  GLU   396      23.551  72.501 102.729 50.00222.74           C
ATOM   3097  CB  GLU   396      23.866  72.457 104.231  1.00222.74           C
ATOM   3098  CG  GLU   396      22.898  73.216 105.135  1.00222.74           C
ATOM   3099  CD  GLU   396      23.581  73.295 106.493  1.00222.74           C
ATOM   3100  OE1 GLU   396      24.769  72.881 106.567  1.00222.74           O
ATOM   3101  OE2 GLU   396      22.939  73.770 107.466  1.00222.74           O
ATOM   3102  C   GLU   396      23.820  73.908 102.282  1.00222.74           C
ATOM   3103  O   GLU   396      24.930  74.106 101.822  1.00222.74           O
ATOM   3104  N   ALA   397      22.913  74.924 102.368  1.00103.93           N
ATOM   3105  CA  ALA   397      23.360  76.212 101.875 50.00103.93           C
ATOM   3106  CB  ALA   397      22.240  77.151 101.401  1.00103.93           C
ATOM   3107  C   ALA   397      24.003  76.870 103.041  1.00103.93           C
ATOM   3108  O   ALA   397      23.363  77.158 104.050  1.00103.93           O
ATOM   3109  N   SER   398      25.315  77.105 102.941  1.00 83.31           N
ATOM   3110  CA  SER   398      25.986  77.761 104.012 50.00 83.31           C
ATOM   3111  CB  SER   398      26.572  76.804 105.061  1.00 83.31           C
ATOM   3112  OG  SER   398      25.524  76.139 105.751  1.00 83.31           O
ATOM   3113  C   SER   398      27.119  78.484 103.385  1.00 83.31           C
ATOM   3114  O   SER   398      27.344  78.338 102.189  1.00 83.31           O
ATOM   3115  N   GLY   399      27.796  79.372 104.132  1.00 51.68           N
ATOM   3116  CA  GLY   399      28.977  79.955 103.575 50.00 51.68           C
ATOM   3117  C   GLY   399      30.070  78.988 103.891  1.00 51.68           C
ATOM   3118  O   GLY   399      30.066  78.374 104.957  1.00 51.68           O
ATOM   3119  N   CYS   400      31.067  78.842 103.001  1.00134.35           N
ATOM   3120  CA  CYS   400      32.089  77.887 103.319 50.00134.35           C
ATOM   3121  CB  CYS   400      33.060  77.555 102.206  1.00134.35           C
ATOM   3122  SG  CYS   400      33.900  79.013 101.533  1.00134.35           S
ATOM   3123  C   CYS   400      32.943  78.397 104.408  1.00134.35           C
ATOM   3124  O   CYS   400      33.079  79.600 104.624  1.00134.35           O
ATOM   3125  N   VAL   401      33.580  77.442 105.101  1.00110.83           N
ATOM   3126  CA  VAL   401      34.414  77.765 106.214 50.00110.83           C
ATOM   3127  CB  VAL   401      34.997  76.563 106.902  1.00110.83           C
ATOM   3128  CG1 VAL   401      36.048  75.909 105.989  1.00110.83           C
ATOM   3129  CG2 VAL   401      35.540  77.011 108.269  1.00110.83           C
ATOM   3130  C   VAL   401      35.530  78.640 105.740  1.00110.83           C
ATOM   3131  O   VAL   401      35.911  79.594 106.418  1.00110.83           O
ATOM   3132  N   THR   402      36.079  78.352 104.546  1.00118.05           N
ATOM   3133  CA  THR   402      37.198  79.118 104.076 50.00118.05           C
ATOM   3134  CB  THR   402      37.761  78.619 102.777  1.00118.05           C
ATOM   3135  OG1 THR   402      36.778  78.662 101.755  1.00118.05           O
ATOM   3136  CG2 THR   402      38.252  77.178 102.977  1.00118.05           C
ATOM   3137  C   THR   402      36.800  80.552 103.894  1.00118.05           C
ATOM   3138  O   THR   402      37.547  81.455 104.268  1.00118.05           O
ATOM   3139  N   LEU   403      35.613  80.804 103.310  1.00128.01           N
ATOM   3140  CA  LEU   403      35.164  82.145 103.047 50.00128.01           C
ATOM   3141  CB  LEU   403      33.892  82.168 102.171  1.00128.01           C
ATOM   3142  CG  LEU   403      33.418  83.562 101.700  1.00128.01           C
ATOM   3143  CD1 LEU   403      32.885  84.420 102.856  1.00128.01           C
ATOM   3144  CD2 LEU   403      34.500  84.276 100.872  1.00128.01           C
ATOM   3145  C   LEU   403      34.883  82.842 104.341  1.00128.01           C
ATOM   3146  O   LEU   403      35.080  84.050 104.459  1.00128.01           O
ATOM   3147  N   GLU   404      34.374  82.110 105.349  1.00 97.23           N
ATOM   3148  CA  GLU   404      34.106  82.762 106.596 50.00 97.23           C
ATOM   3149  CB  GLU   404      33.494  81.847 107.658  1.00 97.23           C
ATOM   3150  CG  GLU   404      32.052  81.477 107.362  1.00 97.23           C
ATOM   3151  CD  GLU   404      31.536  80.761 108.589  1.00 97.23           C
ATOM   3152  OE1 GLU   404      31.780  81.278 109.713  1.00 97.23           O
ATOM   3153  OE2 GLU   404      30.890  79.693 108.422  1.00 97.23           O
ATOM   3154  C   GLU   404      35.394  83.256 107.165  1.00 97.23           C
ATOM   3155  O   GLU   404      35.473  84.371 107.678  1.00 97.23           O
ATOM   3156  N   HIS   405      36.443  82.424 107.076  1.00 44.84           N
ATOM   3157  CA  HIS   405      37.726  82.757 107.619 50.00 44.84           C
ATOM   3158  ND1 HIS   405      40.401  81.930 109.325  1.00 44.84           N
ATOM   3159  CG  HIS   405      40.097  81.925 107.982  1.00 44.84           C
ATOM   3160  CB  HIS   405      38.741  81.618 107.427  1.00 44.84           C
ATOM   3161  NE2 HIS   405      42.278  82.436 108.246  1.00 44.84           N
ATOM   3162  CD2 HIS   405      41.254  82.236 107.339  1.00 44.84           C
ATOM   3163  CE1 HIS   405      41.719  82.242 109.426  1.00 44.84           C
ATOM   3164  C   HIS   405      38.251  83.971 106.916  1.00 44.84           C
ATOM   3165  O   HIS   405      38.803  84.873 107.545  1.00 44.84           O
ATOM   3166  N   SER   406      38.082  84.033 105.584  1.00 79.51           N
ATOM   3167  CA  SER   406      38.603  85.139 104.836 50.00 79.51           C
ATOM   3168  CB  SER   406      38.433  84.959 103.315  1.00 79.51           C
ATOM   3169  OG  SER   406      37.065  84.781 102.981  1.00 79.51           O
ATOM   3170  C   SER   406      37.927  86.408 105.269  1.00 79.51           C
ATOM   3171  O   SER   406      38.565  87.456 105.357  1.00 79.51           O
ATOM   3172  N   ILE   407      36.612  86.354 105.554  1.00 56.60           N
ATOM   3173  CA  ILE   407      35.905  87.531 105.980 50.00 56.60           C
ATOM   3174  CB  ILE   407      34.441  87.311 106.208  1.00 56.60           C
ATOM   3175  CG2 ILE   407      33.934  88.530 106.991  1.00 56.60           C
ATOM   3176  CG1 ILE   407      33.688  87.020 104.900  1.00 56.60           C
ATOM   3177  CD1 ILE   407      32.257  86.534 105.129  1.00 56.60           C
ATOM   3178  C   ILE   407      36.427  87.967 107.305  1.00 56.60           C
ATOM   3179  O   ILE   407      36.613  89.157 107.556  1.00 56.60           O
ATOM   3180  N   SER   408      36.657  86.998 108.204  1.00 76.88           N
ATOM   3181  CA  SER   408      37.070  87.319 109.534 50.00 76.88           C
ATOM   3182  CB  SER   408      37.176  86.072 110.425  1.00 76.88           C
ATOM   3183  OG  SER   408      37.343  86.455 111.780  1.00 76.88           O
ATOM   3184  C   SER   408      38.402  88.000 109.475  1.00 76.88           C
ATOM   3185  O   SER   408      38.676  88.910 110.255  1.00 76.88           O
ATOM   3186  N   SER   409      39.271  87.576 108.542  1.00 38.92           N
ATOM   3187  CA  SER   409      40.578  88.156 108.428 50.00 38.92           C
ATOM   3188  CB  SER   409      41.480  87.378 107.453  1.00 38.92           C
ATOM   3189  OG  SER   409      41.684  86.057 107.932  1.00 38.92           O
ATOM   3190  C   SER   409      40.464  89.564 107.930  1.00 38.92           C
ATOM   3191  O   SER   409      41.240  90.430 108.331  1.00 38.92           O
ATOM   3192  N   ALA   410      39.490  89.839 107.041  1.00 36.94           N
ATOM   3193  CA  ALA   410      39.363  91.163 106.500 50.00 36.94           C
ATOM   3194  CB  ALA   410      38.221  91.284 105.476  1.00 36.94           C
ATOM   3195  C   ALA   410      39.066  92.115 107.615  1.00 36.94           C
ATOM   3196  O   ALA   410      39.626  93.210 107.679  1.00 36.94           O
ATOM   3197  N   LEU   411      38.161  91.720 108.528  1.00 60.66           N
ATOM   3198  CA  LEU   411      37.779  92.570 109.617 50.00 60.66           C
ATOM   3199  CB  LEU   411      36.546  92.025 110.351  1.00 60.66           C
ATOM   3200  CG  LEU   411      35.315  92.036 109.424  1.00 60.66           C
ATOM   3201  CD1 LEU   411      34.054  91.502 110.110  1.00 60.66           C
ATOM   3202  CD2 LEU   411      35.094  93.434 108.830  1.00 60.66           C
ATOM   3203  C   LEU   411      38.931  92.746 110.560  1.00 60.66           C
ATOM   3204  O   LEU   411      39.180  93.846 111.053  1.00 60.66           O
ATOM   3205  N   ASN   412      39.685  91.666 110.822  1.00 32.74           N
ATOM   3206  CA  ASN   412      40.810  91.748 111.708 50.00 32.74           C
ATOM   3207  CB  ASN   412      41.543  90.405 111.870  1.00 32.74           C
ATOM   3208  CG  ASN   412      40.611  89.436 112.583  1.00 32.74           C
ATOM   3209  OD1 ASN   412      39.759  89.841 113.371  1.00 32.74           O
ATOM   3210  ND2 ASN   412      40.778  88.117 112.297  1.00 32.74           N
ATOM   3211  C   ASN   412      41.782  92.706 111.099  1.00 32.74           C
ATOM   3212  O   ASN   412      42.441  93.472 111.799  1.00 32.74           O
ATOM   3213  N   ASN   413      41.899  92.682 109.762  1.00 46.90           N
ATOM   3214  CA  ASN   413      42.840  93.530 109.096 50.00 46.90           C
ATOM   3215  CB  ASN   413      42.907  93.293 107.578  1.00 46.90           C
ATOM   3216  CG  ASN   413      44.133  94.033 107.059  1.00 46.90           C
ATOM   3217  OD1 ASN   413      45.258  93.765 107.478  1.00 46.90           O
ATOM   3218  ND2 ASN   413      43.912  94.991 106.120  1.00 46.90           N
ATOM   3219  C   ASN   413      42.470  94.965 109.311  1.00 46.90           C
ATOM   3220  O   ASN   413      43.347  95.803 109.511  1.00 46.90           O
ATOM   3221  N   ILE   414      41.163  95.299 109.286  1.00 44.42           N
ATOM   3222  CA  ILE   414      40.789  96.674 109.446 50.00 44.42           C
ATOM   3223  CB  ILE   414      39.307  96.904 109.357  1.00 44.42           C
ATOM   3224  CG2 ILE   414      39.023  98.352 109.783  1.00 44.42           C
ATOM   3225  CG1 ILE   414      38.795  96.575 107.944  1.00 44.42           C
ATOM   3226  CD1 ILE   414      37.269  96.542 107.844  1.00 44.42           C
ATOM   3227  C   ILE   414      41.250  97.138 110.792  1.00 44.42           C
ATOM   3228  O   ILE   414      41.825  98.216 110.926  1.00 44.42           O
ATOM   3229  N   SER   415      41.036  96.314 111.829  1.00 60.46           N
ATOM   3230  CA  SER   415      41.403  96.690 113.163 50.00 60.46           C
ATOM   3231  CB  SER   415      40.994  95.648 114.221  1.00 60.46           C
ATOM   3232  OG  SER   415      41.768  94.467 114.077  1.00 60.46           O
ATOM   3233  C   SER   415      42.891  96.840 113.264  1.00 60.46           C
ATOM   3234  O   SER   415      43.371  97.580 114.121  1.00 60.46           O
ATOM   3235  N   ARG   416      43.671  96.139 112.412  1.00206.96           N
ATOM   3236  CA  ARG   416      45.103  96.208 112.557 50.00206.96           C
ATOM   3237  CB  ARG   416      45.764  94.823 112.478  1.00206.96           C
ATOM   3238  CG  ARG   416      45.157  93.826 113.463  1.00206.96           C
ATOM   3239  CD  ARG   416      45.304  94.240 114.927  1.00206.96           C
ATOM   3240  NE  ARG   416      44.420  93.343 115.721  1.00206.96           N
ATOM   3241  CZ  ARG   416      44.881  92.137 116.160  1.00206.96           C
ATOM   3242  NH1 ARG   416      46.179  91.780 115.933  1.00206.96           N
ATOM   3243  NH2 ARG   416      44.038  91.291 116.821  1.00206.96           N
ATOM   3244  C   ARG   416      45.688  97.007 111.430  1.00206.96           C
ATOM   3245  O   ARG   416      46.616  96.562 110.752  1.00206.96           O
ATOM   3246  N   ALA   417      45.190  98.237 111.228  1.00 67.46           N
ATOM   3247  CA  ALA   417      45.670  99.075 110.164 50.00 67.46           C
ATOM   3248  CB  ALA   417      44.557  99.936 109.543  1.00 67.46           C
ATOM   3249  C   ALA   417      46.718  99.996 110.705  1.00 67.46           C
ATOM   3250  O   ALA   417      47.100  99.901 111.871  1.00 67.46           O
ATOM   3251  N   PRO   418      47.259 100.824 109.841  1.00167.80           N
ATOM   3252  CA  PRO   418      48.268 101.767 110.242 50.00167.80           C
ATOM   3253  CD  PRO   418      47.295 100.549 108.412  1.00167.80           C
ATOM   3254  CB  PRO   418      48.743 102.439 108.954  1.00167.80           C
ATOM   3255  CG  PRO   418      48.474 101.378 107.869  1.00167.80           C
ATOM   3256  C   PRO   418      47.710 102.708 111.259  1.00167.80           C
ATOM   3257  O   PRO   418      48.287 102.850 112.337  1.00167.80           O
ATOM   3258  N   LEU   419      46.583 103.353 110.911  1.00116.95           N
ATOM   3259  CA  LEU   419      45.811 104.154 111.809 50.00116.95           C
ATOM   3260  CB  LEU   419      45.756 105.655 111.475  1.00116.95           C
ATOM   3261  CG  LEU   419      47.077 106.401 111.730  1.00116.95           C
ATOM   3262  CD1 LEU   419      47.439 106.381 113.225  1.00116.95           C
ATOM   3263  CD2 LEU   419      48.206 105.879 110.827  1.00116.95           C
ATOM   3264  C   LEU   419      44.454 103.595 111.575  1.00116.95           C
ATOM   3265  O   LEU   419      44.113 103.320 110.428  1.00116.95           O
ATOM   3266  N   LYS   420      43.654 103.376 112.635  1.00 99.66           N
ATOM   3267  CA  LYS   420      42.363 102.772 112.440 50.00 99.66           C
ATOM   3268  CB  LYS   420      42.103 101.679 113.490  1.00 99.66           C
ATOM   3269  CG  LYS   420      40.842 100.849 113.278  1.00 99.66           C
ATOM   3270  CD  LYS   420      40.723  99.699 114.279  1.00 99.66           C
ATOM   3271  CE  LYS   420      39.432  98.890 114.149  1.00 99.66           C
ATOM   3272  NZ  LYS   420      39.378  97.862 115.212  1.00 99.66           N
ATOM   3273  C   LYS   420      41.333 103.840 112.658  1.00 99.66           C
ATOM   3274  O   LYS   420      40.692 103.876 113.706  1.00 99.66           O
ATOM   3275  N   PRO   421      41.144 104.659 111.649  1.00138.66           N
ATOM   3276  CA  PRO   421      40.290 105.822 111.644 50.00138.66           C
ATOM   3277  CD  PRO   421      41.466 104.260 110.288  1.00138.66           C
ATOM   3278  CB  PRO   421      40.646 106.541 110.352  1.00138.66           C
ATOM   3279  CG  PRO   421      40.889 105.365 109.388  1.00138.66           C
ATOM   3280  C   PRO   421      38.855 105.428 111.528  1.00138.66           C
ATOM   3281  O   PRO   421      38.556 104.250 111.645  1.00138.66           O
ATOM   3282  N   GLN   422      37.968 106.430 111.343  1.00166.22           N
ATOM   3283  CA  GLN   422      36.550 106.347 111.084 50.00166.22           C
ATOM   3284  CB  GLN   422      35.803 107.679 111.193  1.00166.22           C
ATOM   3285  CG  GLN   422      35.579 108.098 112.644  1.00166.22           C
ATOM   3286  CD  GLN   422      36.946 108.280 113.282  1.00166.22           C
ATOM   3287  OE1 GLN   422      37.665 109.232 112.982  1.00166.22           O
ATOM   3288  NE2 GLN   422      37.321 107.335 114.184  1.00166.22           N
ATOM   3289  C   GLN   422      36.342 105.823 109.703  1.00166.22           C
ATOM   3290  O   GLN   422      35.303 105.265 109.365  1.00166.22           O
ATOM   3291  N   GLN   423      37.361 105.995 108.851  1.00119.93           N
ATOM   3292  CA  GLN   423      37.430 105.465 107.522 50.00119.93           C
ATOM   3293  CB  GLN   423      38.830 105.674 106.923  1.00119.93           C
ATOM   3294  CG  GLN   423      38.982 105.206 105.478  1.00119.93           C
ATOM   3295  CD  GLN   423      38.778 106.412 104.570  1.00119.93           C
ATOM   3296  OE1 GLN   423      38.363 107.481 105.014  1.00119.93           O
ATOM   3297  NE2 GLN   423      39.091 106.239 103.258  1.00119.93           N
ATOM   3298  C   GLN   423      37.235 103.980 107.692  1.00119.93           C
ATOM   3299  O   GLN   423      36.844 103.273 106.766  1.00119.93           O
ATOM   3300  N   ARG   424      37.561 103.468 108.894  1.00198.36           N
ATOM   3301  CA  ARG   424      37.382 102.095 109.276 50.00198.36           C
ATOM   3302  CB  ARG   424      37.714 101.865 110.747  1.00198.36           C
ATOM   3303  CG  ARG   424      37.585 100.469 111.331  1.00198.36           C
ATOM   3304  CD  ARG   424      37.344 100.561 112.839  1.00198.36           C
ATOM   3305  NE  ARG   424      38.124 101.734 113.337  1.00198.36           N
ATOM   3306  CZ  ARG   424      37.582 102.559 114.280  1.00198.36           C
ATOM   3307  NH1 ARG   424      36.333 102.305 114.756  1.00198.36           N
ATOM   3308  NH2 ARG   424      38.266 103.640 114.755  1.00198.36           N
ATOM   3309  C   ARG   424      35.933 101.756 109.158  1.00198.36           C
ATOM   3310  O   ARG   424      35.590 100.631 108.821  1.00198.36           O
ATOM   3311  N   LEU   425      35.044 102.705 109.482  1.00 82.38           N
ATOM   3312  CA  LEU   425      33.626 102.524 109.416 50.00 82.38           C
ATOM   3313  CB  LEU   425      32.958 103.796 109.933  1.00 82.38           C
ATOM   3314  CG  LEU   425      33.394 104.002 111.395  1.00 82.38           C
ATOM   3315  CD1 LEU   425      33.106 105.416 111.883  1.00 82.38           C
ATOM   3316  CD2 LEU   425      32.779 102.929 112.309  1.00 82.38           C
ATOM   3317  C   LEU   425      33.276 102.240 107.988  1.00 82.38           C
ATOM   3318  O   LEU   425      32.485 101.342 107.704  1.00 82.38           O
ATOM   3319  N   GLU   426      33.878 102.985 107.041  1.00 44.33           N
ATOM   3320  CA  GLU   426      33.593 102.755 105.652 50.00 44.33           C
ATOM   3321  CB  GLU   426      34.159 103.840 104.721  1.00 44.33           C
ATOM   3322  CG  GLU   426      33.419 105.172 104.862  1.00 44.33           C
ATOM   3323  CD  GLU   426      34.011 106.163 103.872  1.00 44.33           C
ATOM   3324  OE1 GLU   426      35.091 105.856 103.300  1.00 44.33           O
ATOM   3325  OE2 GLU   426      33.388 107.240 103.674  1.00 44.33           O
ATOM   3326  C   GLU   426      34.143 101.424 105.232  1.00 44.33           C
ATOM   3327  O   GLU   426      33.517 100.717 104.444  1.00 44.33           O
ATOM   3328  N   ILE   427      35.339 101.054 105.732  1.00 57.80           N
ATOM   3329  CA  ILE   427      35.962  99.806 105.378 50.00 57.80           C
ATOM   3330  CB  ILE   427      37.380  99.727 105.853  1.00 57.80           C
ATOM   3331  CG2 ILE   427      37.915  98.313 105.579  1.00 57.80           C
ATOM   3332  CG1 ILE   427      38.186 100.834 105.148  1.00 57.80           C
ATOM   3333  CD1 ILE   427      39.577 101.070 105.732  1.00 57.80           C
ATOM   3334  C   ILE   427      35.152  98.664 105.912  1.00 57.80           C
ATOM   3335  O   ILE   427      35.018  97.628 105.260  1.00 57.80           O
ATOM   3336  N   LEU   428      34.606  98.812 107.132  1.00 54.79           N
ATOM   3337  CA  LEU   428      33.757  97.795 107.680 50.00 54.79           C
ATOM   3338  CB  LEU   428      33.207  98.194 109.064  1.00 54.79           C
ATOM   3339  CG  LEU   428      32.288  97.141 109.716  1.00 54.79           C
ATOM   3340  CD1 LEU   428      33.065  95.870 110.089  1.00 54.79           C
ATOM   3341  CD2 LEU   428      31.511  97.732 110.905  1.00 54.79           C
ATOM   3342  C   LEU   428      32.582  97.639 106.757  1.00 54.79           C
ATOM   3343  O   LEU   428      32.190  96.524 106.416  1.00 54.79           O
ATOM   3344  N   ARG   429      32.008  98.767 106.292  1.00 53.50           N
ATOM   3345  CA  ARG   429      30.825  98.726 105.472 50.00 53.50           C
ATOM   3346  CB  ARG   429      30.302 100.129 105.120  1.00 53.50           C
ATOM   3347  CG  ARG   429      28.886 100.151 104.538  1.00 53.50           C
ATOM   3348  CD  ARG   429      28.397 101.573 104.254  1.00 53.50           C
ATOM   3349  NE  ARG   429      26.961 101.516 103.861  1.00 53.50           N
ATOM   3350  CZ  ARG   429      26.609 101.394 102.549  1.00 53.50           C
ATOM   3351  NH1 ARG   429      27.568 101.219 101.594  1.00 53.50           N
ATOM   3352  NH2 ARG   429      25.291 101.459 102.196  1.00 53.50           N
ATOM   3353  C   ARG   429      31.119  98.000 104.195  1.00 53.50           C
ATOM   3354  O   ARG   429      30.317  97.189 103.737  1.00 53.50           O
ATOM   3355  N   ALA   430      32.287  98.280 103.589  1.00 45.50           N
ATOM   3356  CA  ALA   430      32.681  97.683 102.345 50.00 45.50           C
ATOM   3357  CB  ALA   430      34.012  98.236 101.813  1.00 45.50           C
ATOM   3358  C   ALA   430      32.852  96.208 102.526  1.00 45.50           C
ATOM   3359  O   ALA   430      32.578  95.421 101.632  1.00 45.50           O
ATOM   3360  N   HIS   431      33.387  95.753 103.657  1.00 68.55           N
ATOM   3361  CA  HIS   431      33.531  94.333 103.763 50.00 68.55           C
ATOM   3362  ND1 HIS   431      36.861  94.646 105.510  1.00 68.55           N
ATOM   3363  CG  HIS   431      35.859  94.459 104.585  1.00 68.55           C
ATOM   3364  CB  HIS   431      34.483  93.946 104.897  1.00 68.55           C
ATOM   3365  NE2 HIS   431      37.696  95.254 103.539  1.00 68.55           N
ATOM   3366  CD2 HIS   431      36.387  94.834 103.386  1.00 68.55           C
ATOM   3367  CE1 HIS   431      37.936  95.123 104.831  1.00 68.55           C
ATOM   3368  C   HIS   431      32.191  93.689 103.946  1.00 68.55           C
ATOM   3369  O   HIS   431      31.931  92.614 103.407  1.00 68.55           O
ATOM   3370  N   LEU   432      31.308  94.332 104.734  1.00 67.22           N
ATOM   3371  CA  LEU   432      30.025  93.774 105.050 50.00 67.22           C
ATOM   3372  CB  LEU   432      29.294  94.574 106.146  1.00 67.22           C
ATOM   3373  CG  LEU   432      27.989  93.918 106.638  1.00 67.22           C
ATOM   3374  CD1 LEU   432      28.263  92.560 107.306  1.00 67.22           C
ATOM   3375  CD2 LEU   432      27.197  94.868 107.551  1.00 67.22           C
ATOM   3376  C   LEU   432      29.138  93.706 103.842  1.00 67.22           C
ATOM   3377  O   LEU   432      28.530  92.669 103.581  1.00 67.22           O
ATOM   3378  N   ILE   433      29.045  94.798 103.055  1.00111.05           N
ATOM   3379  CA  ILE   433      28.118  94.777 101.958 50.00111.05           C
ATOM   3380  CB  ILE   433      27.908  96.132 101.326  1.00111.05           C
ATOM   3381  CG2 ILE   433      26.934  95.957 100.149  1.00111.05           C
ATOM   3382  CG1 ILE   433      27.436  97.159 102.374  1.00111.05           C
ATOM   3383  CD1 ILE   433      26.109  96.812 103.044  1.00111.05           C
ATOM   3384  C   ILE   433      28.582  93.755 100.961  1.00111.05           C
ATOM   3385  O   ILE   433      27.785  92.938 100.505  1.00111.05           O
ATOM   3386  N   PRO   434      29.840  93.751 100.608  1.00151.51           N
ATOM   3387  CA  PRO   434      30.288  92.679  99.774 50.00151.51           C
ATOM   3388  CD  PRO   434      30.365  94.986 100.054  1.00151.51           C
ATOM   3389  CB  PRO   434      31.691  93.066  99.335  1.00151.51           C
ATOM   3390  CG  PRO   434      31.533  94.585  99.130  1.00151.51           C
ATOM   3391  C   PRO   434      30.076  91.299 100.305  1.00151.51           C
ATOM   3392  O   PRO   434      29.865  90.401  99.492  1.00151.51           O
ATOM   3393  N   ARG   435      30.139  91.069 101.628  1.00111.53           N
ATOM   3394  CA  ARG   435      29.839  89.742 102.083 50.00111.53           C
ATOM   3395  CB  ARG   435      29.970  89.583 103.602  1.00111.53           C
ATOM   3396  CG  ARG   435      31.406  89.533 104.106  1.00111.53           C
ATOM   3397  CD  ARG   435      31.482  89.375 105.621  1.00111.53           C
ATOM   3398  NE  ARG   435      31.254  90.714 106.232  1.00111.53           N
ATOM   3399  CZ  ARG   435      31.438  90.885 107.574  1.00111.53           C
ATOM   3400  NH1 ARG   435      31.765  89.816 108.357  1.00111.53           N
ATOM   3401  NH2 ARG   435      31.304  92.124 108.131  1.00111.53           N
ATOM   3402  C   ARG   435      28.398  89.447 101.785  1.00111.53           C
ATOM   3403  O   ARG   435      28.070  88.407 101.214  1.00111.53           O
ATOM   3404  N   PHE   436      27.501  90.383 102.155  1.00 73.66           N
ATOM   3405  CA  PHE   436      26.081  90.184 102.025 50.00 73.66           C
ATOM   3406  CB  PHE   436      25.220  91.244 102.736  1.00 73.66           C
ATOM   3407  CG  PHE   436      25.054  90.823 104.156  1.00 73.66           C
ATOM   3408  CD1 PHE   436      25.989  91.127 105.119  1.00 73.66           C
ATOM   3409  CD2 PHE   436      23.935  90.109 104.519  1.00 73.66           C
ATOM   3410  CE1 PHE   436      25.804  90.723 106.422  1.00 73.66           C
ATOM   3411  CE2 PHE   436      23.745  89.702 105.818  1.00 73.66           C
ATOM   3412  CZ  PHE   436      24.682  90.011 106.774  1.00 73.66           C
ATOM   3413  C   PHE   436      25.618  90.109 100.612  1.00 73.66           C
ATOM   3414  O   PHE   436      24.780  89.274 100.277  1.00 73.66           O
ATOM   3415  N   GLN   437      26.136  90.977  99.735  1.00130.27           N
ATOM   3416  CA  GLN   437      25.589  90.976  98.416 50.00130.27           C
ATOM   3417  CB  GLN   437      26.188  92.069  97.519  1.00130.27           C
ATOM   3418  CG  GLN   437      25.316  92.366  96.302  1.00130.27           C
ATOM   3419  CD  GLN   437      24.104  93.141  96.803  1.00130.27           C
ATOM   3420  OE1 GLN   437      22.971  92.667  96.742  1.00130.27           O
ATOM   3421  NE2 GLN   437      24.353  94.373  97.322  1.00130.27           N
ATOM   3422  C   GLN   437      25.853  89.644  97.782  1.00130.27           C
ATOM   3423  O   GLN   437      25.003  89.124  97.061  1.00130.27           O
ATOM   3424  N   HIS   438      27.066  89.088  97.987  1.00 73.53           N
ATOM   3425  CA  HIS   438      27.409  87.820  97.404 50.00 73.53           C
ATOM   3426  ND1 HIS   438      29.631  86.428  95.292  1.00 73.53           N
ATOM   3427  CG  HIS   438      29.323  86.354  96.632  1.00 73.53           C
ATOM   3428  CB  HIS   438      28.920  87.538  97.459  1.00 73.53           C
ATOM   3429  NE2 HIS   438      29.868  84.297  95.882  1.00 73.53           N
ATOM   3430  CD2 HIS   438      29.473  85.046  96.977  1.00 73.53           C
ATOM   3431  CE1 HIS   438      29.950  85.171  94.894  1.00 73.53           C
ATOM   3432  C   HIS   438      26.720  86.643  98.052  1.00 73.53           C
ATOM   3433  O   HIS   438      26.016  85.887  97.383  1.00 73.53           O
ATOM   3434  N   GLY   439      26.915  86.461  99.380  1.00 77.90           N
ATOM   3435  CA  GLY   439      26.443  85.295 100.097 50.00 77.90           C
ATOM   3436  C   GLY   439      24.950  85.240 100.229  1.00 77.90           C
ATOM   3437  O   GLY   439      24.343  84.182 100.057  1.00 77.90           O
ATOM   3438  N   PHE   440      24.319  86.361 100.627  1.00124.89           N
ATOM   3439  CA  PHE   440      22.887  86.403 100.626 50.00124.89           C
ATOM   3440  CB  PHE   440      22.326  86.030  99.240  1.00124.89           C
ATOM   3441  CG  PHE   440      20.933  86.531  99.133  1.00124.89           C
ATOM   3442  CD1 PHE   440      20.674  87.880  99.214  1.00124.89           C
ATOM   3443  CD2 PHE   440      19.897  85.664  98.895  1.00124.89           C
ATOM   3444  CE1 PHE   440      19.389  88.353  99.104  1.00124.89           C
ATOM   3445  CE2 PHE   440      18.610  86.131  98.782  1.00124.89           C
ATOM   3446  CZ  PHE   440      18.353  87.477  98.892  1.00124.89           C
ATOM   3447  C   PHE   440      22.327  85.525 101.727  1.00124.89           C
ATOM   3448  O   PHE   440      22.806  85.535 102.860  1.00124.89           O
ATOM   3449  N   VAL   441      21.290  84.726 101.393  1.00 99.15           N
ATOM   3450  CA  VAL   441      20.500  83.891 102.270 50.00 99.15           C
ATOM   3451  CB  VAL   441      19.451  83.114 101.522  1.00 99.15           C
ATOM   3452  CG1 VAL   441      18.797  82.102 102.474  1.00 99.15           C
ATOM   3453  CG2 VAL   441      18.442  84.103 100.919  1.00 99.15           C
ATOM   3454  C   VAL   441      21.357  82.889 102.984  1.00 99.15           C
ATOM   3455  O   VAL   441      21.024  82.362 104.046  1.00 99.15           O
ATOM   3456  N   LEU   442      22.490  82.573 102.380  1.00189.43           N
ATOM   3457  CA  LEU   442      23.420  81.593 102.837 50.00189.43           C
ATOM   3458  CB  LEU   442      24.597  81.651 101.870  1.00189.43           C
ATOM   3459  CG  LEU   442      25.555  80.480 101.912  1.00189.43           C
ATOM   3460  CD1 LEU   442      24.968  79.267 101.175  1.00189.43           C
ATOM   3461  CD2 LEU   442      26.926  80.920 101.398  1.00189.43           C
ATOM   3462  C   LEU   442      23.920  81.983 104.209  1.00189.43           C
ATOM   3463  O   LEU   442      24.183  81.122 105.047  1.00189.43           O
ATOM   3464  N   GLY   443      24.079  83.299 104.468  1.00 45.42           N
ATOM   3465  CA  GLY   443      24.657  83.793 105.691 50.00 45.42           C
ATOM   3466  C   GLY   443      23.846  83.432 106.904  1.00 45.42           C
ATOM   3467  O   GLY   443      24.404  83.064 107.937  1.00 45.42           O
ATOM   3468  N   ASN   444      22.506  83.510 106.816  1.00 65.16           N
ATOM   3469  CA  ASN   444      21.660  83.303 107.963 50.00 65.16           C
ATOM   3470  CB  ASN   444      20.168  83.373 107.604  1.00 65.16           C
ATOM   3471  CG  ASN   444      19.920  84.758 107.042  1.00 65.16           C
ATOM   3472  OD1 ASN   444      20.625  85.704 107.386  1.00 65.16           O
ATOM   3473  ND2 ASN   444      18.914  84.877 106.135  1.00 65.16           N
ATOM   3474  C   ASN   444      21.890  81.935 108.508  1.00 65.16           C
ATOM   3475  O   ASN   444      21.814  81.698 109.712  1.00 65.16           O
ATOM   3476  N   ILE   445      22.135  80.998 107.593  1.00102.92           N
ATOM   3477  CA  ILE   445      22.352  79.607 107.833 50.00102.92           C
ATOM   3478  CB  ILE   445      22.448  78.887 106.529  1.00102.92           C
ATOM   3479  CG2 ILE   445      22.638  77.390 106.813  1.00102.92           C
ATOM   3480  CG1 ILE   445      21.189  79.214 105.713  1.00102.92           C
ATOM   3481  CD1 ILE   445      21.297  78.931 104.219  1.00102.92           C
ATOM   3482  C   ILE   445      23.628  79.386 108.585  1.00102.92           C
ATOM   3483  O   ILE   445      23.739  78.407 109.318  1.00102.92           O
ATOM   3484  N   SER   446      24.650  80.242 108.376  1.00 78.83           N
ATOM   3485  CA  SER   446      25.942  79.985 108.955 50.00 78.83           C
ATOM   3486  CB  SER   446      27.079  80.457 108.032  1.00 78.83           C
ATOM   3487  OG  SER   446      28.339  80.192 108.624  1.00 78.83           O
ATOM   3488  C   SER   446      26.084  80.711 110.265  1.00 78.83           C
ATOM   3489  O   SER   446      26.392  81.901 110.312  1.00 78.83           O
ATOM   3490  N   ASP   447      25.921  79.969 111.378  1.00 56.36           N
ATOM   3491  CA  ASP   447      25.954  80.538 112.697 50.00 56.36           C
ATOM   3492  CB  ASP   447      25.524  79.548 113.788  1.00 56.36           C
ATOM   3493  CG  ASP   447      24.007  79.478 113.709  1.00 56.36           C
ATOM   3494  OD1 ASP   447      23.407  80.432 113.146  1.00 56.36           O
ATOM   3495  OD2 ASP   447      23.430  78.476 114.210  1.00 56.36           O
ATOM   3496  C   ASP   447      27.308  81.074 113.037  1.00 56.36           C
ATOM   3497  O   ASP   447      27.421  82.128 113.660  1.00 56.36           O
ATOM   3498  N   ASP   448      28.380  80.376 112.634  1.00119.01           N
ATOM   3499  CA  ASP   448      29.687  80.851 112.972 50.00119.01           C
ATOM   3500  CB  ASP   448      30.819  79.829 112.699  1.00119.01           C
ATOM   3501  CG  ASP   448      30.780  79.267 111.286  1.00119.01           C
ATOM   3502  OD1 ASP   448      29.704  79.332 110.636  1.00119.01           O
ATOM   3503  OD2 ASP   448      31.835  78.736 110.845  1.00119.01           O
ATOM   3504  C   ASP   448      29.933  82.184 112.328  1.00119.01           C
ATOM   3505  O   ASP   448      30.666  83.010 112.872  1.00119.01           O
ATOM   3506  N   ARG   449      29.351  82.427 111.138  1.00104.12           N
ATOM   3507  CA  ARG   449      29.499  83.692 110.475 50.00104.12           C
ATOM   3508  CB  ARG   449      28.857  83.731 109.082  1.00104.12           C
ATOM   3509  CG  ARG   449      29.547  82.883 108.020  1.00104.12           C
ATOM   3510  CD  ARG   449      29.081  83.237 106.607  1.00104.12           C
ATOM   3511  NE  ARG   449      29.454  84.662 106.383  1.00104.12           N
ATOM   3512  CZ  ARG   449      28.599  85.662 106.750  1.00104.12           C
ATOM   3513  NH1 ARG   449      27.368  85.362 107.258  1.00104.12           N
ATOM   3514  NH2 ARG   449      28.977  86.966 106.610  1.00104.12           N
ATOM   3515  C   ARG   449      28.786  84.754 111.248  1.00104.12           C
ATOM   3516  O   ARG   449      29.281  85.869 111.406  1.00104.12           O
ATOM   3517  N   LEU   450      27.586  84.423 111.751  1.00132.50           N
ATOM   3518  CA  LEU   450      26.765  85.379 112.426 50.00132.50           C
ATOM   3519  CB  LEU   450      25.425  84.763 112.870  1.00132.50           C
ATOM   3520  CG  LEU   450      24.393  85.778 113.392  1.00132.50           C
ATOM   3521  CD1 LEU   450      24.843  86.436 114.705  1.00132.50           C
ATOM   3522  CD2 LEU   450      24.020  86.793 112.300  1.00132.50           C
ATOM   3523  C   LEU   450      27.521  85.844 113.630  1.00132.50           C
ATOM   3524  O   LEU   450      27.489  87.022 113.983  1.00132.50           O
ATOM   3525  N   ARG   451      28.230  84.910 114.287  1.00 88.66           N
ATOM   3526  CA  ARG   451      28.977  85.188 115.479 50.00 88.66           C
ATOM   3527  CB  ARG   451      29.712  83.935 115.988  1.00 88.66           C
ATOM   3528  CG  ARG   451      28.832  82.687 116.078  1.00 88.66           C
ATOM   3529  CD  ARG   451      29.627  81.416 116.387  1.00 88.66           C
ATOM   3530  NE  ARG   451      28.792  80.247 115.992  1.00 88.66           N
ATOM   3531  CZ  ARG   451      29.367  79.014 115.877  1.00 88.66           C
ATOM   3532  NH1 ARG   451      30.682  78.843 116.201  1.00 88.66           N
ATOM   3533  NH2 ARG   451      28.631  77.954 115.433  1.00 88.66           N
ATOM   3534  C   ARG   451      30.047  86.184 115.155  1.00 88.66           C
ATOM   3535  O   ARG   451      30.237  87.165 115.871  1.00 88.66           O
ATOM   3536  N   MET   452      30.775  85.960 114.048  1.00149.83           N
ATOM   3537  CA  MET   452      31.868  86.823 113.705 50.00149.83           C
ATOM   3538  CB  MET   452      32.730  86.302 112.550  1.00149.83           C
ATOM   3539  CG  MET   452      32.005  86.196 111.215  1.00149.83           C
ATOM   3540  SD  MET   452      33.091  85.566 109.917  1.00149.83           S
ATOM   3541  CE  MET   452      33.409  84.094 110.929  1.00149.83           C
ATOM   3542  C   MET   452      31.350  88.178 113.351  1.00149.83           C
ATOM   3543  O   MET   452      31.997  89.185 113.630  1.00149.83           O
ATOM   3544  N   LEU   453      30.168  88.242 112.713  1.00 66.14           N
ATOM   3545  CA  LEU   453      29.634  89.507 112.308 50.00 66.14           C
ATOM   3546  CB  LEU   453      28.226  89.360 111.701  1.00 66.14           C
ATOM   3547  CG  LEU   453      28.153  88.555 110.391  1.00 66.14           C
ATOM   3548  CD1 LEU   453      26.696  88.365 109.939  1.00 66.14           C
ATOM   3549  CD2 LEU   453      29.010  89.201 109.292  1.00 66.14           C
ATOM   3550  C   LEU   453      29.449  90.362 113.523  1.00 66.14           C
ATOM   3551  O   LEU   453      29.937  91.490 113.572  1.00 66.14           O
ATOM   3552  N   ASP   454      28.757  89.839 114.556  1.00 55.75           N
ATOM   3553  CA  ASP   454      28.508  90.654 115.711 50.00 55.75           C
ATOM   3554  CB  ASP   454      27.501  90.072 116.717  1.00 55.75           C
ATOM   3555  CG  ASP   454      26.114  90.435 116.207  1.00 55.75           C
ATOM   3556  OD1 ASP   454      26.025  90.942 115.056  1.00 55.75           O
ATOM   3557  OD2 ASP   454      25.128  90.237 116.966  1.00 55.75           O
ATOM   3558  C   ASP   454      29.773  90.983 116.434  1.00 55.75           C
ATOM   3559  O   ASP   454      29.965  92.116 116.871  1.00 55.75           O
ATOM   3560  N   VAL   455      30.685  90.009 116.567  1.00 36.46           N
ATOM   3561  CA  VAL   455      31.897  90.242 117.300 50.00 36.46           C
ATOM   3562  CB  VAL   455      32.781  89.027 117.328  1.00 36.46           C
ATOM   3563  CG1 VAL   455      34.063  89.370 118.104  1.00 36.46           C
ATOM   3564  CG2 VAL   455      31.987  87.848 117.918  1.00 36.46           C
ATOM   3565  C   VAL   455      32.664  91.332 116.619  1.00 36.46           C
ATOM   3566  O   VAL   455      33.219  92.221 117.264  1.00 36.46           O
ATOM   3567  N   GLN   456      32.710  91.283 115.279  1.00 88.19           N
ATOM   3568  CA  GLN   456      33.482  92.222 114.521 50.00 88.19           C
ATOM   3569  CB  GLN   456      33.570  91.829 113.041  1.00 88.19           C
ATOM   3570  CG  GLN   456      34.291  90.491 112.857  1.00 88.19           C
ATOM   3571  CD  GLN   456      35.769  90.704 113.143  1.00 88.19           C
ATOM   3572  OE1 GLN   456      36.277  91.822 113.069  1.00 88.19           O
ATOM   3573  NE2 GLN   456      36.484  89.599 113.484  1.00 88.19           N
ATOM   3574  C   GLN   456      32.910  93.602 114.643  1.00 88.19           C
ATOM   3575  O   GLN   456      33.657  94.576 114.721  1.00 88.19           O
ATOM   3576  N   ILE   457      31.569  93.729 114.654  1.00109.88           N
ATOM   3577  CA  ILE   457      30.961  95.028 114.727 50.00109.88           C
ATOM   3578  CB  ILE   457      29.476  95.011 114.482  1.00109.88           C
ATOM   3579  CG2 ILE   457      29.256  94.562 113.029  1.00109.88           C
ATOM   3580  CG1 ILE   457      28.730  94.159 115.516  1.00109.88           C
ATOM   3581  CD1 ILE   457      27.211  94.279 115.399  1.00109.88           C
ATOM   3582  C   ILE   457      31.275  95.667 116.041  1.00109.88           C
ATOM   3583  O   ILE   457      31.547  96.865 116.102  1.00109.88           O
ATOM   3584  N   ARG   458      31.252  94.886 117.135  1.00100.41           N
ATOM   3585  CA  ARG   458      31.525  95.425 118.436 50.00100.41           C
ATOM   3586  CB  ARG   458      31.316  94.397 119.564  1.00100.41           C
ATOM   3587  CG  ARG   458      29.867  93.901 119.699  1.00100.41           C
ATOM   3588  CD  ARG   458      28.912  94.870 120.409  1.00100.41           C
ATOM   3589  NE  ARG   458      27.647  94.125 120.684  1.00100.41           N
ATOM   3590  CZ  ARG   458      26.721  94.623 121.557  1.00100.41           C
ATOM   3591  NH1 ARG   458      26.905  95.850 122.126  1.00100.41           N
ATOM   3592  NH2 ARG   458      25.611  93.890 121.866  1.00100.41           N
ATOM   3593  C   ARG   458      32.944  95.921 118.475  1.00100.41           C
ATOM   3594  O   ARG   458      33.230  96.947 119.083  1.00100.41           O
ATOM   3595  N   LYS   459      33.880  95.206 117.822  1.00 46.35           N
ATOM   3596  CA  LYS   459      35.273  95.573 117.816 50.00 46.35           C
ATOM   3597  CB  LYS   459      36.156  94.547 117.089  1.00 46.35           C
ATOM   3598  CG  LYS   459      36.172  93.181 117.775  1.00 46.35           C
ATOM   3599  CD  LYS   459      36.751  92.071 116.899  1.00 46.35           C
ATOM   3600  CE  LYS   459      36.711  90.690 117.557  1.00 46.35           C
ATOM   3601  NZ  LYS   459      37.156  89.655 116.596  1.00 46.35           N
ATOM   3602  C   LYS   459      35.436  96.889 117.123  1.00 46.35           C
ATOM   3603  O   LYS   459      36.292  97.694 117.485  1.00 46.35           O
ATOM   3604  N   ALA   460      34.621  97.146 116.089  1.00 47.48           N
ATOM   3605  CA  ALA   460      34.723  98.385 115.383 50.00 47.48           C
ATOM   3606  CB  ALA   460      33.705  98.510 114.236  1.00 47.48           C
ATOM   3607  C   ALA   460      34.452  99.494 116.357  1.00 47.48           C
ATOM   3608  O   ALA   460      35.076 100.549 116.297  1.00 47.48           O
ATOM   3609  N   VAL   461      33.532  99.284 117.315  1.00163.29           N
ATOM   3610  CA  VAL   461      33.112 100.363 118.174 50.00163.29           C
ATOM   3611  CB  VAL   461      31.915 100.107 119.053  1.00163.29           C
ATOM   3612  CG1 VAL   461      30.752  99.619 118.177  1.00163.29           C
ATOM   3613  CG2 VAL   461      32.299  99.226 120.250  1.00163.29           C
ATOM   3614  C   VAL   461      34.197 100.852 119.078  1.00163.29           C
ATOM   3615  O   VAL   461      34.089 101.960 119.599  1.00163.29           O
ATOM   3616  N   GLY   462      35.249 100.041 119.293  1.00 67.89           N
ATOM   3617  CA  GLY   462      36.281 100.252 120.276 50.00 67.89           C
ATOM   3618  C   GLY   462      36.650 101.691 120.482  1.00 67.89           C
ATOM   3619  O   GLY   462      36.953 102.432 119.547  1.00 67.89           O
ATOM   3620  N   GLN   463      36.584 102.105 121.770  1.00 95.78           N
ATOM   3621  CA  GLN   463      37.013 103.392 122.240 50.00 95.78           C
ATOM   3622  CB  GLN   463      35.882 104.226 122.856  1.00 95.78           C
ATOM   3623  CG  GLN   463      36.345 105.594 123.355  1.00 95.78           C
ATOM   3624  CD  GLN   463      35.202 106.201 124.153  1.00 95.78           C
ATOM   3625  OE1 GLN   463      35.414 106.783 125.216  1.00 95.78           O
ATOM   3626  NE2 GLN   463      33.953 106.058 123.635  1.00 95.78           N
ATOM   3627  C   GLN   463      37.934 103.073 123.388  1.00 95.78           C
ATOM   3628  O   GLN   463      37.483 102.831 124.506  1.00 95.78           O
ATOM   3629  N   TRP   464      39.258 103.061 123.153  1.00 74.32           N
ATOM   3630  CA  TRP   464      40.169 102.663 124.190 50.00 74.32           C
ATOM   3631  CB  TRP   464      41.597 102.373 123.697  1.00 74.32           C
ATOM   3632  CG  TRP   464      41.740 101.027 123.025  1.00 74.32           C
ATOM   3633  CD2 TRP   464      42.153  99.836 123.715  1.00 74.32           C
ATOM   3634  CD1 TRP   464      41.534 100.668 121.725  1.00 74.32           C
ATOM   3635  NE1 TRP   464      41.792  99.327 121.562  1.00 74.32           N
ATOM   3636  CE2 TRP   464      42.175  98.802 122.780  1.00 74.32           C
ATOM   3637  CE3 TRP   464      42.488  99.622 125.022  1.00 74.32           C
ATOM   3638  CZ2 TRP   464      42.533  97.533 123.138  1.00 74.32           C
ATOM   3639  CZ3 TRP   464      42.849  98.341 125.379  1.00 74.32           C
ATOM   3640  CH2 TRP   464      42.871  97.317 124.456  1.00 74.32           C
ATOM   3641  C   TRP   464      40.257 103.626 125.328  1.00 74.32           C
ATOM   3642  O   TRP   464      40.253 103.217 126.489  1.00 74.32           O
ATOM   3643  N   LEU   465      40.342 104.933 125.042  1.00152.52           N
ATOM   3644  CA  LEU   465      40.623 105.830 126.119 50.00152.52           C
ATOM   3645  CB  LEU   465      41.333 107.108 125.627  1.00152.52           C
ATOM   3646  CG  LEU   465      42.050 107.940 126.710  1.00152.52           C
ATOM   3647  CD1 LEU   465      41.091 108.472 127.786  1.00152.52           C
ATOM   3648  CD2 LEU   465      43.254 107.168 127.277  1.00152.52           C
ATOM   3649  C   LEU   465      39.342 106.217 126.771  1.00152.52           C
ATOM   3650  O   LEU   465      38.348 106.441 126.079  1.00152.52           O
ATOM   3651  N   ARG   466      39.359 106.276 128.125  1.00146.67           N
ATOM   3652  CA  ARG   466      38.254 106.742 128.913 50.00146.67           C
ATOM   3653  CB  ARG   466      38.098 108.271 128.869  1.00146.67           C
ATOM   3654  CG  ARG   466      36.925 108.799 129.694  1.00146.67           C
ATOM   3655  CD  ARG   466      36.758 110.319 129.622  1.00146.67           C
ATOM   3656  NE  ARG   466      36.684 110.698 128.181  1.00146.67           N
ATOM   3657  CZ  ARG   466      37.790 111.184 127.545  1.00146.67           C
ATOM   3658  NH1 ARG   466      38.947 111.383 128.241  1.00146.67           N
ATOM   3659  NH2 ARG   466      37.738 111.484 126.214  1.00146.67           N
ATOM   3660  C   ARG   466      36.997 106.131 128.390  1.00146.67           C
ATOM   3661  O   ARG   466      36.153 106.857 127.867  1.00146.67           O
ATOM   3662  N   LEU   467      36.870 104.792 128.510  1.00202.81           N
ATOM   3663  CA  LEU   467      35.772 104.032 127.975 50.00202.81           C
ATOM   3664  CB  LEU   467      35.607 102.641 128.599  1.00202.81           C
ATOM   3665  CG  LEU   467      34.994 102.726 130.010  1.00202.81           C
ATOM   3666  CD1 LEU   467      34.794 101.333 130.619  1.00202.81           C
ATOM   3667  CD2 LEU   467      35.808 103.653 130.930  1.00202.81           C
ATOM   3668  C   LEU   467      34.504 104.731 128.337  1.00202.81           C
ATOM   3669  O   LEU   467      34.399 105.405 129.358  1.00202.81           O
ATOM   3670  N   PRO   468      33.569 104.616 127.435  1.00225.88           N
ATOM   3671  CA  PRO   468      32.275 105.228 127.522 50.00225.88           C
ATOM   3672  CD  PRO   468      33.809 103.990 126.148  1.00225.88           C
ATOM   3673  CB  PRO   468      31.677 105.113 126.120  1.00225.88           C
ATOM   3674  CG  PRO   468      32.424 103.928 125.486  1.00225.88           C
ATOM   3675  C   PRO   468      31.273 104.855 128.568  1.00225.88           C
ATOM   3676  O   PRO   468      30.593 105.776 129.000  1.00225.88           O
ATOM   3677  N   ALA   469      31.177 103.588 129.022  1.00283.61           N
ATOM   3678  CA  ALA   469      30.073 103.140 129.835 50.00283.61           C
ATOM   3679  CB  ALA   469      30.145 103.607 131.301  1.00283.61           C
ATOM   3680  C   ALA   469      28.827 103.699 129.220  1.00283.61           C
ATOM   3681  O   ALA   469      28.346 104.765 129.605  1.00283.61           O
ATOM   3682  N   ASP   470      28.248 102.931 128.272  1.00197.85           N
ATOM   3683  CA  ASP   470      27.073 103.314 127.539 50.00197.85           C
ATOM   3684  CB  ASP   470      25.995 103.972 128.418  1.00197.85           C
ATOM   3685  CG  ASP   470      24.730 104.066 127.584  1.00197.85           C
ATOM   3686  OD1 ASP   470      24.707 103.443 126.489  1.00197.85           O
ATOM   3687  OD2 ASP   470      23.774 104.759 128.023  1.00197.85           O
ATOM   3688  C   ASP   470      27.437 104.284 126.448  1.00197.85           C
ATOM   3689  O   ASP   470      28.003 105.343 126.710  1.00197.85           O
ATOM   3690  N   VAL   471      27.140 103.928 125.173  1.00129.30           N
ATOM   3691  CA  VAL   471      27.378 104.831 124.066 50.00129.30           C
ATOM   3692  CB  VAL   471      28.460 104.422 123.111  1.00129.30           C
ATOM   3693  CG1 VAL   471      29.820 104.458 123.818  1.00129.30           C
ATOM   3694  CG2 VAL   471      28.100 103.058 122.505  1.00129.30           C
ATOM   3695  C   VAL   471      26.120 104.899 123.254  1.00129.30           C
ATOM   3696  O   VAL   471      25.407 103.906 123.083  1.00129.30           O
ATOM   3697  N   PRO   472      25.835 106.050 122.721  1.00 92.40           N
ATOM   3698  CA  PRO   472      24.670 106.214 121.899 50.00 92.40           C
ATOM   3699  CD  PRO   472      26.309 107.299 123.276  1.00 92.40           C
ATOM   3700  CB  PRO   472      24.433 107.729 121.808  1.00 92.40           C
ATOM   3701  CG  PRO   472      25.743 108.360 122.318  1.00 92.40           C
ATOM   3702  C   PRO   472      24.794 105.520 120.579  1.00 92.40           C
ATOM   3703  O   PRO   472      25.846 105.601 119.954  1.00 92.40           O
ATOM   3704  N   LYS   473      23.700 104.873 120.122  1.00159.02           N
ATOM   3705  CA  LYS   473      23.642 104.153 118.874 50.00159.02           C
ATOM   3706  CB  LYS   473      22.279 103.491 118.606  1.00159.02           C
ATOM   3707  CG  LYS   473      21.853 102.453 119.648  1.00159.02           C
ATOM   3708  CD  LYS   473      21.239 103.050 120.915  1.00159.02           C
ATOM   3709  CE  LYS   473      19.719 103.208 120.822  1.00159.02           C
ATOM   3710  NZ  LYS   473      19.080 101.880 120.673  1.00159.02           N
ATOM   3711  C   LYS   473      23.841 105.160 117.811  1.00159.02           C
ATOM   3712  O   LYS   473      24.413 104.887 116.756  1.00159.02           O
ATOM   3713  N   ALA   474      23.398 106.398 118.090  1.00245.99           N
ATOM   3714  CA  ALA   474      23.623 107.478 117.186 50.00245.99           C
ATOM   3715  CB  ALA   474      23.039 108.819 117.665  1.00245.99           C
ATOM   3716  C   ALA   474      25.114 107.625 117.103  1.00245.99           C
ATOM   3717  O   ALA   474      25.896 106.875 117.646  1.00245.99           O
ATOM   3718  N   TYR   475      25.617 108.543 116.317  1.00283.82           N
ATOM   3719  CA  TYR   475      27.040 108.706 116.212 50.00283.82           C
ATOM   3720  CB  TYR   475      27.781 108.859 117.553  1.00283.82           C
ATOM   3721  CG  TYR   475      29.178 109.240 117.196  1.00283.82           C
ATOM   3722  CD1 TYR   475      29.435 110.494 116.692  1.00283.82           C
ATOM   3723  CD2 TYR   475      30.224 108.363 117.371  1.00283.82           C
ATOM   3724  CE1 TYR   475      30.714 110.868 116.356  1.00283.82           C
ATOM   3725  CE2 TYR   475      31.506 108.733 117.037  1.00283.82           C
ATOM   3726  CZ  TYR   475      31.752 109.986 116.527  1.00283.82           C
ATOM   3727  OH  TYR   475      33.066 110.367 116.183  1.00283.82           O
ATOM   3728  C   TYR   475      27.675 107.594 115.397  1.00283.82           C
ATOM   3729  O   TYR   475      28.420 107.894 114.470  1.00283.82           O
ATOM   3730  N   TYR   476      27.447 106.291 115.691  1.00189.86           N
ATOM   3731  CA  TYR   476      27.929 105.233 114.843 50.00189.86           C
ATOM   3732  CB  TYR   476      28.088 103.879 115.554  1.00189.86           C
ATOM   3733  CG  TYR   476      29.396 103.895 116.265  1.00189.86           C
ATOM   3734  CD1 TYR   476      29.554 104.497 117.492  1.00189.86           C
ATOM   3735  CD2 TYR   476      30.478 103.285 115.674  1.00189.86           C
ATOM   3736  CE1 TYR   476      30.782 104.487 118.114  1.00189.86           C
ATOM   3737  CE2 TYR   476      31.706 103.271 116.289  1.00189.86           C
ATOM   3738  CZ  TYR   476      31.856 103.874 117.512  1.00189.86           C
ATOM   3739  OH  TYR   476      33.114 103.864 118.152  1.00189.86           O
ATOM   3740  C   TYR   476      27.042 105.017 113.655  1.00189.86           C
ATOM   3741  O   TYR   476      27.502 104.939 112.517  1.00189.86           O
ATOM   3742  N   HIS   477      25.732 104.870 113.931  1.00102.54           N
ATOM   3743  CA  HIS   477      24.725 104.507 112.971 50.00102.54           C
ATOM   3744  ND1 HIS   477      24.541 102.215 115.414  1.00102.54           N
ATOM   3745  CG  HIS   477      24.127 102.426 114.118  1.00102.54           C
ATOM   3746  CB  HIS   477      23.575 103.722 113.609  1.00102.54           C
ATOM   3747  NE2 HIS   477      24.966 100.339 114.298  1.00102.54           N
ATOM   3748  CD2 HIS   477      24.392 101.269 113.450  1.00102.54           C
ATOM   3749  CE1 HIS   477      25.035 100.953 115.466  1.00102.54           C
ATOM   3750  C   HIS   477      24.208 105.645 112.164  1.00102.54           C
ATOM   3751  O   HIS   477      23.718 105.428 111.055  1.00102.54           O
ATOM   3752  N   ALA   478      24.250 106.876 112.707  1.00 45.35           N
ATOM   3753  CA  ALA   478      23.692 107.961 111.954 50.00 45.35           C
ATOM   3754  CB  ALA   478      23.794 109.323 112.663  1.00 45.35           C
ATOM   3755  C   ALA   478      24.437 108.046 110.662  1.00 45.35           C
ATOM   3756  O   ALA   478      25.634 107.774 110.587  1.00 45.35           O
ATOM   3757  N   ALA   479      23.713 108.419 109.595  1.00 42.65           N
ATOM   3758  CA  ALA   479      24.268 108.491 108.273 50.00 42.65           C
ATOM   3759  CB  ALA   479      23.213 108.688 107.170  1.00 42.65           C
ATOM   3760  C   ALA   479      25.220 109.641 108.201  1.00 42.65           C
ATOM   3761  O   ALA   479      25.149 110.589 108.982  1.00 42.65           O
ATOM   3762  N   VAL   480      26.139 109.570 107.221  1.00114.23           N
ATOM   3763  CA  VAL   480      27.163 110.555 107.018 50.00114.23           C
ATOM   3764  CB  VAL   480      28.072 110.237 105.865  1.00114.23           C
ATOM   3765  CG1 VAL   480      28.846 108.953 106.202  1.00114.23           C
ATOM   3766  CG2 VAL   480      27.235 110.131 104.581  1.00114.23           C
ATOM   3767  C   VAL   480      26.523 111.886 106.761  1.00114.23           C
ATOM   3768  O   VAL   480      27.053 112.910 107.190  1.00114.23           O
ATOM   3769  N   GLN   481      25.351 111.906 106.089  1.00104.62           N
ATOM   3770  CA  GLN   481      24.714 113.149 105.737 50.00104.62           C
ATOM   3771  CB  GLN   481      23.336 112.978 105.076  1.00104.62           C
ATOM   3772  CG  GLN   481      22.702 114.320 104.702  1.00104.62           C
ATOM   3773  CD  GLN   481      21.355 114.062 104.044  1.00104.62           C
ATOM   3774  OE1 GLN   481      20.661 113.099 104.370  1.00104.62           O
ATOM   3775  NE2 GLN   481      20.975 114.947 103.083  1.00104.62           N
ATOM   3776  C   GLN   481      24.506 113.895 107.007  1.00104.62           C
ATOM   3777  O   GLN   481      24.677 115.113 107.062  1.00104.62           O
ATOM   3778  N   ASP   482      24.136 113.180 108.081  1.00141.19           N
ATOM   3779  CA  ASP   482      24.079 113.832 109.350 50.00141.19           C
ATOM   3780  CB  ASP   482      23.383 112.969 110.414  1.00141.19           C
ATOM   3781  CG  ASP   482      21.931 112.817 109.980  1.00141.19           C
ATOM   3782  OD1 ASP   482      21.286 113.859 109.684  1.00141.19           O
ATOM   3783  OD2 ASP   482      21.454 111.653 109.919  1.00141.19           O
ATOM   3784  C   ASP   482      25.528 113.980 109.697  1.00141.19           C
ATOM   3785  O   ASP   482      26.299 114.567 108.952  1.00141.19           O
ATOM   3786  N   GLY   483      26.011 113.479 110.830  1.00110.94           N
ATOM   3787  CA  GLY   483      27.430 113.667 110.924 50.00110.94           C
ATOM   3788  C   GLY   483      27.974 112.390 111.441  1.00110.94           C
ATOM   3789  O   GLY   483      29.054 112.351 112.030  1.00110.94           O
ATOM   3790  N   GLY   484      27.228 111.303 111.179  1.00 55.97           N
ATOM   3791  CA  GLY   484      27.552 110.021 111.712 50.00 55.97           C
ATOM   3792  C   GLY   484      28.529 109.265 110.869  1.00 55.97           C
ATOM   3793  O   GLY   484      28.919 109.655 109.768  1.00 55.97           O
ATOM   3794  N   LEU   485      28.947 108.125 111.447  1.00125.03           N
ATOM   3795  CA  LEU   485      29.862 107.157 110.919 50.00125.03           C
ATOM   3796  CB  LEU   485      30.273 106.159 112.010  1.00125.03           C
ATOM   3797  CG  LEU   485      30.896 106.858 113.241  1.00125.03           C
ATOM   3798  CD1 LEU   485      31.431 105.844 114.266  1.00125.03           C
ATOM   3799  CD2 LEU   485      31.926 107.931 112.842  1.00125.03           C
ATOM   3800  C   LEU   485      29.212 106.412 109.788  1.00125.03           C
ATOM   3801  O   LEU   485      29.891 105.938 108.876  1.00125.03           O
ATOM   3802  N   ALA   486      27.868 106.283 109.839  1.00243.08           N
ATOM   3803  CA  ALA   486      27.105 105.586 108.834 50.00243.08           C
ATOM   3804  CB  ALA   486      27.240 106.201 107.429  1.00243.08           C
ATOM   3805  C   ALA   486      27.502 104.148 108.750  1.00243.08           C
ATOM   3806  O   ALA   486      27.647 103.602 107.658  1.00243.08           O
ATOM   3807  N   ILE   487      27.657 103.491 109.916  1.00153.60           N
ATOM   3808  CA  ILE   487      28.006 102.099 109.970 50.00153.60           C
ATOM   3809  CB  ILE   487      28.568 101.704 111.305  1.00153.60           C
ATOM   3810  CG2 ILE   487      27.480 101.927 112.372  1.00153.60           C
ATOM   3811  CG1 ILE   487      29.122 100.273 111.258  1.00153.60           C
ATOM   3812  CD1 ILE   487      29.934  99.896 112.497  1.00153.60           C
ATOM   3813  C   ILE   487      26.777 101.267 109.741  1.00153.60           C
ATOM   3814  O   ILE   487      25.700 101.564 110.255  1.00153.60           O
ATOM   3815  N   PRO   488      26.908 100.266 108.902  1.00 97.56           N
ATOM   3816  CA  PRO   488      25.840  99.341 108.620 50.00 97.56           C
ATOM   3817  CD  PRO   488      27.953 100.231 107.892  1.00 97.56           C
ATOM   3818  CB  PRO   488      26.182  98.704 107.273  1.00 97.56           C
ATOM   3819  CG  PRO   488      27.701  98.920 107.129  1.00 97.56           C
ATOM   3820  C   PRO   488      25.842  98.345 109.735  1.00 97.56           C
ATOM   3821  O   PRO   488      26.930  97.946 110.150  1.00 97.56           O
ATOM   3822  N   SER   489      24.669  97.871 110.195  1.00 48.20           N
ATOM   3823  CA  SER   489      24.690  96.956 111.300 50.00 48.20           C
ATOM   3824  CB  SER   489      23.698  97.316 112.419  1.00 48.20           C
ATOM   3825  OG  SER   489      23.779  96.364 113.468  1.00 48.20           O
ATOM   3826  C   SER   489      24.322  95.600 110.792  1.00 48.20           C
ATOM   3827  O   SER   489      23.595  95.468 109.807  1.00 48.20           O
ATOM   3828  N   VAL   490      24.833  94.544 111.460  1.00 90.66           N
ATOM   3829  CA  VAL   490      24.551  93.217 111.001 50.00 90.66           C
ATOM   3830  CB  VAL   490      25.712  92.282 111.164  1.00 90.66           C
ATOM   3831  CG1 VAL   490      25.278  90.877 110.717  1.00 90.66           C
ATOM   3832  CG2 VAL   490      26.901  92.850 110.367  1.00 90.66           C
ATOM   3833  C   VAL   490      23.408  92.672 111.770  1.00 90.66           C
ATOM   3834  O   VAL   490      23.614  91.958 112.757  1.00 90.66           O
ATOM   3835  N   ARG   491      22.192  92.952 111.233  1.00173.43           N
ATOM   3836  CA  ARG   491      20.924  92.613 111.810 99.00173.43           C
ATOM   3837  CB  ARG   491      19.739  93.345 111.155  1.00173.43           C
ATOM   3838  CG  ARG   491      19.745  94.845 111.465  1.00173.43           C
ATOM   3839  CD  ARG   491      19.053  95.198 112.784  1.00173.43           C
ATOM   3840  NE  ARG   491      19.187  94.020 113.687  1.00173.43           N
ATOM   3841  CZ  ARG   491      19.744  94.151 114.926  1.00173.43           C
ATOM   3842  NH1 ARG   491      20.248  95.355 115.328  1.00173.43           N
ATOM   3843  NH2 ARG   491      19.800  93.074 115.762  1.00173.43           N
ATOM   3844  C   ARG   491      20.739  91.155 111.689  1.00173.43           C
ATOM   3845  O   ARG   491      20.560  90.622 110.599  1.00173.43           O
ATOM   3846  N   ALA   492      20.882  90.461 112.827  1.00 52.34           N
ATOM   3847  CA  ALA   492      20.664  89.054 112.857 99.00 52.34           C
ATOM   3848  CB  ALA   492      21.156  88.399 114.158  1.00 52.34           C
ATOM   3849  C   ALA   492      19.208  88.746 112.717  1.00 52.34           C
ATOM   3850  O   ALA   492      18.815  87.873 111.943  1.00 52.34           O
ATOM   3851  N   THR   493      18.371  89.502 113.451  1.00164.51           N
ATOM   3852  CA  THR   493      16.971  89.211 113.571 99.00164.51           C
ATOM   3853  CB  THR   493      16.282  90.107 114.559  1.00164.51           C
ATOM   3854  OG1 THR   493      14.973  89.626 114.822  1.00164.51           O
ATOM   3855  CG2 THR   493      16.231  91.540 114.003  1.00164.51           C
ATOM   3856  C   THR   493      16.273  89.308 112.250  1.00164.51           C
ATOM   3857  O   THR   493      15.484  88.431 111.901  1.00164.51           O
ATOM   3858  N   ILE   494      16.546  90.359 111.454  1.00158.42           N
ATOM   3859  CA  ILE   494      15.789  90.520 110.246 99.00158.42           C
ATOM   3860  CB  ILE   494      16.066  91.839 109.563  1.00158.42           C
ATOM   3861  CG2 ILE   494      15.267  91.867 108.253  1.00158.42           C
ATOM   3862  CG1 ILE   494      15.764  93.022 110.499  1.00158.42           C
ATOM   3863  CD1 ILE   494      14.303  93.126 110.927  1.00158.42           C
ATOM   3864  C   ILE   494      16.073  89.380 109.305  1.00158.42           C
ATOM   3865  O   ILE   494      15.133  88.817 108.743  1.00158.42           O
ATOM   3866  N   PRO   495      17.311  88.996 109.095  1.00231.61           N
ATOM   3867  CA  PRO   495      17.561  87.907 108.188 99.00231.61           C
ATOM   3868  CD  PRO   495      18.362  89.993 108.983  1.00231.61           C
ATOM   3869  CB  PRO   495      19.037  87.986 107.821  1.00231.61           C
ATOM   3870  CG  PRO   495      19.338  89.485 107.908  1.00231.61           C
ATOM   3871  C   PRO   495      17.098  86.564 108.668  1.00231.61           C
ATOM   3872  O   PRO   495      17.028  85.645 107.853  1.00231.61           O
ATOM   3873  N   ASP   496      16.764  86.410 109.965  1.00 54.62           N
ATOM   3874  CA  ASP   496      16.349  85.126 110.455 99.00 54.62           C
ATOM   3875  CB  ASP   496      16.027  85.126 111.959  1.00 54.62           C
ATOM   3876  CG  ASP   496      17.332  85.126 112.741  1.00 54.62           C
ATOM   3877  OD1 ASP   496      18.332  84.559 112.225  1.00 54.62           O
ATOM   3878  OD2 ASP   496      17.346  85.689 113.868  1.00 54.62           O
ATOM   3879  C   ASP   496      15.105  84.724 109.737  1.00 54.62           C
ATOM   3880  O   ASP   496      14.863  83.541 109.508  1.00 54.62           O
ATOM   3881  N   LEU   497      14.280  85.706 109.346  1.00 97.81           N
ATOM   3882  CA  LEU   497      13.021  85.396 108.741 99.00 97.81           C
ATOM   3883  CB  LEU   497      12.256  86.656 108.308  1.00 97.81           C
ATOM   3884  CG  LEU   497      11.926  87.612 109.468  1.00 97.81           C
ATOM   3885  CD1 LEU   497      11.101  88.813 108.980  1.00 97.81           C
ATOM   3886  CD2 LEU   497      11.268  86.867 110.640  1.00 97.81           C
ATOM   3887  C   LEU   497      13.250  84.589 107.499  1.00 97.81           C
ATOM   3888  O   LEU   497      12.548  83.609 107.252  1.00 97.81           O
ATOM   3889  N   ILE   498      14.258  84.967 106.694  1.00147.27           N
ATOM   3890  CA  ILE   498      14.504  84.340 105.425 99.00147.27           C
ATOM   3891  CB  ILE   498      15.679  84.942 104.709  1.00147.27           C
ATOM   3892  CG2 ILE   498      15.953  84.088 103.461  1.00147.27           C
ATOM   3893  CG1 ILE   498      15.437  86.429 104.404  1.00147.27           C
ATOM   3894  CD1 ILE   498      14.236  86.679 103.493  1.00147.27           C
ATOM   3895  C   ILE   498      14.841  82.891 105.599  1.00147.27           C
ATOM   3896  O   ILE   498      14.340  82.040 104.866  1.00147.27           O
ATOM   3897  N   VAL   499      15.684  82.567 106.593  1.00147.41           N
ATOM   3898  CA  VAL   499      16.177  81.226 106.729 99.00147.41           C
ATOM   3899  CB  VAL   499      17.128  81.054 107.881  1.00147.41           C
ATOM   3900  CG1 VAL   499      16.366  81.270 109.197  1.00147.41           C
ATOM   3901  CG2 VAL   499      17.779  79.664 107.769  1.00147.41           C
ATOM   3902  C   VAL   499      15.054  80.269 106.922  1.00147.41           C
ATOM   3903  O   VAL   499      15.121  79.146 106.434  1.00147.41           O
ATOM   3904  N   ARG   500      13.995  80.664 107.645  1.00156.84           N
ATOM   3905  CA  ARG   500      12.931  79.736 107.893 99.00156.84           C
ATOM   3906  CB  ARG   500      11.869  80.299 108.855  1.00156.84           C
ATOM   3907  CG  ARG   500      12.430  80.499 110.267  1.00156.84           C
ATOM   3908  CD  ARG   500      11.386  80.872 111.322  1.00156.84           C
ATOM   3909  NE  ARG   500      12.096  80.975 112.629  1.00156.84           N
ATOM   3910  CZ  ARG   500      12.653  82.160 113.022  1.00156.84           C
ATOM   3911  NH1 ARG   500      12.518  83.271 112.241  1.00156.84           N
ATOM   3912  NH2 ARG   500      13.340  82.232 114.198  1.00156.84           N
ATOM   3913  C   ARG   500      12.274  79.328 106.606  1.00156.84           C
ATOM   3914  O   ARG   500      11.962  78.153 106.420  1.00156.84           O
ATOM   3915  N   ARG   501      12.064  80.274 105.669  1.00207.69           N
ATOM   3916  CA  ARG   501      11.348  79.958 104.460 99.00207.69           C
ATOM   3917  CB  ARG   501      11.209  81.184 103.538  1.00207.69           C
ATOM   3918  CG  ARG   501      10.643  82.409 104.263  1.00207.69           C
ATOM   3919  CD  ARG   501       9.190  82.267 104.721  1.00207.69           C
ATOM   3920  NE  ARG   501       8.309  82.557 103.556  1.00207.69           N
ATOM   3921  CZ  ARG   501       7.969  81.574 102.673  1.00207.69           C
ATOM   3922  NH1 ARG   501       8.455  80.308 102.830  1.00207.69           N
ATOM   3923  NH2 ARG   501       7.132  81.861 101.634  1.00207.69           N
ATOM   3924  C   ARG   501      12.080  78.900 103.705  1.00207.69           C
ATOM   3925  O   ARG   501      11.492  77.884 103.334  1.00207.69           O
ATOM   3926  N   PHE   502      13.393  79.088 103.469  1.00116.82           N
ATOM   3927  CA  PHE   502      14.089  78.042 102.786 99.00116.82           C
ATOM   3928  CB  PHE   502      15.504  78.408 102.297  1.00116.82           C
ATOM   3929  CG  PHE   502      16.038  77.208 101.587  1.00116.82           C
ATOM   3930  CD1 PHE   502      15.600  76.902 100.319  1.00116.82           C
ATOM   3931  CD2 PHE   502      16.978  76.395 102.178  1.00116.82           C
ATOM   3932  CE1 PHE   502      16.082  75.799  99.653  1.00116.82           C
ATOM   3933  CE2 PHE   502      17.465  75.290 101.517  1.00116.82           C
ATOM   3934  CZ  PHE   502      17.016  74.990 100.253  1.00116.82           C
ATOM   3935  C   PHE   502      14.202  76.978 103.813  1.00116.82           C
ATOM   3936  O   PHE   502      14.258  77.255 105.008  1.00116.82           O
ATOM   3937  N   GLY   503      14.196  75.714 103.395  1.00 81.03           N
ATOM   3938  CA  GLY   503      14.259  74.704 104.397 99.00 81.03           C
ATOM   3939  C   GLY   503      12.927  74.033 104.389  1.00 81.03           C
ATOM   3940  O   GLY   503      12.840  72.809 104.303  1.00 81.03           O
ATOM   3941  N   GLY   504      11.842  74.826 104.475  1.00 57.18           N
ATOM   3942  CA  GLY   504      10.544  74.228 104.395 99.00 57.18           C
ATOM   3943  C   GLY   504      10.398  73.719 103.005  1.00 57.18           C
ATOM   3944  O   GLY   504       9.988  72.582 102.775  1.00 57.18           O
ATOM   3945  N   LEU   505      10.749  74.580 102.032  1.00 65.61           N
ATOM   3946  CA  LEU   505      10.710  74.193 100.658 99.00 65.61           C
ATOM   3947  CB  LEU   505       9.927  75.152  99.746  1.00 65.61           C
ATOM   3948  CG  LEU   505       8.423  75.226 100.063  1.00 65.61           C
ATOM   3949  CD1 LEU   505       7.670  76.041  98.998  1.00 65.61           C
ATOM   3950  CD2 LEU   505       7.826  73.826 100.284  1.00 65.61           C
ATOM   3951  C   LEU   505      12.128  74.222 100.212  1.00 65.61           C
ATOM   3952  O   LEU   505      12.792  75.255 100.289  1.00 65.61           O
ATOM   3953  N   ASP   506      12.638  73.074  99.740  1.00200.42           N
ATOM   3954  CA  ASP   506      14.005  73.046  99.332 99.00200.42           C
ATOM   3955  CB  ASP   506      14.703  71.714  99.667  1.00200.42           C
ATOM   3956  CG  ASP   506      16.205  71.885  99.487  1.00200.42           C
ATOM   3957  OD1 ASP   506      16.610  72.679  98.597  1.00200.42           O
ATOM   3958  OD2 ASP   506      16.968  71.228 100.245  1.00200.42           O
ATOM   3959  C   ASP   506      14.025  73.225  97.853  1.00200.42           C
ATOM   3960  O   ASP   506      13.457  72.426  97.109  1.00200.42           O
ATOM   3961  N   SER   507      14.657  74.319  97.391  1.00185.72           N
ATOM   3962  CA  SER   507      14.754  74.574  95.985 99.00185.72           C
ATOM   3963  CB  SER   507      13.543  75.342  95.430  1.00185.72           C
ATOM   3964  OG  SER   507      13.403  76.584  96.103  1.00185.72           O
ATOM   3965  C   SER   507      15.971  75.418  95.790  1.00185.72           C
ATOM   3966  O   SER   507      16.406  76.114  96.705  1.00185.72           O
ATOM   3967  N   SER   508      16.566  75.363  94.583  1.00167.60           N
ATOM   3968  CA  SER   508      17.741  76.144  94.325 99.00167.60           C
ATOM   3969  CB  SER   508      18.559  75.683  93.111  1.00167.60           C
ATOM   3970  OG  SER   508      19.695  76.521  92.952  1.00167.60           O
ATOM   3971  C   SER   508      17.294  77.542  94.053  1.00167.60           C
ATOM   3972  O   SER   508      16.110  77.801  93.827  1.00167.60           O
ATOM   3973  N   PRO   509      18.221  78.456  94.094  1.00162.85           N
ATOM   3974  CA  PRO   509      17.854  79.817  93.824 99.00162.85           C
ATOM   3975  CD  PRO   509      19.252  78.375  95.113  1.00162.85           C
ATOM   3976  CB  PRO   509      18.939  80.688  94.458  1.00162.85           C
ATOM   3977  CG  PRO   509      19.470  79.816  95.605  1.00162.85           C
ATOM   3978  C   PRO   509      17.695  80.032  92.362  1.00162.85           C
ATOM   3979  O   PRO   509      16.528  80.048  91.886  1.00162.85           O
ATOM   3980  OXT PRO   509      18.739  80.177  91.671  1.00162.85           O
TER    3981      PRO   509
END
