# Supplementary material for: Globular domain structure and function of restriction-like-endonuclease LINEs: similarities to eukaryotic splicing factor Prp8
Source: Mob DNA. 2017 Nov 7;8:16. doi: 10.1186/s13100-017-0097-9 (PMC5678591; doi:10.1186/s13100-017-0097-9)
Supplement: Supplementary file 7 — Alignment files. (ZIP 5764 kb) [file 13100_2017_97_MOESM7_ESM.zip]

Archive with 4 entries (4 files):
- supplemental_S5A.pdf
- supplemental_S5B_RLE LINE.fasta
- supplemental_S5C_APE LINE.fasta
- supplemental_S5D_LINE,Prp8, group II, RVT.fasta
