# Supplementary material for: Globular domain structure and function of restriction-like-endonuclease LINEs: similarities to eukaryotic splicing factor Prp8
Source: Mob DNA. 2017 Nov 7;8:16. doi: 10.1186/s13100-017-0097-9 (PMC5678591; doi:10.1186/s13100-017-0097-9)
Supplement: Supplementary file 7 — Alignment files. (ZIP 5764 kb) [file 13100_2017_97_MOESM7_ESM.zip › supplemental_S5B_RLE LINE.fasta]

>R2Bm
--LWKPISVEEIKASRFD---WRTSPGPDGIRSGQWRAVP------------VHLKAEMFNAWMARGE-IP---EILRQCRTVFVP-KVE---RPGGPGEYRPISIASIPLRHFHSILARRLLACCPPD------ARQRGFICAD--GTLENSAVLDAVLGDSR-KKLRECHVAVLDFAKAFDTVSHEALVELLRLR-GMPEQFCGYIAHLYDT-ASTTLAVNN----EMSSPVKVGRGVRQGDPLSPILFNVVMDLILASLPERVGY--------RLEMELVSALAYADDLVLLAGSKVGMQESISAVDCVGRQMGLRL---------NCRKSAVL---SMIPDGHR----KKH-----HYLTERTFNI------GGKPLRQVSC--VERWRYLGVDFEASG---------CVTLEHSISSALNNISRA-PLKPQQRLEILRAHLI-PRFQHGFVLGNIS--DDR---------LRMLDVQIRKAVGQWLRLP------ADV-----------PKAYYHAAVQD-GGLAIPSVRATIPDLIVRRFGGLDSSPWS------------------------------------VARAAAKSDKIRKKL------RWAWKQLRRFSRV------------------------------------------------------------------DSTTQRPSV-------------------RLFWRE------------------------------------------HLHASVDGR---ELRESTRTPT--STKWIRERCAQ-------------ITGRDFVQFVHTHINA----LPSRIRGSR-GRRGGGESSLTCRAGCK--VRETTAHILQQCHRTHGG--
>R2_Dmel_Drosophila_melano
--VWSAITEQDLRASRVS---LSSSPGPDGITPKSAREVP------------SGIMLRIMNLILWCGN-LP---HSIRLARTVFIP-KTV---TAKRPQDFRPISVPSVLVRQLNAILATRLNSSINWD------PRQRGFLPTD--GCADNATIVDLVLRHSH-KHFRSCYIANLDVSKAFDSLSHASIYDTLRAY-GAPKGFVDYVQNTYEG-GGTSLNGDG----WSSEEFVPARGVKQGDPLSPILFNLVMDRLLRTLPSEIGA--------KVGNAITNAAAFADDLVLFAETRMGLQVLLDKTLDFLSIVGLKL---------NADKCFTV---GIKGQPK-----QKC-----TVLEAQSFYV------GSSEIPSLKR--TDEWKYLGINFTATGR-------VRCNPAEDIGPKLQRLTKA-PLKPQQRLFALRTVLI-PQLYHKLALGSVA--IGV---------LRKTDKLIRYYVRRWLNLP------LDV-----------PIAFVHAPPKS-GGLGIPSLRWVAPMLRLRRLSNIKWPHLT------------------------------------QNEVASSFLEAEKQR------ARDRLLAEQ----------------------------------------------------------------------NELLSRPAI-------------------EKYWAN------------------------------------------KLYLSVDGS---GLREGGHYGP--QHGWVSQPTRL-------------LTGKEYMDGIRLRINA----LPTKSRTTR-GRHE---LERQCRAGCD--APETTNHIMQKCYRSHGR--
>R2Nvit-B_Nasonia_vitripen
--IFTPITPQEIMGRIRR-IKNDSAAGPDGVTKDDLRGRG-----------VSIALSKLFNSILLAGY-YP---KAWRENRTTLLP-KPEK--DPADVKNWRPITISSMVSRVYSGLLDQRVRAVIKQC------DRQKGFTEEN--GCFSNIQLLDDAVSNAK---KAGGVITILDVSKAFDTVPHAVIQGCLEKK-GIPETVAAYISNMYRD-CSTAIRTRS-----GDVKIGMKRGVKQGIPCHLSFSIWVLEPLLERLQETSGV--------EIEGMNLSCAAFADDIVCFANTAPEAGRQLRMVADYLGRLDMSL---------SVSKCIAV---EYVPHRKT------------WYTKNPGLEV------NGNTVPSISP--SETFKYLGAKVSPWKG------LLEGFESDAFREVISRVQRL-PLKPMQKVDLLQMYIF-PRYTYGLITSPPA--KAV---------LKTIDRIIRTRIKEILHLP------ESV-----------SSSFLYTPRKQ-GGLGLLEVEKMVLIPALRNGLRARQSHDP------------------------------------VTRAAMNSNAADDRL------KSYADALRLHWP------------------------------------------------LTTEE--------------LDTYKYQLR-------------------LSYAQK------------------------------------------WAEQKWQDQ---GVEEFAQDPV--GNSWLQRY-DL-------------LPASRYIDAIKLRTNT----YPTRALMKI-IDGR---VDSSCRKCQG--SSETLGHILGRCRYSKDK--
>R2Ci-B
--LMEPLTIAEVGSTLKS--TTPSAPGPDKLTLDGVKRIP------------IAELVSHYNLWLYAGY-QP---EGLREGITTLIP-KIK---GTRDPAKLRPITVSSFICRIFHRCLAQRMETSLPLG------ERQKAFRKVD--GICHNIWSLRSLIHNSK-DNLKELNITFLDVRKAFDSISHKSLGIAAARL-GLPPPLITYISNLYPN-CSTKLKVNG----KISKPIEVRRGVRQGDPLSPLLFNAVMDWALSELDPRVGV--------QIGEQRINHLAFADDIILVSSTKIGMVSSINTLSRHLAKSGLEI---------SAGKEGKSASMAIVVDGKK----KMW-----TVDPLPRFKV------NSQKIPALSI--TQQYKYLGINIDAQGA--------RNDAARILTEGLAELSRA-PLKPQQRLYLLRVHLL-PKLQHGLVLSSCA--KRA---------LTYLDKSVRSAIRRWLTLP------KDT-----------PTAFYHAKACD-GGLGITRLEHTIPILKRNRMMKLTLSEDP------------------------------------VIMELVKLTYFTNLL------HKYSNVKLLNS--------------------------------------------------------------------WPVTDKDSL-------------------ARAEAS------------------------------------------MLHTSVDGR---GLSNCSDVPR--QSDWVTNGASL-------------LSGRDFIGAIKVRGNL----LPTKVSAAR-GRQ-----REITCDCCR--RPESLGHILQTCPRTWGP--
>R2Lp_aa
--LLKPFTPTEVMDSLQG--MKNGAPGPDKITLPFLQKRLK--------NGIHVSLANVFNLWQFSGR-IP---ECMKSNRSVLIP-KGKS--NLRDVRNWRPITISSIVLRLYTRILARRLERAVQIN------PRQRGFVPQA--GCRDNIFLLQS-AMRRA-KRKGTLALGLLDLSKAFDTVGHKHLLTSLERF-AVHPHFVRIVEDMYSG-CSTSFRVGS----QSTRPIVLMRGVKQGDPMSPILFNIALDPLLRQLEEESRGFMF-----REGQAPVSSLAYADDMALLAKDHASLQSMLGTVDKFCSGNGLGL---------NIAKSAGL---LIRGANKT-----------FTVNDCPSWLV------NGETLPMIGP--EQTYRYLGASICPWTG------INSGPVKPTLEKWIANITES-PLKPHQRVDILCKYAL-PRLFYQLELGTLN--FKE---------LKELDSMVKQAVKRWCHLP------ACT-----------ADGLLYSRHRD-GGLAVVKLESLVPCLKIKTNLRLVHSTDP------------------------------------VISSLAESDGLVGAI------EGIAQKAGLPI------------------------------------------------PTPDQR--------------SGTYHSNWR-------------------DMERRS------------------------------------------WERLALHGQ---GVELFKGSRS--ANHWLPRP-VG-------------MKPHHWVKCLAMRANV----YPTKRGLSR-GNLSKNKDSAKCRGCTS--MRETLCHLSGQCPKLKSM--
>R2Amel
--IWTPIALESLVEKFKK-IKSDTAAGADQIKKFHLRKKG-----------ALHVFAKLCNLLMLHRI-YP---AQWKTNRTTLIP-KPGK--SAEEVENWRPITIGSLLGRIYSAMIDRKLRSKIKQH------IRQKGFTQED--GCKNNIAILSSALTKMK-EDS-GGIITIIDISKAFDTVPHGEISQSLMNK-GVPSPICEYIQKMYIG-CKTIIYCRD----KKTLPVDILRGVKQGDPLSPLLFNLIIDPIIGTLDETTEGI-------KLENENISVLAFADDLVLLAKDKETADKQNRLINEYLDDLKMKV---------SAEKCTTF---EIKRQNKT------------WFLGDPQLTL------GQQRIPYADP--EAAIKYLGTNFNPWRG-------LCKTSIKEIIDAARTVKQL-KLKPHQKINLIRTYLL-PRYIHKLVANPPP--LGT---------LDLIDKELKTIIKEILHLH------PST-----------TDGLIYTDKSH-GGLGIQRVANIVKLAKLKHSILMTRSEDN------------------------------------AVKIALNGQEGMVK--------RYATSIGLQWP------------------------------------------------CGIEE--------------IEETRKKLK-------------------RADTNK------------------------------------------WKTLISQGQ---GIKEFFGDKT--GNAWLYNP-EM-------------LRPSRYLDALKLRTNT----YGTKAALHR-AKRD---IDINCRRCGV--QVETLGHILGLCTHTKNK--
>R2_Dr_Danio_rerio_BAC8259
--LLGPISKSEVQTSLRN-ASNASTPGPDGVGKRDISNWD----------PECETLTQLFNMWWFTGV-IP---SRLKKSRTVLLP-KSSDPGAEMEIGNWRPITIGSMVLRLFTRVINTRLTEACPLH------PRQRGFRRSP--GCSENLEVLECLLRHSK-EKRSQLAVVFVDFAQAFDTVSHEHMLSVLEQM-NVDPHMVNLIREIYTN-SCTSVELGR----KEGPDIPVRVGVKQGDPLSPLLFNLALDPLIQSLERTGKGC-------EAEGHKVTALAFADDLALVAGSWEGMAHNLALVDEFCLTTGLTV---------QPKKCHSF---MVRPCRGA-----------FTVNDCPPWVL------GGKALQLTNI--ENSIKYLGVKVNPWAG------IEKPDLTVALDRWCKRIGKS-LLKPSQKVYILNQFAI-PRLFYLADHGGAG--DVM---------LQNLDGTIRKAVKKWLHLP------PST-----------CNGLLYARNCN-GGLGICKLTRHIPSMQARRMFRLANSSDP------------------------------------LMKAMMRGSRVEQKF------KKAWMRAGGEESALPRVFG------------------------------ANQYQEGEEVANDLVP--------------RCPMPSDWR-------------------LEEFQH------------------------------------------WMGLPIQGV---GIAGFFRNRV--ANGWLRKP-AG-------------FKERHYIAALQLRACV----YPTLEFQQR-GRSK---AGAACRRCSS--RLESSSHILGKCPAVQGA--
>R8Hm-A
--SYGRITIGEVRDALGA-SKKDSASGPDGLLLQDVRRLG-------------PLLLCNIFNMWYLHG-IP---VEENRCRTILLY-KSG---DRHLASNYRPVTIGNMLNRLYAKIWDKRIRKNVRLH------VRQKAFIPVD--GCFENVKTIQCVLQSYR-KRKLEHNVVFIDLAKAFDTVLHDSIRKALWRK-GVPSGVVKVVDSLYAG-AVTSISVGK----TKTRSICINSGVKQGCPLSPLLFNLILDELAERIEATGCGL-------DLDGHVLSSMAFADDYVLLAKDSVEMNELIRVCSTFFKEKGLSV---------NPGKCQSL---RVLPVKEKKRSMKVL----VRPHRWWRIKD------QDVDIPSMTY--DSLGKYLGVSIDPT--------GKIALPIEEWKNWMTKLKEC-KLKPEQKVKILKEVVC-SRVNYVLRMSECG--ISE---------LRSWTRFVRNWAKNIIHLP------TWC-----------SSDWIHSI----KGLGIPDVSKGIVIQRMRASEKMSTSEDG------------------------------------IVRVVGARLVQKNRV------LWEKAGFEGI---------------------------------------------------------------------ELKAARRHC-------------------EVERLN------------------------------------------NIGNITNGV---ALKTIAAVSS--VNRYWMIE-DN-------------LKSGNKILVWKAMAGA----IPTKINLSR-GVAD--QTLKKCRRCGL--TAETDGHILAGCHTSSDA--
>R9Av_BKT
--IFAPISRDEIKLALSN-TKKDSAAGPDSVTIKEAKAI-------------IDNLYVAYNIWLGVQG-IP---EQLKLNKTILIP-KGNS--DLSLLKNWRPITISSIILRVYNRLLAYRMNKIFKTN------DKQVGFKPVN--GCGINISWLHSLLKHAR-LNKNSIYACLVDVSKAFDSVSHQSIVRALTMN-GAPSLLVKLIMDQYTN-VNTVITCSG----SISNKINISSGVKQGDPLSSLLFNLVIDELFDVIKDQYGYT-------IDNIGTTNARCFADDLTLISSSRMGMNKLLELTTKFFKERGLNV---------NPSKCMSI---GMSKGYKG----KKS-----KIESEPLFSI------TDAQIPMLGY-IDKTTRYLGVNFTSIGA------IDAKRIKKDLQDTLDKLEHL-KLKAQCKMDLLRTYMI-PRFMFQLIHTELY--PKL---------LIKMDILIRKLAKRILHLP------IST-----------SSEFFYLPFKE-GGLQLTSLKEAVGLAKIKLHKKIMSSNDP------------------------------------MLCYLIESQRSRIVE------HFMKDLKLGDS-------------------------------------------------LTLNE--------------MNNIKECFM--------------------KEKRI------------------------------------------SFAQKIHGV---GFEVFSSSPL--TNQWINGEIKT-------------MTTKTYINSIKLRTNT----LETRVTTSR-GLN----IIKTCRRCHV--ADESLMHVLQCCSSTKGL--
>AAA97394.1_reverse_transc
--LEKADLEEKYEGAIRR-IQPWKAPGPDGLHAHWWKALP----------SAKRLLGELVVDWLTTGK-VT---TGWMCRGRTILIPKKG---DRGDPSNYRPITCLNTCYKVLTSVMNSVILSHLSR-GEALP-MNQRAMRKREWGCTHAMVLDRAMVMDAMA-QKKHSLSVAWLDYRKAYDSVSHEYIRWAINSV-NIPRSVQLTLKRLMSD-WETRFESTQCRPKLRSDKMKVLNGIFQGDSLSPTLFVLCIAPISYALNKGVGQCQSSSGWSAGYGFEIGHQFYMDDLKLYARTPAMLDSQIQVVSEVSEAMGLHL---------NLSKCAKA---HYAPHGA-----GGA-----------QEAVEGAEGSRKGEIPILGL--RSTYKYLGVEQRLLPM-----EVALKEFEDKFMDRAETIFAS-ELTWGQMATAYNTIAI-AGLRYVYSNTNGASPKLLEA----LKRAATLDTRIRDLLRRHKCRF------RNS-----------FVERLYIPREC-GGYGLKSVEDTLRESILATWSYIATNPHLAGQQYFFERLAARGKRTPMADGVKILLDLGVEPQVDLKRRTVTVDGIVFED------PTKLHRYLV-----------------------------------------------------------------------GKLLKART-------------------EARIRR------------------------------------------WKEASLAGR---LVNDTSIDMR--LSCLWMKK-GF-------------VSARNLRDALAVQEGS----LLTRACPAL-KGKG---GQEVCRCCHA--APETAEHITSACRYWLPSL-
>Dong_pol#LINE_Dong-R4_419
--QFDDVTEEEITTITAR-LHNWKSPGIDKIHNFWFKKLI---------CLHKTIAKNLTDIISGNQS-IP---EFIATGITYMIP-KGD---FSIEASQYRPITCLPTIYKILTTVITKKINSHIEHNNILA--EEQKGCRRGH--MGCKEQLIIDSTIMKHATTKNRNLHCTYIDYKKAFDSIPHSWLIQVLEIY-KINPIIISFLRNIMTH-WQTTLKLKNPPNFVTTRQIAIKKGIYQGDSLSPLWFCLALNPLSHQLHNDRAGYRIK--QQDNTETIISHLIYMDDIKLYAKNDKEMKKLIDTTTIFSNDISMQF---------GLDKCKTV---HIIKGK----------------VQPGDYTI-----DDTNTITAMEP--SDLYKYLGFQQLKGLD----HITIKQSLTSEYKKRINAICKT-KLSGKHLIKALNTYAI-PILTYSFGIIKWS--KTD---------IEQIERITRTTLTKHNNLH------PKS-----------AIERLTIKRQD-GGRGMIDIWHLWRKQIHSLKTFFYIKSDLS----------------------------------EIHRAIAQNDNNYTPL------NLKQKELIDNT--------------------------------------------------ENLR--------------NRNPQKDME-------------------ENWKKK------------------------------------------ALHGRHPHD---LSQSHIDSKA--SNMWLKTG-SL------------FPETEGFLIAIQDQV------INTKNYRKYIIKDP-TIRDDKCRKCNT--QPETIQHITGACSTLTQTD-
>DongAa_pol#LINE_Dong-R4_1
--TAVVVTAQDIREATRY-TRNWAAPGPDFVHNFWYKKLT----------TIHGRMAECFNTVLGDPTQLP---EFITRGVTFLLP-KDQ---HTADPAKYRPITCLSSLYKVLSSVIARRVQAHCDANNVMT--EEQKGCRRNT-QGCKDQVIVDAVIVGQAT-QKQRNLSMAYIDYKKAYDSVPHSYLLKVLQLY-KVDGNVIRLMQHAMGM-WSTSLHITDGTAVLRSRTLSIRRGIFQGDTFSPLWFCLAMNPLSKALN-QCNYGYQL--KSGERSTRVTHTFYMDDLKLFAESVQRLHQLLQLVTTFSNDIRMEF---------GIDKCRSI---HLRRGQ---------------VMDASCFRV-----NEQEEIRNMVE--GETYKYLGFLQLRGIR----HTMIKKELQEKFLSRVNCILKS-FLSAGNKVKAINTFAV-PLLTYSFGVVKWT--KTD---------LEAIERAVRVAFTKHRMRH------PKS-----------SIERVTLPRAA-GGRGVTDIQALCVSQIQQLRAYFVESQNRH----------------------------------EIYRTVCEADHGFSAL------HLAQEDYQLNC--------------------------------------------------DIKT--------------VDEMI-----------------------AMWKQK------------------------------------------ELHGTHPHQ---LELEHIDKVA--SNTWLVRG-DL------------FSETEGFMVAIQDRV------IATKNYRHY-ILHE--DVEDRCRKCNS--VGETIEHVVAGCSVLAGSA-
>DongAG_pol#LINE_Dong-R4_P
--PVLVVNAQDIREATQY-TRNGAAPGPDFVYNFWYKKLI----------TIHEQIAACFNTVLEDSRKLP---KFITGGVTYFLP-KDQ---NTKNPAKYRPLTCLSNLNKVLSSVITQKVKDHCDTNNVMT--EEQTGRRKNT-QGCKDQVIIDAVIVGQAA-KKQRNLDMAYIDYKKAYDSVPHSYLLKVLQLY-KVDGNVIKLMQHAMGM-WSTSLHVTDGKVVLRSRSLNIRRGIFQGDTFSTLWFCLAMNPLSRTLNQQCNFGYLL--KSEEISTRITHTFFMDDLKLFAETVQKMHHLLKNVQGFSNDIKMEF---------GIGKCRSI---HLHRGQ---------------VLDADSFRA-----NEQEEIRHMVQ--GETYKFLGFLQLRGIH----YAVIKKELQDKFLHRVSCILKS-FLSVGNKVKAINTFAV-ALLTYSFGVMKWS--NTD---------LEALERTIRVVSTKHQMRH------PKA-----------SVERVILPRKI-GGVGIIDIQALCISQIHQLRSYFVESQNRH----------------------------------ELYRTVYKADHGLSAL------HLAQQDYQLNC--------------------------------------------------NIKT--------------VDGKG-----------------------ATWKQK------------------------------------------ELHGTHTHQ---LNLEHIDKVS--SSTWLVRC-DL------------FCETEGFMVAIQDRV------IATWNYRRC-ILRE--DVEDRCRKCNS--GGESIEHVIAGCPVLAGSA-
>CAA34931.1_unnamed_protei
---VVSVDAEEVAKTIARRLTRGAAPGLDGWTRELLYPLTL-------DPALKMEIAAVVKDIINADVSMEVG-RRLQATSLTVLR-KPN--------GKYRPIGAESVWAKLASHIAISRVMKTAEKKFS----GIQFGVGG----------HIEEAIAKIRK-DFATKGSLAMLDGRNAYNAISRRAILEAVYGDSTWSPLWRLVSLLLGTT-GEVGFYENG----KLCHTWESTRGVRQGMVLGPLLFSIGTLATLRRLQQTFP--------------EAQFTAYLDDVTVAAPP-EELKNVCAATAEAMEALGIVN---------NADKTEVL---ELTGDT--------------------------------GFGTAV----KRVREFLERTWPDPMS--EEIREGVEKKAMETDRLFKAIVEL-PLYNRTRWRILAMSAM-PRITFLLRNHDMQHTHRV---------ASWFDERTTQVMEHILGQP-------MTE---------RARNIAALPVSM-GGCGIRRMAQVAEYAHQCAGEKGLQQRKT----------------------------------------------------------------------------------------------------------------------------------------------EEA-------------------DQRQQD------------------------------------------DLYATLGGA---DRQVFTANTAAGAGRPLTDAQVR-------------LDDATFGVYLRERYCR---VLP---------------EGVKC-LCG---EDASNHHI-HTGTKVHNKP-
>CRE1_pol#LINE_CRE_221-328
--EVLRAKEQKVRRAIAARMGRGTAPGLDGWTRELLLPLAE-------DPALLHEITSVVSDIMQGKVAEVVA-RRLRSSAVTPIP-KDE------AGTKIRPIVPESAWLKLASLVAMAEIPSSFKETFK----GWQYGVWG----------DVAKAVAKIRR-DSEEHEYLVALDGVNAYNTMSRAHILQAVYAE-QRLKPIWGVVKVALGGPGFLGVYRDG----CLKGNLWSTKGIRQGMVLGPLLYATGMAAAIGPVRQRIP--------------GVPVTAYIDDITLAASGAEGAR-AAEAYADALETVGVVT---------NARKSMVV---GPEGT---------------------RVGI---------GGVDLPV--VAEARILGAHFRARGTPEARTIEWLQAAVEKWRPIHQKLRQD-IIPKNIAMMMTRISLG-SKMTFLLQTHSPQELETA---------AKTADDEVEQTLQHLMGQV------EITP---------RARLLAQLPIRE-GGLGLRRSSEIAKFAQADVGQGEAHQAHT----------------------------------------------------------------------------------------------------------------------------------------------KAL-------------------DEGIKH------------------------------------------QLQPLLSES---EVQILKSNAGMGAGRVLTDSSLR-------------IPDVAATIALRERLLLR--VLP---------------EGVQC-VCG---GDATNYHV-HTCSNIPTKP-
>CRE2_pol#LINE_CRE_crithid
--FLHAVKPERVRAVITKQLGRAAAPGLDGWTRELLVPITE-------DKGLLTELTALVQDMLVGNVHPSFA-TRIRACILHPFR-KEA------GSAKVRPITPESALMKLAAHIALDSVEKSFRSTFK----GWQYGVWG--------DSTEAVKRIREAY-AEASSDTLVALDATNAYNRMSRRHILEAAYAQ-PELRFAFGVVNLSLGAAGELALYENG----AKIHALKSTEGVRQGMVLSPLLFANAMSGIIRPLMEMHP--------------RVKVVAYLDDVTLIGPH-AAVQDFLAEAGPQLSRVGFDI---------NPAKSHHL---AKLEV------------------PEALSVS---------GRTIPIA--QGVVRILGAGFRGDTA---SVEEWVWEKTKTHDHYFEKLQSE-WLPRLARLQLLRGSTV-PRLNHLLRTHKPEELNRS---------TTWFDERVMETALNIANIGDRRNADDGDPGHTPPDPLRETRLLVRLPMAM-GGLGLRSQKPIAGFAAECVGTKNAQRERT----------------------------------------------------------------------------------------------------------------------------------------------AVV-------------------DVEIEK------------------------------------------SLHSLLSEP---ALLLLDANTATGATRALVDPAVK-------------MSDRAAEVMLKQRLFQR--VLP---------------VGWQC-VCG---EDATNEHI-NRCRQAEGGA-
>CZAR_pol#LINE_CRE_gi_1622
--PLVTFDSKELAKIIGSRLTRGAAPGLDGWTRELLYPLTK-------DKALLMEITAILTDMANGNVAPEVA-HRLRATNLTVLR-KPN--------KKFPPIGAECVWAKAISLMAVDAVMPALKTCFK----NLQYGVGN----------NIELAIQKIRR-DFHLKGSVAMLDGRNAYNAISRTAILSAVYGN-TAWSPLWRVTRLLLGTEGLVGFYEKG----QLVHSWKSTRGVRQGMVLGPVLFSIGTIATLRQLESSFS--------------NASFTAYLDDVTVAAPP-GMLGKVCEATSRAMRALGIET---------NEDKTEVL---NKGGPV---------------------------------DMPTEYI--RPFARVLGAGVANDPES-ELITQFVQRKAEETDRLFRAIVEL-PFAKHTQVRLLSVSAL-PRVTFLLRTHAPAHTRAAASGSTTASPASWAS--------SWTAPS-------RS-----------AHAHCGHPGAP-GGCGLRRQREIAEFAYACLGEKGKQRAMT----------------------------------------------------------------------------------------------------------------------------------------------DEL-------------------DAKHQS------------------------------------------DLYETLQGP---DRKVFVSNTAAGAGRPLTDPQVH-------------ADDRGFSTYLRERLLMR--VLP---------------EGQKC-VCG---ADASNEHV-HTCTRLQQNP-
>Cre-1_BM_pol#LINE_CRE-II_
--TLPRVSLDDVLTTITS-FKNGSAGGLDGLSPQHFKDLINVSA-GDVGRSLLKSIVSLVNLMLAGSVPDSIA-DILYGANLCALM-KRD--------GGIRPIAVGGTLRRIVSKLCCKEVLPILSGMFR----PIQLGVGTK------GGCEAAVHAARTFL-KGGGAEVLVKVDLKNAFNCIDRNAFLKEVKEH---IPSIYPYLYQCYGN-PSKLVYKEN--------LVESATGCQQGDPLGPAIFSLGIHPVLRELKSSLN------------------LWYLDDGTL-GGDISTVLKDLEYLKSALASLGLEL---------NFAKCELF---INASCC--------------SVPVSDVFAK------FNTAAPNIKVVDENSLMLLGAPILDGS----IDAYIDEQI---DKFSQCSNNLF-EINSHMALFIIRHCLFVPKFTYVLRCSFLWKHNNK---------LNSLDEMIKGVLCKIINCN------LGD----------LSWEQCVLPVRF-GGIGVRKASAVALPAFLA----SAHASCL------------------------------------IVGNVLNPCMGSVEIVGVSEAGSAWQSLCQADFPTLPH--------------------------------------------------------------LQRLWDTPL-------------------CQRIQQ------------------------------------------RLLQSYDNSVDIARFRAVTEKE--SSYWLQAYPS--------SNTGTLLDNNALSLAIGLRLGA---------------------HINVPHFCVCGEYVNELGHHGLSCQKSAG---
>Cre-1_HM_pol#LINE_CRE-II_
--LFD--SIDEISIFNSA-LQTKGSAGPSGMDADLYRRVLCSKCFGPSCKTLREEIATFTKNIATKSY-QPDIVQPYIACRLIPLD-KNP---------GIRPIGIGEVLRRIVGKTISHHCQKEIKEAAG----PLQTCAGHGA--GAEAAIHAMQKIFHQE-----DTDGVLLIDARNAFNCLNRSVALHNIQIT---CPILAMYLVNTYRK-PAKLFIYGG-------ETIFSKEGTTQGDPLAMPWYSLSTVTIINTLKLVIP--------------DVKQVWLADDA-TAAGKLQSLKKWYKCLEDVGGLYGYYV---------NQSKCWLI---VKSDNQ-----------------AEEAKLI------FGNSINIT----TQGKRHLGAALGSEAY----KKVYCEDLVSKWSKELNNLCEIATTQPQAAYSAFIKGYR-SKFTYFLRTIEAF--ENF---------VTPVEKILSEKLLPVLFGT------DCSII-------KENRDLLALNPSE-GGLGICNLITEAKEQHTAS-KKITNL---------------------------------------HIKSILDQSDVMKEKDD--FGKTFSEIKT-----------------------------------------------------------------------KTNMDKSKK-------------------KKEEVK------------------------------------------KIHAGLPENL-KLLVEQACDKG--ASSWLNTLPIKEQHL--------DLNKEEFKDALRLRYNVPLANLPS-----------------YC-ACG---EKFDELHAM-SCKKGGF---
>HERO-2_DR_pol#LINE_R2-Her
--SLRGPSLKEVKEIIKA-SRSASTPGPSGIPYLVYKRCP----------GLLLHLWKILKVIWQRGR-VA---EQWRCAEGVWIP-KEE---NSKNINQFRIISLLSVEGKVFFSIVSRRLTEFLLENNYIDPSVQKGGIPGAP--GCLEHTGVVTQLIREAH-ENRGDLVVLWLDLANAYGSIPHKLVELALHRH-HVPSKIKDLILDYYNN-FKMRVTSGS----ETSSWHRIGKGIITGCTISVILFALAMNMVVKSAEVECRGPLT-----KSGVRQPPIRAYMDDLTITTTTVPGSRWILQGLERLIAWARMSF---------KPSKSRSM---VLKKGK---------------VVDKFHFSI------SGSVIPTIT---EQPVKSLGKLFDSSLK----DSAAIQKSKKELGAWLAKVDKS-GLPGRFKAWIYQHSIL-PRVLWPLLIYAVP--MST---------VESLERKISGFLRKWLGLP------RSL-----------TSAALYGTSNT-LQLPFSGLTEEFMVVRTREALQYRDSRDG------------------------------------KVSSACIEVRTGRKW------NAGKAVEVA----ESRLQQ------------------------KALVGTVATGRAGLGYF-PKTLVSQVKGKERHHLL-QGEVRASVE-------------------EERVSR------------------------------------------VVGLRQQG------------------AWTRW--NTLQRRI-TWANILQADFQRVRFLVQAVYDV----LPSPSNLHV-WGKN---ETPSCLLCS---GRGSLEHLLSSCPKALADGR
>BAC82598.1_reverse_transc
--KLAEPSLKEVKEAVMA-ARSSSSPGPSGVPYRVYKQCP----------KLLVRFWKIMKVIWRRGR-VT---TQWRSAEGVWIP-KEE---DASKIEQFRIISLLCVEGKIFFKIVSQRLTDFLLKNNYIDTSVQTGGIPGVP--GCLEHNGVVTQLIREAH-ESKGELAVLWLDLTNAYGSIPHKLVEIALHLH-HVPSKIKDLILDYYDD-FRLRVTTGS----LTSTWQCLEKGIITGCTISVPLFSLAMNIIVKSAEVECRGPLS-----RSGTRQPPIRAFMDDLTVMTTSVPGCRWLLQGLERLISWARMSF---------KPAKSWSL---VLRKGK---------------VADRFCFAL------GETPIPMVT---EKPVKILGKVFNSSLR----DSDALLQAKADLTSWLTAIDKS-GLPGKFKTWIYQHGVL-PRLLWPLLVYKVP--MST---------VETLKQNISQFLRRWLGFP------QSL-----------SSIALYGHSTM-LQLPISGLSEEFMVTHAREQVMYWDSSDT------------------------------------KVATAGILVKTGRKW------EAQKAVDRAEARLEARLQH------------------------NILVGNTAGGRAGLGSF-PIPRYDKARGREKRSMV-QDEIRAEVE-------------------EDRRFK------------------------------------------MVAMYQQG------------------AWTRWE-HAEQRKL-TWPELWRLKPQHIKFLIQSVYDV----LPSPTNLQR-WGLA---ATAACQLCK---KRATHEHILSCCPKASGDGR
>HERO-1_BF_pol#LINE_R2-Her
--DVSLPRWSELETAVKK-ARAGSAPGPNGVSYQIYKKCP----------KVVRLLWKLFRVAWKKQC-IP---SAWRRAGGVLIP-KEK---VSTDIKQFRNISLLNVEGKLFFSILTKRRITYLLANNYIDTEVQKAGVPGFP--GCIEHASTIWQQIQMAR-RQKEDLHVVWLDLTNAYGAVPHSVIHYALNFF-WVPETIRTMIQNYFQD-FRVSVTTPQ----FTTGWQQLEKGIAMGCTISPLLFVLGFEIFLIGARQVAGGIKL-----PSGQRLPPLRAIMDDVTSILRSAPCTRRVLQRLEELTDWARMRF---------KPSKSRSL---SLRKGK----------------SSNRVFSI------NNQDIPTIQ---QEPVKSLGRLYTSDIA----DTKRGQELVKQAVEGLRAIDKC-ELPGKLKVWCLQSVLI-PRLKWPMKMYDIP--LST---------ADQVEGKANSFVRKWLGVP------RCL-----------SRTALAGRNKLTLPITSTSITEEYKLEKVRTALELKWSQDN------------------------------------AVRAAYRGQKTGRKW------NPDGVIDQAVS----RLKH------------------------RDIVGAVQQGRCGLGWGERTLRWDKATQRGKKQLV-VDEVKRMME-------------------EERKVK------------------------------------------VVGQHQQG------------------AWINWE-STVDRKL-TWKNMWDKPDHRLSFLIRAAYDI----LPCPRNLSR--WYS---KEESCELCGA--NKANLKHILSACTTSLKQGR
>HERO-1_PP_pol#LINE_R2-Her
--NLAPPTLGDVKYLLHK-KPNNSCPGWDAIPYLVYKRCP----------ILQRYIHSFFTRLWDEQV-VP---EGWQIAYIILIS-KTE---DTSKADQFRPIALGNTLGKLFFTLVQARTTEYVLQNSYLDI-SVQKAFLPKM-AGCVEHTQTLVSALRDAH-QSQRAITVTFLDLKNAYGTVHHSLIAYALKRY-HFPHSILEIILSYYDL-LVAQVVTPN----FSSKWVHYSIGLFQGCTLSTILFNITYNMLEEWLAPLNVPGYCF----KKTELEVKHLFFADDTTFVTGRYRENQTLLDHTGDFFDWTETMQ--------ARPSKCMSL---AYARVEKGHNHLVEVLEQKSYAAINPRLVL------QREVIPVLF---KQSFKFLGRRIGGTLD----DEKQKQHLLSQCENMLESTHQL-SLSGAMKLWIYNNYIV-AVLSWQMMIYDHA--KVW---------GKRLEEAANPYLKIWAGLA------YSA-----------TPGMLYQPTEQ-KGLGLKSLSIVLSQLQVSKFHLLKHSQDP------------------------------------KVQALYNYKKEQTEG------KKRWNAVSELEQLERTVAL------------------------NQLTKGSQTGRAGLGN--QKPPKTKDPNKEHRREV-LDACKKKEL-------------------EERLIH------------------------------------------LHSLAIQG------------------QWLKWD-EHMTTDRTWTNLLYHLPQELFEWANNAQLRT----LPTPDNLQR-WNRK---TTGDCALCHT--KNITLLHILNCCSYSLHHNR
>HERO-1_SP_pol#LINE_R2-Her
--DDALPAFQELKNVLHK-TRNASSPGQNGIPYKMYKKCP----------RLLKIIWKLMLDVWRTKY-IP---VQWRVAEGVYIP-KSAT-PNEKTITDFRPIALLNVEAKMFFAIPAKRLETYMRKNGYLDTTVQKGGVGGHP--GVWEHVATLWEVIKDAK-TSQKNLVAIWLDLANAFGSVPHAAIAFALKWY-HLPESLVSLMNNYYVG-LYARFSVKD----WNSEWQKFSVGIFMGCTLSPILFVITFNLLNDFLKSTPAKQYHL---KKRDFNVPVMKEYMDDITIITASVESAGSILSKVNDFMDWSKMRI---------KPVKSRSL---VVHGGK---------------VKHIEPFAV------DGQTIPGVH---NKPVKFLGRLIDGNLK----DNVARQDMMVSLGRWLHTIDKC-VLTGVMKCWIYQYLIV-PRMQWKLMIYDVP--VSQ---------VEKMETLVSKKLRRWLGAS------KNL-----------TNIALYCHQTK-LRLQLEGLTTTMKKTVVNAALQLRHSKDN------------------------------------VVTSIRPQSRHGHKW------DAEKAISRAED----SLRM------------------------EDIVRGQVGRRGLGAGQ-FRKPVRKLTQREVRTEI-SELVVKEHD-------------------NLNFVR------------------------------------------AVQMPIQG------------------AWSSWE-GVQQKKL-SWRNLFDTSPKLLQFMIGSTYDT----VASPANLKR-WGLS---EDDACKFCQ---QKATTTHILAGCPIGLQQGR
>R2-1a_Cis_pol#LINE_R2-NeS
--YDGPITALEVEMVLST-LNVGSAPGSDGLSYGFWRALD----------PKGLVLSELFEVCRIERR-VP---GPWKSSRVTLIC-KDAE-GDLDDLGNWRPISICQTVYKIYAAVLARRLQSWALDGGVIS--RSQKGFMPFE--GVYEHVFLLDSVVADAR-ATRRSLAVCWLDLRNAFGSVDHTTIVEALSRF-GAPAGLVEMISDIYTG-GSCRIRTRA----GFTPDIPVGRGVRQGCPLSGIIFNLVMEVLLRGVEANNACGYRL---SCAGGASVRVLAYADDVALVGSSRAEXKIQLGVCERFAAWAGFSF---------NNKKCAAM---VLKHQRGG-----------RRLLDSAPLRL------CGEEVAILGP--DSFYKYLGAHTGYGR-------QTGGQLVDRVERQVVRLFTS-FLTPTQKLSALKRIVL-PAMSFHLRVRPCA--EGH---------LRRLDNTVRRCVKTALRLP------KGS-----------CRAFFHTSPDA-GGLGITSVVAECDILTVTQAFKMLSSPDH------------------------------------LVSLVAKGRLGMHAA------RMGRSETASACAMADYLSGDSVMGHXSW------KTGYRMPADLWTATRAASRRLSLRFSPQPQGEFGL------ESG-TFKIAPRERRSLTRR-------LHHRQNLWWRNQ------------------------------------------WAALPNQGK---TVAAHSAYAA--SNNWVKGP-SS-------------LAPQALFFGLKARLNQ----MPTRSVKAC-YSRA-PNYDKSCRRCGA--EVETLPHVLNHCPKSMKS--
>R2I-1_PI#LINE_R2-NeSL_379
DAFDAELTIDEVEDQLTR-AAKTSSPGHDGIDYGIYSRFA---------AQLVPLLHAVFQFCWRHRR-VP---RLWKVGIVRLIH-KKG---DPRQPTNWRPICLQPTIYKLYSGLLAHRLSRWLEGNDRLP--MAQKGFRAFN--GCHEHNFMATTLLDQTR-RQHRKLYQVWYDLRNAFGSLPQQLMWRVLRHL-GVDSGFIDRCRDIYRD-SAFVVANAA---DGATDPVRQEVGVYQGCPLSPLLFVAALVPLVRRLEKLDGVGVP-----LADGVRPCTTAYADDLKVFSDSAAGIRKCHDTVAGFLAWTGLRA---------NPGKCASL---AVTTNAR-----GNP-----TRDSSMRLEV------HDAAITTLSL--HESYRYLGVGDGYDHV---RHRLQLEPKLKQLKREAVALLTS-GLAPWQVVRALKVYVY-PKVEYALRHLRPL--QSQ---------LQAFDRVVSKGLRHLLSLP------RSA-----------TSEVLYAPTSS-GGLGLQPLVELHRALQLAHAWQMLHSKDP------------------------------------AIQAVARAQACQVVR------KRYRLQEDHWRGRDDELVRSFLNSELAASPHAEVLRRNGDIASLWSDVQRWLRIYHLRFEHCDETEAHG-----PLSF-RVPHHNKWLTHKTVLR-----HVKLHLKIRHQTR------------------------------------------WKGMVDQGK---TVR--VHGGV--GAKFMTTG-AG-------------LSDDDYRFGVKGRLNQ----VDTNSVLKR-KRLR---AHTTCRDPTC-SSAETLAHVLNHCESNMDA--
>NeSL-1_TV#LINE_R2-NeSL_20
--LDFMTNESKIIEVIRN-KNHLSAHGLDGIPNSVYMLFPV---------SAAKFLSILFRSIIISGH-IP---DCWKLSKTVMLF-KKD---DPSLAKNWRPIGITSCTYRIFMTLVNKALQMIPMFH------AMQKGFVRGA--TLSEHIAVANEVLCQST-RTQSEMFQTAIDFTNAFGTVPHQLIFDSLEAK-KVPDSIINLLKDLYKG-ARTAIYTRH----AHSEIVPVRRGVIQGCPLSPILFNCCLDPLLYAVQRRHFEDGYRF-QDKAGQYSIAIQAYADDVLVISPTHEGMQRILNTVDEFQKIAKLKV---------APQKCVTL---AKTST------------------AIQPFRI------GPDEIPIKTS--MDNITYLGIPISGTKT---SRFAAATGILEKVKAQIRVVFAS-HLALSQKIIALRVFIL-PQLDFYMFHNVFR--VND---------LKATDQMIRGLIDKEAPT-------SNI-----------PVSFFYMPKNK-GGFGLVKLELRQPQLVLTKFARLWLSQQA------------------------------------ETKAFFHTMAQEEKS------FRKVVEDQENG-FLGIKME------------------------NGKIVQKNERSKRT---NCFIT--------------QAAKAADKL-------------------EVRFKEWDKGGIQVRGVGENATDWYRSKHIGQISPLIGRVIQQRQYEEFKKDETHSH---TFCEPAALAE--SHDIMKRPQA--------------VPNNLYSAAIALRTNT----APTPANMHF-HNPE---VLANCPLCGC--QSCTLFHTLNMCRNRFSL--
>NeSL-1_ACa#LINE_R2-NeSL_1
DDGGSPFSVAEVRAQLRR-LPNGSAPGIDGIPYEAYKRTK-----------LDATLAHVFEVVRLNAR-LP---ARWDVARTVLLY-KKG---DPNDTGNWRPISLQVTIYKIFTAALSKRLISWAGKHNTFS--ASQKGFLPAE--GCHEHAFVLRSVLDDAR-RHKQNVYLAWYDLRNAFGSVSHDLIAWCAAML-GLPRYLRDAIGAIYRH-SALFVQVGD---QETTGVIPMRCGVKQGCPLSPLLFNLCVEPALRCLRRTTGYKF------YGTSITVEGQAYADDLLTAAPSAYHAARQVATIEEWANWAGVSFVVQALSLDAPAGKCAAL---AINFEGGL------------MHSIDPALKV------QGAAIPAMSR--NNVYRYLGVHVGLTDA-----LGQANELLEKASRDARTICAS-GLEPWQKVVAIKTFIL-SRLPFFFHNGKIQ--RGR---------CQQFDRELRENLRAALRLP------VCT-----------TNAFFHSRVAS-GGLGILPIAEEQQVYLAAHVFKLLTSPDL------------------------------------SIRAIARHQLAEVTH------ARHTTPVQDGEASPFFGWLMRGQEVAS-------TTPSGDVSSIWFAAAGAYSRMGWSVRDALHP--------------TLTVGPGVQFEGRFQRANVIPALRASAFSRHAVE------------------------------------------WSALRTQGR---AAAYQHAVHP-ATHHWVHNS-AG-------------LTTKEYRFAIKCRLGL----LPTRAAPHH---RN---GPTACRACSY--ARETANHVLGHCPATKAE--
>Utopia-1_AMi_1p#LINE_R2-N
--FEDAFTPQEVEARLKR--TRDTAPGRDGIRYSLLKKRD----------PGCLVLSVLFNRCREFRR-TP---TTWKRAMTVLIH-KKG---DPTDPGNWRPIALCSTVAKLYASCLAARITDWAVTGGAVS--RSQKGFMSTE--GCYEHNFTLQMALDNAR-RTRKQCAVAWLDISNAFGSVPHRHIFGTLREL-GLPDGVIDLVRELYHG-CTTTVRATD----GETAEIPIRSGVRQGCPLSPIIFNLAMEPLLRAVAGGPGGL-------DLYGQKLSVLAYADDLVLLAPDATQLQQMLDVTSEAARWMGLRF---------NVAKCASL---HIDGRQK-------------SRVLDSTLTI------QGQAMRHLRD--GEAYCHLGTPTGHRAK------QTPEETINGIVQDAHKLDSS-LLAPWQKIDAVNTFLI-PRVAFVLRGSAVP--KTP---------LKKADAEIRRLLKKWLHLP------LRA-----------SNEVLHIPYRQ-GGANVPRMGDLCDIAVVTHAFRLLTCPDX------------------------------------TVSIIAASALEETAR------KRIGRQPTRRDLATFLSGSLEGEFSRDG------GDFASLWSRARNATRRLGKRIGCAWTWTEERRELGVSLQPAPHADRVTVTPRTRTFLERF-------LKDAVRNKYAGD------------------------------------------LRAKPDQGK---VFDVTSKWDS--SNHFMPSG-SF-------------TRFADWRFLHRARLNC----LPLNGAVRF---GH---RDKRCRRCGY--VAETLPHVLCSCKPHARA--
>Utopia-1_Crp_1p#LINE_R2-N
--FEEAFTPREVEARLKR--TRDTAPGKDGIRYGLLKKRD----------PGCLVLSVLFNRCREFRR-TP---AAWKRAMTVLIH-KKG---DPTDPGNWRPIALCSTVAKLYASCLAARITDWAVTGGAVS--RSQKGFMSTE--GCYEHNFTLQMALDNAR-RTRKQCAVAWLDISNAFGSVPHRHIFGTLREL-GLPDGVVDPVRELYXG-CTTTVRATD----GETAEIPIRSGVRQGCPLSPIIFNLAMEPLLRAVAGGPGGL-------DLYGQKLSVLAYADDLVLLAPDAAQLQQMLDVTSEAARWMGLRF---------NVAKCASL---HIDGRQK-------------SRVLDSTLTI------QGQAMRHLRD--GEAYCHLGTPTGHRAR------QTPEETIXGIVQDAHKLDSS-LLAPWQKIDAVNTFLI-PRVAFVLRGSAVP--KTP---------LKKADTEIRRLLKKWLHLP------LRA-----------SNEVLHIPYRQ-GGANVPRMGDLCDIAVVTHAFRLLTCPDA------------------------------------TVSIIAASALEETAR------KRIARQPTGQDLATFLSGSLEGEFSRDG------GDFASLWSRARNATRRLGNRIGCAWTWTEERRELGVSLRPAPHADRITVTPRTRTFLERF-------LKDAVRNKYAGD------------------------------------------LRAKPDQGK---VFDVTSKWDA--SNHFMPSG-SF-------------TRFADWRFLHRARLNC----LPLNGAVRF---GH---RDKRCRRCGY--AAETLPHVLCGCKPHARA--
>Utopia-1_Gav_pol#LINE_R2-
--FEEAFTPREVEARLKR--TRDTAPGRDGIRYGLLKKRD----------PGCLVLSVLFNRCREFRR-TP---AAWKRAMTVLIH-KKG---DPTDPGNWRPIALCSTVAKLYASCLAARITDWAVTGGAVS--RSQKGFMSTE--GCYEHNFTLQMALDNAR-RTRKQCAVAWLDISNAFGSVPHRRIFGTLREL-GLPDGVIDLVRELYHG-CTTTVRATD----GETAEIPIRSGVRQGCPLSPIIFNLAMEPLLRAVAGGPGGL-------DLYGQKLSVLAYADDLVLLAPDATQLQQMLDVTSEAARWMGLRF---------NVAKCASL---HIDGRQK-------------SRVLDSTLTI------QGQAMRHLRD--GEAYCHLGTPTGHRAK------QTPEETINGIVQDAHKLDSS-LLAPWQKIDAANTFLI-PRVAFVLRGSAVP--KTP---------LKKADAEIRRLLKKWLHLP------LRA-----------SNEVLHIPYRQ-GGANVPRMGDLCDIAVVTHAFRLLTCPDA------------------------------------TVSIIAASALEETAR------KRIARQPTGRDLATFLSGSLEGEFGRDG------GDFASLWSRARNATRRLGKRIGCAWTWTEECRELGVSLQPAPHADRVTVTPRTRTFLERF-------LKDAVRNKYAGD------------------------------------------LRAKPDQGK---VFDVTSKWDA--SNHFMPSG-SF-------------TRFADWRFLHRARLNC----LPLNGAVRF---GH---RDKRCRRCGY--AAETLPHVLCSCKPHARA--
