# Supplementary material for: Globular domain structure and function of restriction-like-endonuclease LINEs: similarities to eukaryotic splicing factor Prp8
Source: Mob DNA. 2017 Nov 7;8:16. doi: 10.1186/s13100-017-0097-9 (PMC5678591; doi:10.1186/s13100-017-0097-9)
Supplement: Supplementary file 7 — Alignment files. (ZIP 5764 kb) [file 13100_2017_97_MOESM7_ESM.zip › supplemental_S5C_APE LINE.fasta]

>P11369.2_RecName:_Full=LI
LNSPISP----KEIEAVINSLP--TKKSPG-PDGFSAEFYQT------------------FKEDLIPILHKLFHKIEVEGTLPNSFY-EATITLIPKPQK-DPTKIENFRPISLMNIDAKILNKILANRIQEHIKA----IIHPDQVGFIPGMQGWFNIRKSIN----VIHYINKLK------DKNHMIISLDAEKAFDKIQHPFMIKVLERSGIQGPYLNMIKAIYSKPVANIKVNGEK--LEAIPLKSGTRQGCPLSPYLFNIVLEVLARAIRQQKEIKG--IQIG-------------KEEVKISLLADDMIVYISD------PKNSTRELLNLINSFGEVVGYKINSNKSMAFLYTKNKQA-------EKEIRETTPFS-----------------IVTNNIKYLGVTLTKEVKDLYDKNFKSLKKEIKEDLRRWKD-----LPCSWIGRINIVKMAILPKAIYRFNAIPIKIP--TQFFNELEGAICKF---VWNNKKPR--IAKSLLKDK-------------RTSGG-----ITMPDLKLYYRAIVIKTAWYWYRDRQVDQWNRIEDPEM--NPHTYGHLIFDKGAKTI----------------QWKKDSIFNN--WCWHNWLLSCRRMRIDPYLSPCTKVKSKWIKEL-------HIK--PETLKLIEE------------KVGKSLEDMG-------------TGE--KFLNRTAMACAV-------------RSRIDK---WDLMKLQSFCKA-KDTVNK---TKRPP-----TDWE----------RIFTY---------------PKSDRG------LISNIYKELKKVDFRKSNNPIK-----------------------------KWGSELNKE-----------------FSPEEYRMA---EKHLKKC---------------------------------------STSLIIREMQIKT---------------TLRFHL----TPVRMA--KIK--------------NSGD--SRCWRGCG---ERGTLLHCWWECR-LVQPLWKSVWRF---
>I38588_reverse_transcript
LNGPITG----SEIVAIINSLP--TKKSPG-PDGFTAEFYQR------------------YKEELVPFLLKLFQSIEKEGILPNSFY-EASIILIPKPGR-DTTKKENFRPISLMNIDAKILNKILANRIQQHIKK----LIHHDQVGFIPGMQGWFNIRKSIN----VIQHINRAK------DKNHMIISIDAEKAFDKIQQPFMLKTLNKLGIDGTYFKIIRAIYDKPTANIILNGQK--LEAFPLKTGTRQGCPLSPLLFNIVLEVLARAIRQEKEIKG--IQLG-------------KEEVKLSLFADDMIVYLEN------PIVSAQNLLKLISNFSKVSGYKINVQKSQAFLYTNNRQT-------ESQIMGELPFT-----------------IASKRIKYLGIQLTRDVKDLFKENYKPLLKEIKEDTNKWKN-----IPCSWVGRINIVKMAILPKVIYRFNAIPIKLP--MTFFTELEKTTLKF---IWNQKRAR--IAKSILSQK-------------NKAGG-----ITLPYFKLYYKATVTKTAWYWYQNRDIDQWNRTEPSEI--MPHIYNYLIFDKPEKNK----------------QWGKDSLFNK--WCWENWLAICRKLKLDLFLTPYTKINSRWIKDL-------NVK--PKTIKTLEE------------NLGITIQDIG-------------VGK--DFMSKTPKAMAT-------------KDKIDK---WDLIKLKSFCTA-KETTIR---VNRQP-----TTWE----------KIFAT---------------YSSDKG------LISRIYNELKQIYKKKTNNPIK-----------------------------KWAKDMNRH-----------------FSKEDIYAA---KKHMKKC---------------------------------------SSSLAIREMQIKT---------------TMRYHL----TPVRMA--IIK--------------KSGN--NRCWRGCG---EIGTLLHCWWDCK-LVQPLWKSVWRF---
>ATLINE1_2_pol#LINE_L1_161
LTKPFSA----VEVEASVRSMG--KLKAPG-PDGYQPIFYQD------------------CWEVVGQSIARFVLDFFVTGILPEGTN-DVLMVLIPKLA--KPSKIMQFRPINLCNVLFKTITKTMMRRLQNVMSK----LVGPAQSSFIPGRLSTDNILVVQE----AVHSMRRKK-----GRKGWMLLKLDLEKAYDRIRWDFLHDTLVSVGLPDCWREWIMKCVAGPSMTLLWNGEK--ADPFKPARGLRQGDPLSPYLFVLCMERLCHQIEISVASKE--WKPINL--------SQGGPKLSHICFADYLILFAEA------SVAQIRVIRQVLERFCVASGQKVSLEKSKIFFSDNVSRD------LATLISNESGIK-----------------ATKDLGKYLGMPVLHKR--INKDTFGDVVERVASRLAGWRC-----RFLSLAGRITLTKSVLSSIPVHTMSTISLP----QSILNKLDSISRSFLWGSTMEKRKQ---HLIAWDRVC----------LPKQDGG-----LGIRCSTQMNTALLSKIGWRLLHDDVSLWSKILRSKYRVGDIHNRAWM-VSKGTWSST----------------------WRS--VVVGLKEVVF------------------------------------SGLSWVLGDGVD----------ILFWKDRWMSQTPLCEVVTCELPANWEAVKVVDVWRDGVG----WDLQRLTPYFTEG---MKLKLLSLV-------------------------------------------------------------------------------VDNVT-GARDRLSWGGCSN----------GNSTVKSAYSFLSLDWSSKQ----------------------QMARF---FSRIWRV---------------------------------------VAHERVRVFIWLA---------------ANQVLM----TNVERY--RRH--------------LCDS--SLCSVCKS---GEETILHILRDCP-AMAGIWTRLLPA---
>CIN4E_ZM_pol#LINE_L1_3122
LDTMIND----DEIRNAVMGMH--SEKAPG-PDGFIGLFYKE------------------CFEVIREDLSKAINDFYHHKCKSLHLVNEANIVLLPKRE--NPDRIDLFRPISLINSCMKIITKIMATRLAPRMNE----IVSTTQNAFIQKRSIHDNFLYVQK----VIKKLHKSK-------QAALFVKLDISKAFDSLNWAYLLDVLKALGFTQKWRDWIATILGSSSSKIIINGQQ--TKEIKHMRGVRQGDPLSPFLFILAMDPLQRMIERAAHEGL--LGQVL----------PNGAKFRCSLYADDAGVFVRA------DKLDLKVLKRILEAFEWCSGLKINFEKTEIFPIRYPESL------WSN-LMEVFPGK-----------------YSNFPGKYLGLPLHFRN--IKRIEFQPLIEKINKRLAGWKG-----RLLSKAGRETLVKSVLTAQPIYLLTVFPAQ----KWLLKRIDKIRRNFLWKGENLDSCSGGHCLINWATTC----------LPKNKGG-----LGILDLERFARALRLRWLWLRWTNRDKAWTGLQLPCDKADVDLFN--------------------------------------------------------------------------------------ASTIVTIGDGKM----------ADFWRSSWIQGQAPKNIAPTLFMKAKRKNISVCQALTNNRWMHFCSPYTHEDEIKEF---ISLWQGINN-------------------------------------------------------------------------------THKLN-DFDDTILWRWTTD----------GSYSSSSAYKIQFTTN--------------------------FCKIK---ISPIWKA---------------------------------------RIEPKCRFFAWTM---------------LHNRIL----TADNLQ--KRG--------------WPCN--PICCLCNL---SQETMPHLGKDCP-FSVEVWNMILSW---
>L1-1_DR_pol#LINE_L1_1665-
MENPFSK----DEFIRAVSSMQ--NGKSPG-PDGFPSEFFKK------------------FSGELAPILLSLYEESSVTGSLPETMN-QAIISLIYKKDK-NPSECSSYRPISLLNVDSKIFAKILAHRLEIVLPT----IVSGDQTGFIKNRYSFYNIRRLLN----ILHHPTPSD-------VPEVLLSLDAEKAFDRVEWDYLFYTLKKFGFGTKFISWIKILYSSPMAAIRTNCHI--SPFFSLERGTRQGCPLSPLLFALVIEPLSIAIRNDINIKG--IQRD-------------NFEHKISLYADDTLLYISE------PLTTLPQIMTLLTAFGKISGYKINMQKSELMPINNAGRK-------IIFTSLPFKIT-----------------KDKFKYLGIWITNKYKH--LYKVNFPPLIDSIKKDLERWNP-----LPLSLGGRINTIKMNILPRCLYLFQCIPVFLT--KSFFLLLDKLISSF---IWNGKNAR--IRKNILQRH-------------RDHGG-----LSLPNIQQYYWAANIRAMLHWSNPSYDSGPNWLSLENTSNFSTSLHALLCSNFPTPEPL--------------SKYSLNPVVK--HSLKIWAQFRRSFALKGLSA-YAPIARNHMFTP-------STI--DKTFDIWSM------------KGLKILKDMF-------------IDG--QFASFQQVKVKF------------QIPNSHF---FRYLQLRSFVSS-SMSHYP---SLPPP-----SLLD----------SIMEL---------------SPYSKG------LIGKIYSIINSHNLEPLVKLKR-----------------------------KWEVELEIE-----------------LSEDMWQSV---LDNIHSS---------------------------------------SICLKHRVIQFKV---------------VHRLHW----SKVKLA--KFK--------------P-----NIDPNCSI---EPATLSHMFWACS-KLKKFWHLIFKF---
>L1-1_GM_pol#LINE_L1_1714-
LLCPTSK----QEVWNVISVMD--NNKAPG-PDGFNVLFFKK------------------AWNIIGDDIFAAVNEFFTTGKILKQLN-HAIIALIPKHD--QASQVNHFRPISCCNLLYKIVSKILANRIAPVLET----IIGETQTAFIKNRKMMDNIFLVQE----ILRKYARKR------SSPRCLLKIDLHKAYDSISWEFLDWMLKSIGFPAQFCTWIMECVSSTSFSVAVNGSI--YGHFKGQRGLRQGDPLSPYLFVLCLEYFSRDMSSLKDDAN--FKFHPN---------CASIQLSHLAFADDIMLLSRG------DIPSVSTMFAKLQHFCRVSGLSISSDKSAIYSAGIRPHE------LSH-IQQLTGFS-----------------LGDFPFRYLGVPLLSSR--LNVCHYAPLLSKITGLIQGWSK-----KSLSYAGKLELIRAVIQGIVNFWMGIFPLP----QSVLDRINASCRNFLWGKADIGKNK---PLVAWSVVC----------SPKKEGG-----LGLFNLKDWNLALLSRILWDFHCKKDSLWVRWVHHYYFRGSDVWNYNT-SSS---DSV----------------------LIK--KIIQIRDFII---------------------------------------------------------------------------------------------------------------------------SKE----------------------------------------------------------------------------------LST-EEAKKRIQSWSTN----------EQLLVGKVYEYIRGVK--------------------------PTVSW---CSVIWNP---------------------------------------AIPPKMSFILWLA---------------KRNRLL----TLDKVA--FLN----------------KG--SLCPLCSN---EPESNAHLFFSCR-KSLQVWAHIRDL---
>L1-1_NV_pol#LINE_L1_1254-
CEGLLSP----EECLEVLKNTQ--NNKTPG-SDGLSYEFYRF------------------FWDQINSPLVESFNHAFRTGKMSVEQR-RGVISLIPKKDK-NKKKLENWRPVTLLNTDYKIATAAIAQRIKKVLPA----IIRPNQTGYIEGRFIGENIRLIND----ILYYTDQQK-------LSGIALFIDFKKAFDSVEWSFLRKALEAMNFGPDVVKWFSVFYNQTSSCIINNGIA--SEFFSVQRGVRQGCPLSGILFAVAIELLVCAIQHDPNIKG--ITVN-------------KNEIKYSIYADDLTVFLK-------DACSGEKLFELLNKFKRVSGLEINKSKTDALWLGRDKEK-------RETPLG-VNWP-----------------RHPIKALGCAFSYDNEM--NDKFNFEDKAESLQKLLHTWKG-----GNLTLLGRINIVKTLGLSKLVYSMTSLVSP----PGFGKKIDSIIFYF---VWNGKTHK--IKRSTLIGE-------------KKHGG-----LNMIDFNTFERSLKLSWAKRFLSDSIAPWKIIPLHYLQKFGGTFMLF-CNYDVSLLSTE--------------CHNVIPTFYT--VFLKYWANIADIAEEQFGPS-RRWYNDIIWNNKNIKIGGK-----TVYYRKWHQ------------AGITYIHDLY-------------SARG-EMIPISEFQTSH---------DLDCNFLTIM---GVYNAVSHYV----NKAAM---------------------------ADDEQPMDEVKA--FNQKALLELGNL------TCAAHRKLLVTAAFAAPTAEKR-----------------------------ILDSGV---------------------PLTELEDV---YALPFKV---------------------------------------TSETFLNVFQYKI---------------VHNILP----SNSLLF--KMN--------------LSES--PNCQFCN----ELHNLEHIFAKCR-TAIEFWSHFLKW---
>sp_P16425_Y2R2_DROME_Puta
VPPALEV----FEVDTCVARLK--SRRSPG-LDGINGTICKA------------------VWRAIPEHLASLFSRCIRLGYFPAEWK-CPRVVSLLKGPDKDKCEPSSYRGICLLPVFGKVLEAIMVNRVREVLPE-----GCRWQFGFRQGRCVEDAWRHVKS----SVGASAA---------QYVLGTFVDFKGAFDNVEWSAALSRLADLGCREMGLWQSFFSGR---RAVIRSSSG--TVEVPVTRGCPQGSISGPFIWDILMDVLLQRLQPY---------------------------CQLSAYADDLLLLVEGNSRAV-LEEKGAQLMSIVETWGAEVGDCLSTSKTVIMLLKGALRR-------APTVRFAGRNL-----------------PYVRSCRYLGITVSEGM--KFLTHIASLRQRMTGVVGALARVLRADWGFSPRARRTIYDGLMAPCVLFGAPVWYDTAE-QVAAQRRLASCQRLILLGCLSVCRTV---STVALQVL-----------------------GGAPPLDLAAKLLAIKYKLKRGFPLEEN-----------------------------------------------------------------------------------------------------------------------------------------------------------------------------------------------------------------DWLYGEDIACLS-----------------------------------------------------------------------------------------------------------------WEQRKTRLEECLIQS---WQNRWDDDS------EPGRVTHRFIPYV--------TLAYR-----DPSFGFSMRTSFL---------------LTGHGS----FNAFLH--GRA--------------LSDT--TACACGD----PYEDWMHILCACP-LYADLRD-LDGLG--
>TRAS1_Bombyx#LINE_R1_gi_1
YVPSFTV----NELKHALKSFN--PKKAPG-ADGLTSDICTH------------------AVDLDQKLFLGLINKCLEHRYFPKIWK-AATVVILRKSGKDSYTEPKSHRPIGLLPVLGKLYEKMLVARLKYHLLP----RMSTRQFGFMPQRSTEDSLYTLMQ----HVKEKLKEK-------RIITIVSLDIEGAFDSAWWPALEVRLAEEKCPEYLRRVISSYLSDRRVSVRYAGAE---YERATSKGCVQGSIGGPILWNLLLDPLIHQLQAR--------------------------GEYIQAFADDVVLVFDGDSALQ-IERQANTSLEHVQAWGVRNKLKFAPHKTCAMTITRRLKY------DTPRLNMGGTEI-----------------ATYKELRILGLTIDDKL--TFNTHVRNVCKKAIGMYKILARTARVGWGLSPEVIRVIYVAVVEPTVLYAAAVWHESVY-KLGVQKQLNVIQRGFAQKLCRAYRTV---SLNSALLM-----------------------AGILPLDLRVREAASLFEAKKGVCQSWLGDREIERMSSAMDAPHPAEQ-QSLEFGNLV--------------------------------------------------------------DEEQYNNL--NHLDVRIFTDGSKIEG----RVGAALSIWDGE-------VEIRSLKLALAPYC----------------TVYQAELLALS---YAVKEAQLRNG-----------STFGVFSDSKAALL----------TVINH----------------GSLHP------LAVDIRKMLKQCALQ-NKTVALYWIKAHA----------GLEGNERADQLAKEAALLSKKSPNYDLCP---VSYVKRIIRSGSLDE---WNRRYRDSD-------RASVTKMFFPDA-------VAAYST-----VRKMRITGHITQF---------------TTGHGG----FSEYLA--RFK--------------CKGD--PSCA-CEP--GMPETVEHLLTSCP-IFGKQRFELENK---
>Waldo-1_AAe_pol#LINE_R1_2
EETRVTN----EELVVVSKALP--VKKAPG-PDGIPNLALKT------------------AIQENPDMFRTTLQKCMEDGNFPDIWK-RQKLVLLPKPGK-PPGDPSAYRPICLLDTVGKLLERVILNRLTKYTENE--NGLSNMQYGFRKGRSTIDAIRMVVE----TMETAQKQQR---RGNRYCAVVTLDVKNAFNSASWVAIADSLHRLRVPKYLCQILKSYFQNRTLIYETDAGI---RNLLVTAGVPQGSILGPTLWNVMYDEVLKLNLPR--------------------------GVKIVGFADDVVLVVIGESREE-VEVLATEAIDAVENWMREKKLALAHQKTELVMISNRKAV------QNVSIMVGECII-----------------NSKREVKHLGVMLDDRL--NFNSHVDYVCNKATKVISALSRIMPNNSA-ITSSKRRLLASVSTSIIRYAAPAWSAALK-TGRNRAQLNRTFRLMAMRVASAYRTI---SSHAVHVI-----------------------AGMIPICLLLEEDSECYRDRATGRG-----------------------------------------------------------------------------------------------------------------------------------------------------------------------------------------------------------------------------------------------------------------------------------------------------------------------------------------------------RNRARANTLSK---WQQQWNNAE-------KGRWTYRLIPNV--------SIWTT-----RAHGEINFQLTQF---------------LSGHGC----FKQYLH--RFG--------------HARS--PLCPECRD---IEETPEHVVFTCP-RFAQQRSEMTAI---
>WaldoAg2_pol#LINE_R1_gi_2
EPVSISA----DEIQKAADHLK--LGKAPG-PDGIPIEAIKA------------------AIKAYLEAFLSVFQNCFDTGFFPIPWK-RQKLVLLPKPGK-PPDDASALRPLALIDNFAKILEILILNRLVVYTEGE--HGLSDRQFGFRKGRSTGEAIAAVLKKRRSALLKKRTGN-------RYCAIVTIDVKNAFNSANWEAIHAALSKMMIPPYLCRLLRSYLDHRVFLYDTALGI---KKMSLTAGVPQGSILGPTLWNVMYNGVLTLGLPP--------------------------GPEVIGFADDIALTVLGESIEE-IELLTSDSVSRIESWMQQMRLEIAHKKTEFLIISSHKTV------QSGSIRVGDERI-----------------ESIRHLKYLGVIIDDRL--SFRKHVEYACNNVFKAAISLIQIMPNIGG-PKSSWRRLLADVAFSRLRYNAAIWAHVLV-LKENRQLANRVHRLLAMRVVRAYKTI---SHVAVCVI-----------------------ASMVPICLILAEDSECCSFSGVSNAGLS--------------------------------------------------------------------------------------------------------------------------------------------------------------------------------------------------------------------------------------------------------------------------------------------------------------------------------------------------RSSAKQLSMRK---WQSEWDCST-------KGRTTHALIPNI--------AAWTS-----RKHGEVNFYMTQF---------------LSDHGC----FRSYLH--KYR--------------HASS--PDCPACVS---IVESTEHVLFHCP-RFAEERHEITVK---
>R6Ag2_pol#LINE_R1_gi_2856
PQDPVSEEELAEELKEIARSLN--PKKAPG-DDNIPNMAAAA------------------AILAFPEVFAKSYKQLLEAGTFPDAWK-RQQLVLLTKSGK-PPGEPSSYRPICLLSVLGKILERLIQRRLTTHLEST--GGLSDPQYGFRKGRSTVDAITRVMN----NGKVALDKKR---KGDRLCAVVTVDVRNALNSANWTAIGQALQRENTPPYFQALLRNYFVGRTLHYDTDEKV---VSRTVSAGVPQGSVLGPTLWNVMYDDLLRLPLEGLR-------------------------ADIIGFADDVAFTFLGRTTEQ-VSALATANLERIERWLRGVGLELAHQKTGFMIFCTHHVP------QLAELQAGGHSI-----------------QSTETLKYLGVDLCRKQ--HHSRHLERVANKASRITNALTCLMPNKRG-PKSRSRRQLINVGNSIIRYGVATWGRWVLDKETHRKSVQRAHRPGALRVASAFQTV---SYDAACVV-----------------------ANTTPLVLLMQEDIRCQDEKVASGGVQSDI------------------------------------------------------------------------------------------------------------------------------------------------------------------------------------------------------------------------------------------------------------------------------------------------------------------------------------------------RKRQREETMRR---WQDQWTTGAGQ--PGAPGLKTRRLIPDI--------NLWVS-----RKHGEVDFFLTQL---------------LTGHGF----LRSYFV--EKG--------------ILEG-SPNCPECGD---AVEDVEHVLFHCP-RSDRIRNEMQQR---
>R7Ag2_pol#LINE_R1_2526-61
PLRSIGL----TELDQIAASMH--PRKAPG-LDGVPNAALTV------------------ALRQQPEPFRRVFQECLDMSCFPQPWK-KQRLVLLPKPGK-SPGEPSSFRPICLLDNTGKALERLLLNRLNEYIEDPESPQLSEQQFGFRRGRSTLQAIQQVVD----AGRRALSLGRTNNRDRRCLMVVALDVRNAFNTASWQSIAEALQAKGVPVQLCRILQDYFADRELEYDTADGP---VTRRVSAGVTQGSILGPTLWNIMYDGVLAVELPE--------------------------GASIVGFADDLAILAAGTIPEH-AAAIAEEAVAAVNNWMVQHKLSLAPEKTELLMISSKRSGY-----RNIPVNICGVEV-----------------RSKRSIRYLGVMLHDHL--SWRPHVEMVADKALRVVRALRGIMRNHSG-PQVSKRKLLAAVAASIIRYGAPVWTEATD-LQWCRRILDRVQRLLAQGITSAFHST---SCEVAVVL-----------------------AGELPYHLLAKEDARCYNRQQSSPDSSREAI-----------------------------------------------------------------------------------------------------------------------------------------------------------------------------------------------------------------------------------------------------------------------------------------------------------------------------------------------RQEEKETSLQL---WQQQWDDVAAN-NTSRYLRWAHRQVPDV--------RLWTG-----RKHGEVDFYLSQV---------------LSGHAF----VHEFLH--VFG--------------FAPS--PDCPRCAG---SVESVAHVMFECP-RFADVRAEFLQG---
>RTAg3_pol#LINE_R1_2669-61
DFDRVTP----EELQEIAAHMA--IRKAPG-LDGIPNAAVKV------------------AIEKYPGVFCRVYQDCLNTGTFPQQWK-RQRLVLLPKPGK-APGESSSYRPLCMLDALGKVLERLILNR---HLEDPDSPQLSDAQYGFRRGRSTISAIQSLVD----AGKASRSFGQTNNRDKRCLMVVALDVRNAFNTASWQSIANALREKGVPSGLLRILQSYFTDRELIFNTSEGP---VVRCVSAGVPQGSILGPTLWNVMYDGVLRIPLPD--------------------------EAKVIGYADDLVVLAPGRTPEE-SAAVAEAAVSAVDQWMQQHHLELAPAKTEMTIISSLKHPP-----SHISIDVRGTAV-----------------PYSRSIKHLGVLVHDHL--SWIPHVTAVTQRAVQIAQAVGRLMPNHRG-PKMSKSRLLAAVADSVMRYAAPVWHEALN-TRECRRLLERVQRKSAIAVARTFRTV---RYETAVLL-----------------------AGLLPICRAICEDTRVHSRRGTAAGAQL--------------------------------------------------------------------------------------------------------------------------------------------------------------------------------------------------------------------------------------------------------------------------------------------------------------------------------------------------RKEERETTIAE---WQATWDSDAAGHQASGYVRWAHRLIPDI--------GAWQS-----RKHGEVNFHLSQI---------------ISGHGF----FRKYLA--DMK--------------FTSS--PDCPNCPG---VRESAEHAMFACL-RFAEVRERLMDG---
>AAA49976.1_ORF2__Xenopus_
LETPITL----DELSQALRLMP--HNKSPG-LDGLTIEFFQF------------------FWDTLGPDFHRVLTEAFKKGELPLSCR-RAVLSLLPKKG--DLRLIKNWRPVSLLSTDYKIVAKAISLRLKSVLAE----VIHPDQSYTVPGRTIFDNVFLIRD----LLHFARRTG-------LSLAFLSLDQEKAFDRVDHQYLIGTLQAYSFGPQFVGYLKTMYASAECLVKINWSL--TAPLAFGRGVRQGCPLSGQLYSLAIEPFLCLLRKRLTGLV--LKEP-------------DMRVVLSAYADDVILVAQ-------DLVDLERAQECQEVYAAASSARINWSKSSGLLEGSLKVD-------FLPPAF-RDIS-----------------WESKIIKYLGVYLSAEE-YPVSQNFIELEECVLTRLGKWKGFA---KVLSMRGRALVINQLVASQIWYRLICLSPT----QEFIAKIQRRLLDF---LWIGKHWV---SAGVSSLP-------------LKEGG-----QGVVCIRSQVHTFRLQQIQRYLYADPSPQWCTLASSFYRQVRNMGYD-RQLFIIEPEGFLR------------NLSTLPAYYQ--DTLKTWSMVSVLRQGAT--EGEDILNEPLLYNPSFKTRMLES---ISIRRRLCQ------------AQLTRVGDLL-------------DFEKSDWVDSQAVMQRM----------GFLTTRVPH---RLLKEIKDTISPDSHTFIDGVLHAGEPRPPWNSSPPDIII-APKTRQSPQAPPSPNLS-QLENFPLTRFHDI------TRKLLYSLMLHTVHFLALISRYDT---------------------------IWRRVL----------------------NEGERPQ---WRAFYSS---------------------------------------LVPRPTGDLSWKV---------------LHGALS----TGEYLA--RFT---------------DSP--AACPFCG----KGESVFHAYFTCA-RLQPLLALLRKL---
>BAD04856.1_reverse_transc
LSQDFTL----LELNNSLCSFK--TGKSPG-QDGLPVEFYLT------------------FWDLLAPDLITVFMEFEGLDRLPDSFR-VGIVTLLHKQK--DKTELKNWRPITLLNVDCKLFSRLLATRMSTFLEE----VIDPDQACAIPGRKITDSLVLIRD----TICYARDRN-------MRLVVLNLDFEKAFDRVSHQYLFQVLQKMGFPERFVAWVGLLYRDITSRILFNGHL--TKAVDINCGVRQGCPLSALLYVICIEPLAQILRRDKRING--VQVPG----------SGGLETRCILYMDDVNVLCT-------DLLSVNRTLDLTDWFGRASGSKLNKEKTRAQFHGPWTAT-------DMTGLPLT--------------------VTQTDQKILGVKFDREG--GGKTNWPDMVGKVRQKLGFWGL-----RGLTMEGKVLITKAVILPLLLLISSVFFPP----RSVILELERAIFYF---LWGSKMEK--LKRAIMKKT-------------KEKGG-----KDVPDLHLFLGARFTAIHVGIVTAPSKNPKTAAMARFWMGTYLRKLK-IEPVNLSVPVS--------------FNLPTAYSFI--QRFLVHFNVENEELHIL----TNHRSLISVVQE----------------------------------------------------------------------------------------------------------------------------------------------------------------------------REPVSPVRG---------------------------------------------------------------------LALGEPSTV---WRNVNHP---------------------------------------ALPNRLRDLSWMV---------------AHEILP----VRSVMH--SRG--------------MAAH--ATCPRPGC--GAPESVRHLLWECS-AAKDQWAMAGSL---
>BAD04858.1_reverse_transc
LSQDFTI----SELNKCITSFK--KGKSPG-EDGLPVEFYLT------------------FWDILAQDLMTVFKDFEQLDRLPDSFR-VGIVTLLYKHK--DKTDLKNWRPITLLNLDCKLFSKLLATRMSMFLEE----VIHPDQACAIPGRKITDSLVLIRD----TICYARDRN-------MRLVVLNLDFEKAFDRVSHQYLFRVLEKMGFPARFIAWVGLLYKDITSKILVNGHL--TKAVDINCGVRQGCPLSALLYVACIEPLAQVLRRDQRITG--VRLPG----------SGGLETRCVLYMDDVNILCT-------DLLSVNRALDLTDWFGRASGSKLNREKTQAQFHGAWTTT-------ELTRLPLT--------------------VTRTDLKILGVKFDTEG--GGETNWPDLVGKVRQKLGYWGL-----RELTMEGKVLIIXSVILPLLLLISSVFIPP----RLVLLNLERAVFYF---LWGSKWEK--LKRAVMKKP-------------REKGG-----KGVPDLHLFLGSRYTALHIAAVTTPSRNPKTAAVARFWMGSYLRRLG-VLKGDLRAPVS--------------FNLPKAYVFI--QNFLKHFNLEKEELHVL----THHRLLISVVQE----------------------------------------------------------------------------------------------------------------------------------------------------------------------------HEPVSPVPG---------------------------------------------------------------------LAVGDPSIV---WQNVNHP---------------------------------------ALPNRLRDLSWMA---------------AHEILP----VRSVMH--SRG--------------MAAH--STCPRPGC--GAPESVRHLLWECS-AAVDQWAMAGSL---
>Ag-L1-5_pol#LINE_L1-Tx1_1
LTKEIET----VEIFHTIRTAT--KNRSPG-LDGLPYEFYET------------------FFDIIHKELNLIINEALDND-IPPEFV-EGIIVLIPKDN--NTFEIENWRPITLLNADYKIFSRILKFRMKNILDTH--NILTSSQKCGNGKNNIFQALLSIKD----RIMNLKEKK-------IAGKLISFDMEKAFDRVDHTYLYKTLTAIGFKENFITLIKKIYSVSTSRLYINGSL--QEKLHIKRSVRQGDPMAMHLFTLYIHPLLCKLENICNS----------------------QNDLVNCYADDISIITTD-------LNKIFNIKKAFEEYETESGAKLNTNKSLAMDIGVVNN----------QNRINTEWI-----------------ENREKIKILGILFTNSFRLTMKLNWEATTHKFAQLVRQHR-----MRELNIQQRVILANTFLTSKLWYIGSVMTIS----KYHLGRLTFYLGIFIW--SNGGPRV---KMQQLALN-------------KAKGG-----LNLLIPELKLKTLLINRHLIEKQHMPF-TKSFLNQIE-----------------------------------NPPNIK---------------------------------------------------------------------------------------------------------------------------DLPSFYPCL---VPIRTELA--------------------------------------YLNDR----------------YKNNP------SAKEIYKKVTD------------SLPLPH------------------------------IQ---SKTP---------------SLH---WNKI--------------------WRNI-------NNN--------KMNSKQRSYYYLL---------------VNEKIM----TEEIKF--KFG--------------MKTN--PNCEKCG----NIEDLEHKFKDCK-NIKNIWILFTQ----
>KibiDr1_pol#LINE_L1-Tx1_g
LKKAVTL----EELQKALQSME--CNKVPG-IDGLPAEFYKT------------------FWKEVGLDLLQVINESLAYGQLPLSCR-RAVLTLLPKKG--DLNDIKNWRPVSLLCTDYKLLSKVLANRLSDVLSH----IIHPDQSYCVPGRRIFDNISFIRD----ILDIGKIFN-------LNFGLLSLDQEKAFDRVEHKYLWNTLTAFGFNNEFVSMLKALYNDVESVLKFNGNL--CAPFKVFRGIRQGCALSGMLYTLAIEPLLIKIRAKLSGLS--LPSC-------------TNCFKVSAYADDIVVLIN-------GQIDVTLLLELMNDFKKISATKINWSKSEALLVGNWHNA-------EPKLPE--GLT-----------------WTKQGFKYLGVFLGDEL--IMQKNFEDIIEKVRGRLERWKFLL---SKISYKGRVLIINNLIASALWHRLICVDPP----SDLLIKLQSLLIDF---FWDKMHWV---QKAILYLP-------------KEEGG-----HHLMHIQSRVAAFRIQFIQRLLTGPVDSSWKIAACAILRGFRNLGLE-KSLFWTDPQKM--------------DWSKLPIFYR--NMFKVWSLFKVQRHGNASSL-FWLLQEPLIFGSRMDLSNQGIL--PSVNEILLN------------AGVVTVGHLF-------------KLAGPAFRNVEPVANRL----------GLRSKRIVA---KLLEKWKSFFTPEEANMLENYADGLI-IPNCNDPFPDLYL-STDFKECEGVFLQN-------NVLFLMGTNS-----EFGKNVYNSCVKLLNRKSLNDKVDT---------------------------PWRSVLHL--------------------KENAKPE---WRALYKP---------------------------------------PLPKKVGDLQWRI---------------LHGAIA----VNAFVS--IIN--------------PGNS--DECPFCS----QRETLYHAFMLCN-RLSSFFQVLSNL---
>L1-4_DR_pol#LINE_L1-Tx1_n
CDSDITE----EEINEAITQLS--NGKSPG-LDGLSSEFYKT------------------FKDVLIPILKDLFIAIFKKGQLSESMK-KGMIKIIYKNKG-DKDYLQNYRPLSMLNTDYKILAKILANRLKKVVPT----LITTNQAYGVIGRDIADTVTSIRD----LIWYIKEKK-------DEGFLFSIDLEKAFDRVEHSYLFDIIQKFGFGENFIKWIKCFYTDIFSCFKINGFL--TDYMEISRSIRQGCPLSALLYTLVAEPLGLAINGEKKIKG--FKIEI-----------NRTEQKIYQYADDTTLFLK-------DFKSVGKAMEIFDKYCRGSVAKVNKEKTEYMKMGKVDVQ-------QGNWE--YKEQ-----------------KKYINILGITLGYDENK--TREIIWDELINKMEKRLCFWKQ-----RVLFLKGKVLVLNSLFLSKMWYVLSVVSLP----TWVYKKLKTMILNF---LWDDKPSK--IAYNTIIGK-------------VDEGG-----LRLIDPWIRIKSMRIKTLKKFLNEDNILWKSIMSYFINKCGQIRDDF----LWMAFKDR--------------MIENIPEFYE--ELLRTWKCFYNNIQTEIEGR-KLYLQQPLFLNQ--NNKSKK----QMFYENWYA------------VGFRQVKDIL-------------YEIKPGFLPTQAIIDTL---------EEIEDVDDKEKIEDQYKKLRLAL----PDHWI------------KTIEE----------NEKETENRKIKVFFKKWMKIRLVSMI------VLSRCFIHVCVTLCLKKPKSRE-----------------------------FWEKLF---------------------ENFDTSNI---WKNVRSI---------------------------------------LKSPALENLDFML---------------RHNCIM----TEIIFK--KIG--------------VSQD--DLCKVCLE---KKEGVLHLFLNCK-KLSDFMKMLKTM---
>RTE-5_SP_pol#LINE_RTE-X_1
LDVPITL----KEVDMMIKKLK--NTKACG-RDSIRNEFLKS------------------CPLEILQVVVKFFNVVLDSGIVPTEWC-IGIIIPIFKNKG-GNTNPDNYIGITLLSCLGKLFTSILNYRITQFFEDE--SLLGEEQAGFRSNYSITDNVYVLKS----IIDVYLKNS-------KRLYCAFIDYKKAFDLVDRAALWVKMFRMGVKGKIFNVIRNMYRCAKSCVANEGDM--SSLFTCNIGVRQGENLSPLLFAIYLNDFQQSIGNSYKGLE--FLNTIIKNKLPFDGIEIYKELFSLLYADDTIILAE-------TPEELQKALNAVKDYCDTWHLTVNASKTKIVVFSRGKVR------RIPEFVYDGGVL-----------------EVVYDFVYLGVTFNYNG--NFKKAIAKQVTQARKAMYSMLVKAKR-LHLSVDTQCHLFDHLVLPILLYGAEVWG------YECIDQLEVFQRKFLRTILFVNKCT---PDCMVYGE-----------------------TGRGKILDKIKCRMIGYWVRLVKGKQSKYSLILFKFLLQLQSEGQSLVNIKSQWVEFLADSF-----------------------------------------------------------------------------DYAGL----------------------------------GNVWR----------------AQGEG----------------------------------------YSAAW----------IMNTM---------------------------KTRLSDMSI-----------QEWS----------------AATWSNR--------ICTN----------------YRMFKNELVYE------KYLQ---------------------------------------ILCQKEAITLSKF--------------RCRTHRL---PVNKGRF--DAN--------------VVDD--LQCPLCTP--TDIGDEFHYIFVCP-FFQNERKMYIPN---
>RTEX-1_ACar_pol#LINE_RTE-
LWPPVTE----DEIRCIINNLK--TNKAPG-EDYLPAELFKT------------------HLDWWAPLLAGLFTHINNICQIPVGWK-MAIVVPVYKKG--NKKDPGSYRPISLIDIVAKIYARYLLNRAECWEKEK--HILVEEQAGFRQNRSTIDNCFVLNH----TIAKYVSRG-------KQLYAAFIDLSAAFDTVNRETLWKKLTDLNMEPRLLALIKALYTNTFLKVRFGTQGAMTNSVETYKGVRQGCILAPLLFSLYVNDLPEQLKDPEVHMP--KLCK--------------THFNILLYADDMILLSY-------SQVGLRRLLRRFNTYCHNNALTINKSKSKIMVFGKRHN--------RHRWFLDGESI-----------------EQVCTFTYLGIVFSETG--SWLPHHQRSSVRARVRVNQLLKLTNHSQPGSLDPLLKVYKAKVTPMLLYGAEVWG------LNQVPLLEQSQSQHLRSFLGVDRTT---PAAAVRAE-----------------------LGVYTVDGLSKIRAYNYWIKLIAMANDRLPKLCLLEQIENQHQSS-WLVHLTKYISSCGLPI-----------------------------------------------------------------------------RYPNL----------------------------------LEELD----------------PKIVA----------------------------------------QRVLD----------IEGQK---------------------------DIATLSKAG-----------SLKW--------------------LSR-------------------------------FKHTFQTA------RYLKT--------------------------------------EMPKHLRRVFTRARFE--------QLDTMVKHGR----FNQV---------------------PYNE--RFCI-CGA--SEVEDIAHVLFSCE-LYKKERHQCLGP---
>RTEX-1_BF_pol#LINE_RTE-X_
LDCQITE----AEISSAITALK--NKKASG-EDMIINEMLKA------------------GHSLLLKPLVALFNRTFFSGKFPQTWS-KSYIVPIFKSG--RKDDTNNYRGISISSCLGKLFTSVLNKRLSSFLEEN--KILKPNQAGFRKNYRTSDNIFVLKT----LISKYTQSR-------NQLFACFVDLSKAFDSIWHEGLLFKLISKGISGRFFDMLKSLYSQSAASVKTNIGL--SENFPVKIGVRQGCVLSPSLFNLYISDLADELNTGDFDAP--LLNT--------------SEVSSLFYADDLVLLST-------SQNGLQNAIDKLGLYCNKWKLSVNINKTKIIVFNKKGHMF-----SNLKFHILNEDI-----------------EIVSSYCYLGVVLTTGC--NFTTALKTLQKKALRALFSIKTTLGE-TNPSISVYCKLFDACVVPILTYGAEVWGKIG---LNDKSPIEQVHLKFCKSLLGVRKNS---SNLATRAE-----------------------LGRYPLWIEVYTRLYSYYKRLVKEVPRNSLQFEAFLVQQDLHSRNIPCWFSNVSKILEESGF-----------------------------------------------------------------------------AYLLI----------------------------------NSDRN----------------TSFAQ----------------------------------------SEVNQ----------RLKDN---------------------------FVQNFYSEM-----------NSPG----------------MKENQGN--------KLRT----------------YRKFKLTYERE------KYLEI---------------------------------------TNFSYRRAMTKL--------------RISDHPL---QIEAGRY--TRT--------------PPDD--RICMFCNKNVRCIENEMHFVLECS-LYNDMRNSLVNV---
>RTEX-1_CR#LINE_RTE-X_1866
LNSDISI----DEVTHALERLP--NGKAPG-TEAAPSECYKYAKTQGDPRADPPIPPVNRVAPVLEVLFNRIWRAQDGDESFPEQFT-TTVLTPIYKRKG-DVKTPGNYRGIAVGGALAKCYASILLNRLARAGELF--KWRHPAQAGFRRKYGTAHHLFVLRH----LVTKHTRAG------APPMIVVQIDFEKAFDKVPRPLLWLRLREKGVSGRLLEAIQAAYEKVMMTVKADGKL--SAAFEATQGVKQGCPLSTELFGLFIETLAEYIDAHEDWLDTASTAGTP--------ELNGKKLSLLMYADDVSLLAT-------TPERMRHLLSLVDTFCEAFGMKANVAKCERLVFTSDDQERRRLNDECSGLRLAGQPI-----------------PAVDKARYLGLVYGPGR--AFAACRETLCEAARRAMYALTNRLNRLRIFSPDIRMRCFEVQVRSILAYGCEVWGPDV--LAEMLDGGPPPRRRDSNNLAHGPFEA---CLKDEAVKLQVQYMRMTVGTKRPSHRLLFAELAQLPLHFFFAKLCIGFYNRIAVQKDSLAHD--------------------------------------------------------------------------------------------------------------------------------------------------------------------------------ALI----------------------------------DEVQD----------ALVHP-----------------EGDG------WCARL----------------FRFISAHGVDVWQGRMHMIRPEREE--SRAGS-------------PLP--EGQIVSAFRESLMKA---WKHERLQSE-------------------------PST-FPS------DNKQPGVQMSKYKHWMGLCAEGAAPLTMQGHSRAFIPVAHHKALMRFRLCCWPLTANRAYGRPREE--RICPLCVA--NEVEDENHVLMRCT-AYDQLRLGSEID---
>Ag-I-2_pol#LINE_I_1702-53
YNKPFST----EELIWALRKCR---GNSAG-IDDIGYPLLKQ------------------LPERALHCLLEIYNNIWRTGEIPNNWK-TSLIVPIPKAEK-DSLSVDSYRPISLLCCMSKVLERLVNRRLIQELESR--NLLSDKQHAYRIGRGTETYFACLEN----VLTEAKNKN-------YHTDCAVVDLSKAFDRTWRPAILEQLKKWGFGGSLPRFIKNFLTDRTCKVLIGSYT--SNIKVLENGVPQGAILSPTLFLISMESLLQTIPTN---------------------------IDTFIYADDIILITSDKSETK-NRTKLQKALNKLHHWCCLTGHDLSTTKSKILHICNKSHKR-----TLKPIKIKYDII-----------------PNARAVKILGVIIDSRL--KFRQHLLYVKKMIKSRLNILHMLGCGNKRSARRTLLTIFNSWFVPKLLYGIEFITMGD---ANFGCKLAPMYHSALKKITGAFITS---PNTAVLCE-----------------------SGQLPLDHVVVLKIVNLAGRLIEKGIEANSFVDRANK-VLKQLTGHS-------------------MPNIARLTSCSTRPWYD--KIPTIDWTLQKLSN-----HEQQIVQN--------YQMLIANK--YKIYNKIYTDGSVYNS----SAGCGITSPNA------------RCSIKLPENT----------------SIFSAEAIAIM---IATEEATVND------------RPNVIFTDSASVLK----------ALEKG----------------SLRNP------YIQTIESLSK------DRSIEFCWIPGHK----------GIAGNEVADRLANEGRMIKDHV---DGTIS--RSDASLWWKGVINQS---WQNIWNK--------SPITNLKKIKQTT--------APWN-----DPLDHSDQRVVTRL---------------RIGHTR----LTHTY---KLK--------------KESP--LICPFCG----CDTTVEHILINCF-GYSAERQKHRLG---
>CiI_pol#LINE_I_1496-5233_
LNKAFTI----AELEQCIRSIAHKKNTSPG-IDGIPYQMLVQ------------------LPASSLTILLQLINNIWISGTIPSNWK-HSVVIPLLKPGK-PKNTASSYRPISLTSSMCKIMERLVLRRLNWFLEKE--NVIHKSQSGFKSRRSTTDHILHLHN----DVQCAMANR-------SSVLCVFLDIEKAYDMVWNEGLIYKLHAIGITGRMLHFISSFLSNRTFQVKLNNEL--SDIFTMENGVPQGSVLSPILFNIMINDLSNQLPVT---------------------------SKHALYADDCAIWVESKQLKC-LKTKIQYALNVINVWSQQWGXKFSHTKTKALLFTNKRKL------PDMKITLYGNSI-----------------TYVTEFKYLGVIFDKRL--TYKSHITYIRXKCLRRINLLHILCRSKWGAQKSALLAIYRASIRPVIEYGIEAYFSAS---SSNRSVIQTVQNKCLRLATGSMIST---PIVCLQAL-----------------------CQEPPVYIRYQNACLKYKLKLLSFPPNRHNSSTLLRASTSESSFLQVT-EEFPTETPVG--LIQPF----------TSPMWEI--SEEFCDTSLAPLVDKDI--SNERKQSL--------FVERIATY--YQGYTQIYCDGSKQESG----CGCSFIIPSE-------------------GYTSSSSLHKS-------YSAYSCELYAIM---MALKHVNSKETH----------NSYLIICDCLNAIT----------SIAQR----------------RHXKN-----FILNEILELIFNILNR-QMNIKILWVPSHC----------GIPGNEESDQNAKQSAKTNHCD---VSTTA--LTDCIYTSQVNLRTK---FCEYYVQNNQN--TAMKNIFPKLPSNDD-------LKQM--------DSRIEEVIYSRL---------------LTGHNR----LNGHLN--RIG--------------LHEN--GQCPRCN----VNETAEHLLISCI-NTANVTAMLKTL---
>I-1_AC_pol#LINE_I_2-4351_
YDSLLTM----AELTVCIGKLK--NGKSPG-LDGVTNEMIKH------------------LGPIANSALLRLFNLSWEMAIVPNSWR-RAKIIPIPKKNK-PAGKIGSYRPISLTSCLAKLMETLVKNRLMYFLESN--NLLSNNQSGFRKLRSTEDQVLCLTQ----HISDGFQARP----KMKRTVLALVDFSRAFDKVWRTRLMEKMIEKSTPSRITQWIGSFLRDRYACVEHGNAT--SRLRRFEQGVPQGSVLSPTLFLVFIDDIEAGLPET---------------------------VKTGLYADDYTIYATNEDINQ-AENSVQAAINLLEQWAKQNKMEISTEKTECTLFTTSTHEA----KRKPALSLKGAPI-----------------TFNSNPTLLGVTLDRTL--SSNAHIQNLELKLSSRLRPLKALTGTTWGASRECIKPIYYATCRSAIDYCAPAYMPLAK--PSNLQKLERKQNEAARIITGCSRDT---RVDSLLIE-----------------------ADILPLRHRADALTAISFEKSMRLPTTNQRKASATKSVPTRTGKSNWR-KHAQNLVAE--TELDTYPREELVVLPPTQPWKAA--SYNVTFSTDLVADCKRANEPAVRKAAA--------EATIRSL---PLPDVEVWTDGSAEHGT--EYGGSGILIKTGD--------TELDQRVPAGRYC----------------SSYRAELVALD---TALDMLVALHTA-GSLPNS---ARIHVYTDSRSAVM----------RLSYG----------------PTNQSEKVACSIWQHLHTLC---QRS-ECSIHLQWIPGHA----------GLAGNEEVDSIAKEATALTQID---TPID---FSTAKAVIHRSTRAK---WKREAKP---------KLPFAQPPSF------------QLE----ASLRRQDRRLLSQMR-------------TGGKSPK----LRSYLH--KIA--------------PADNPDPSCRACKE---EDETMDHVFLRCP-ASYRARTRLLGH---
>I-1_CQ_pol#LINE_I_3-3299_
YNKCFSM----DELLRALDNAH---SKSSG-PDDVGYPMLKH------------------LPYLAKKSLLNAINKLWLSGSFPEEWR-KSIVIPIPKKGQ-NASSPTGYRPISLTSCIAKVAERMVNRRLTTVLEEN--NLLIDQQHAFRKGRGSGTYFARLGD----ILDDARTQG-------HHIDLAALDISKAYNQTXRTGVLRQLQDWGFNGSLAMFLKXXLSDRTFQVAIGNTL--SDLFVEENGVPQGSVLAVTAFLIGMNNVSLDLPKN---------------------------THILLFADDILLITHGPTFAR-NRIKMQAAVRAVGKWADSVGFKIASEKCAILHSCSTRHHH-----WKRPIVLNGVNF-----------------PNREKIKILGVTLDRNL--NYNQHFREVKESCRSRIQLIRTISSRHKTSNRKTIIQVGNSIITSKLVYGIELTCAAF---SALVNTLTPVYNEIVRRASGHLKSS---PILSIMIE-----------------------SGNLPFPLKAALILAKRTTSVMEKIPEESSTLLRKTNEILREKIGSS-------------------LPEVAKLPRVQERRWDD--VKPKIDWKIHHKIKPT--DTAAQKRAV--------FKQRVEQK--YQRHQHIYTDGSVSRH----GVGMGAYSVHW------------SISKKIDNKC----------------SIFTAETAALI---IAVDMTQEDRI-----------YETVIFTDSASALL----------NVESG----------------KSKNA------LIQTLESKLEN-----RTDITFCWVPSHC----------GILGNEKADKLAGEGYRAEAWI---TPLP---KQDVNRWINTQLELV---WENQWHI--------TRDVFTRKIKGTT--------KSWD-----DRGHRTEQRIMSRL---------------RIGHTR----LTHRH---LMG--------------LGPR--EMCFTCG----VPITVEHILVDCP-SYTAQRQENLLS---
>I-1_DAn_pol#LINE_I_1374-5
MEQDITD----LEFNAALNSLK---GNTPG-NDKINYIMIKH------------------IGKPVKKRLINFFNSILS-SFIPQAFK-ISTVVPIHKAGK-DKTTIESYRPISLNPCIAKTLDKIISKRLWWFVTSN--KLLNSRQVGFKRGKSVTDCLLYVDA----IISRTLSEK-------KHASVIALDFEKAFEKVGLHTIKSQLNQWGCGPKLTKYVTQFMTSRKIRVRVNHSQ--SLIQPLHNGIPQGSPLSVILFLIAFNSLSDTICRH-------------------------KNLNFIAYADDYNIIIDLKKEKN-LQIDLNRLFEDINNWCNTSGASLSITKCKHMHICRKQCC-------TCQVSTQTHVI-----------------ESVKELKILGVSFDSKY--SWKPHINNLTKSLTKSSNIIKFLANDKYNCQPTTLVQIVKSLSLSKIDFGLPLYGLAP---KTQIKPIKSILNNALRTALGAFRST---PIYNIYVE-----------------------SNITPLETRIQHLQAKLSKTIIQSTDTPLKPILDKILKNKITKYRNSA-IQKSI--ISC--SNLGLPVNPIKPTPKSNPPWNL--SPESIDIALSKYRKDQ---TNLSVFIK--------EFSDIKSK--MNNFTFIYTDGSLYNH----IPAYAITTETT-----------VLKMAILPTYS----------------SVFTAEIIAIL---EAIEISRTIK------------GKICICSDSLSALN----------SIKNI----------------DNNSH------YPTLIRESI---TKL-YPKIKILWIPSHV----------GIIGNEFADNAAKYATTAPLVT---TKNLN--QTDINKYIKSKLSNN---SLNLLQNT---------SSWYQTININYTNINDYSKNKEI-----TSLSRRDQTKFIRL---------------RLGHTR----LTHQY---RML--------------QSTS--NTCQFCNQ---VAMTLNHILNECV-AFNPARNPFPNG---
>I-1_DYa_pol#LINE_I_1477-5
IEQDISL----TELLAALNQLK---GKTPG-RDRISYPMLKN------------------LSANLHKRLLKLFNNILS-SHIPQQLK-VSSVIPIPKPNT-DKTNINSYRPISLNPCISKVLDKIIAKRLWWLASNS--KLLDNRQMGFRKGKSVSDSLAMLDY----QITASLSKK-------SHASIISLDFAKAFDRVGIHSIIDELIAWKIGPRISNYITYFLTNRKITVLSNKSY--SNPQPLHNGIPQGSPLSVILFAIAFNQLNKILAAH--------------------------KQMDFTAYADDFTIIYNLGKKQ-NNLNLDALLNDINQWCNYSGASLSTNKCKHLHVCRKRTC-------NFTLQTNDTPI-----------------QNVTSLKILGITIARNY--RWNKHIENLTLELAKRLDVIKCLANKKFCCNTNTIIYVVKSIIMSKIDYGVHIYGNAP---KSTLSKLRTIYHSAIRIAFNAFRTT---PINNLLHE-----------------------ANILPIEHRTTYATQKNIKIIINSKFSPIEKIYNKIKNSKRIPKVPSS-LHNTI--EQL--KKVNIYVSPETSRKEKTPHWLC--SNTSTNTXLHTSSKAE---TAPSIYQQ--------XFNELKNT--LAGRHFLYTDGSKSAS----GVSYSVTTETE-----------IIYHHILPQYS----------------SIYTAEIAAIL---TACNHASKQR------------GKFAICTDSLSALK----------EIENI----------------KSQNY------YTTSIRNIL--NKYK-RNKILILWVPGHC----------GIPGNELADETAKNAHNFPLIT---QKNFN--TSDILEHIKXNTVTF---KTSIFNNS---------SIHYKNISHDS---------TPT-----KNISRSDSIKFTRI---------------RLGHTN----LTHSH---ILN--------------KTPP--PICTTCN----TNITLQHILLDCP-DLQQNRSNLLKQ---
>Ingi-1_BF_pol#LINE_Jockey
FTRPFSL----DELCNAIKDMK--NNKAAG-LDDILCEQIKH------------------FGPLALQWLLNMFNHSLSTNRIPKIWR-KSRVIALLKPGK-DPSIPKNYRPISLLCHTYKLFERLLLNRIAPFVDE----LLIPEQAGFRPGKSCTGQLLNLTQ----YIEDGYEKG-------LITGTVFVDLSAAYDTVNHRILTKKLFEITKDVRLTELIQNLLSNRRFFVDLNGNR--SRWRRQKNGLPQGSVLAPLLFNIYTNDQPGHPDTR-----------------------------RFLFADDLSIGAQGRTFKE-VENTLTDALVGLTPYYEANHLRANPDKTQVSVFHLKNREA----DRQLKVCWQGKWL-----------------TSTNKPVYLGTTLDRTL--SYKTHILNTRMKVDARNNILKKLTNTKWGADASTVRGTALGLCFSTAEYAAPVWCRS-----AHTAKLDTALNSACRAVSGCLRAT---RVDDLYLL-----------------------CGIAPPHIRRAVAAQREKLKQETDPHHVLHLHTPVPKRLKSRRSFMHSVE-----------------------------------------------------------------------------------------------------------------------------------------------------------------------------------------------------------------ALSSS-----------------------------------------AESQRMAMW--SHHL----------QTAPH--------RLNLAPKES---LPPGA--EEAWPTW----------------------------------------------------------------SCLNRL---------------RTGTGR----CKTLMA--KWG--------------LSPDGQTACD-CG----QEQTMKHLL-VCP-LLSEPC---------
>Ingi-1_Rpro_pol#LINE_Jock
FHTPFCW----AELEIALDTMP--IKKCAG-PDNIPPEFIKH------------------LGGSARSTLLRFMNKVWEQG-IPSVWR-KADILPIPKKGK-PTNRPENCRPIALTSMFSKLYERLLLSRLQEFLEER--QLISDKQAGFRKHRNTVEQVAYLSQ----EIKNGFHRK-------QSTVAVFVDLKAAFDKVWRERLIQKIRDIGVAGNMYKSIFSFLAQRYIRVKYNGSF--SPFKQTRKGVPQGAVLSPTLFSLMINDVVAAVEAI-------------------------PGVRVLLYADDLVIWATSSHVDA-IESYLNKAMETLYQWTTNNKLEVNTSKTEYQVFTLSTNK------KQVHIKFNNQIL-----------------PQTDSATYLGIKMDGRL--GWKKHIDKLVQQGEGRLGLLKRLAGIKWGANQDLMTLTYKTYIRPTIEYGNEVLLTAS---DNSLKALDLLQNKALRLITGAAKST---PIAAMEIQ-----------------------TGIEPLQIRREISAINLFERVKRLKIKHWDLQQSSAQRLKTQKPLAVK-VSEVIATRGL------DLGRKQPFERSCVQYGHL--AEGKLNLLQPLLK-DKTSEQEMRALAL--------ETIHSRYP--ARDWLHIYTDGSARAAT--HNAGAGVYCREF------------TLAEPVGRMC----------------TNFDGEVKAIS---MALAKLIEDQ------KDN---PQIVLFIDSQAAIL----------AISSR----------------HYTDH-----SEVGIARSHIAFLIER-GTRVVLQWVPSHC----------GLTGNEQADELARRRAEMQQPD---TPLT---FSAVKNVVKSSYNEE---IKRTQQHQA-------EGKRWRTLLEN-----------PVS----VTAARKEAVACFRM---------------TTGHDY----LQKHLH--RIG--------------VVDS--PMCPLCL----QEEKMDSQHLPVCHALIDV---VANDSTN
>Ingi-2_SPur_pol#LINE_Jock
FTRPFTM----NDLLAAIKAMK--NNKAAG-LDDILCEQIKQ------------------LRPGALNWLLKMFNECLGTNNIPKLWR-KSKVIALLKPGK-DAASPKSYRPISLLCHTYKLFERLILNRIAPFVDE----HLIPEQAGFRPGKSCTGQLLNLTQ----FIEDGYESK-------LITGAAFVDLSAAYDTVNHRILTRKIFELTKDVRLTGLIQTLLSNRRYFVVLNGNR--SRWRRQKNGLPQGSVLAPLLFNVYTNDQPIHPNTR-----------------------------SFLYADDLCIATQNQSFVK-LEESLSDALAGLIPYYATNHLRANPDKTQISAFHLKNRDA----NHQLRISWYGKRL-----------------KHTPNPVYLGVTLDRSL--TYKNHIANTKAKVGARNSILKKLANTNWGTDARTIRTTALALCFSAAEYASPVWSRS-----AHAPKIDPALNSSCRAITGCLRPT---KVEDIYLL-----------------------CGIAPPHVRRLVLSQKEKDKQENNPLHPLFEQQPVGKRLKSRHSFLHSVE-----------------------------------------------------------------------------------------------------------------------------------------------------------------------------------------------------------------PLNTS-----------------------------------------PHNQRMTLW--SNHL----------QTTPH--------KLSLSPKES---LATGS--SETWPTW----------------------------------------------------------------LSLNRL---------------RTGYGR----CRVLMQ--RWG-------------LGDEQ--TACE-CG----QEQTMEHLL-VCP-LLPEPC---------
>Ingi-3_AC_pol#LINE_Jockey
MTKPLVM----TELDRALLQLK--PRQAPG-PDKISNDMLMH------------------IGNTAKKKILQIFNSSWKNGKIPKAWK-TAIQIPLLKDGK-PKNSAESYRPISLTSCLCKLLERILNYRLCWFLEKN--HLLSDNQAGFRKHRSTEDQITYIAQ----MVEDGFQRK-------EHTVAVWIDLEKAFDKVWTEGLILKLQNLNISHNMLKWISQYLSQRRACVKLQGKR--SKMETISNGVPQGGVLSATLFLIFLNDISTTITKK---------------------------VTAAEYADDIALLCSAESVGT-AQVRLQSTLNNMMKWTEEWGQKINKNKTTYTTFSLSPKP------RKVNLHLDGNTL-----------------QHESNPTYLGVTFDPRL--TWQAQTERCRSKGNRRTALLRKLAGSDWGANHTVLRGAYVGYVRPVLEYGIAAWGTAS---DSNFHKVARIQNQNLRIITGAMRST---PIHVMETL-----------------------TGLEPLNDRRDLKAIVHQEKVKRMPTHPMKDR-SSKSQSKRLKRTSFL-HMARHSSSGLEISLEESPTPLDPCQVHPLQTNHP--PQIRENLEK-LGTKSEVPPPILKSLTL--------DYLDRNFP--SNRWNRVYTDGSATDAV--RNGGGGIYIEWID-------GSTESHSIPTGSLS----------------SNYKAETSALE---TAATILLNHQ------KSK---ANTVILTDAKSVLQ----------ALQKP----------------QTAQV----RQLLSLLCDLNS------QANTTLQWIPGHC----------GIHGNEKADDLAKEGAKMTQIE---DGMD---LSESKTLIKTALRNR---WKRSHPK------------------HNR--------HDPY-----YILNRADQVTIFRL---------------RCGHNR----LKHHMH-TKLK--------------VGET--AICECGH----DQEDANHILQHCP-RYATLRTQTWQN---
>Nimb-1_CQ_pol#LINE_I-Nimb
YLQTFSK----DELLTQLNDLS---GSSPG-PDGVHNTMLQH------------------LPAIGKDKLLDAYNSIWTSNTFPATWK-ETILVPIPKPGK-NPNIPGNLRPIHLSSCVLKLFERMINRRLMDTLEER--NVFGQHQAAFRKGRQTLDTLASIES----YGKNAIATK-------KHAEFLFLDIEKAYDRTWRRLILEGLAKARIGGHMASFCSRFLEDRRFRVHFNGEV--SSLKVLQNGVPQGSVLAVTFFLLAIDSIRQYIDRD---------------------------VFLELFADDITLGVSDVNVRR-ARQKLQTVVNAIARWSKETGFKVAISKTAAMHVCFKRFHA----KKQPTLKLENQEV-----------------EFVGSHKVLGVWLDYRL--SFKRHLAKTKAECRRGLNLMRCLGKTKFGADRVTMIHLIRATLLPKLLYGIPITSGAG---ESEYMKLAPVYHEAIRLATGAYRSS---PIDSILAD-----------------------SGLLPFNFLVDEHLILYSTRQLARNRINRNYPVALRARTTATKLNVN--------MSQV------IVADAPAPNDWVLKRGTC--RADRFGCEPP-----------AVQRAV--------FRQTVGEL--YPNHAQIFTDGSLNETG---GVGCGVYSSST------------SRSITLPSQL----------------TIFSAEAYAIL---EAIELAKRNP------------HQTVIFSDSKSVIS----------AVKGN----------------KTHHP------WVVKIRREL---ARL-RDSVELCWVPAHC----------DIDGNEKADELAKTGASSTQNA---ELEEI-PYPDFKLCVKKLLRQR---WNQLWYS---------CDTKLRRIKESS--------TEWLSS---RTLTRRDSRAITRL---------------RIGHTH----LTHGH---LMA--------------NCDP--EPCETCG----ETTTVQHILVDCR-KFEHQREESGIA---
>Nimb-1_DPu_pol#LINE_I-Nim
TNADFSM----QELTTALKEAK---DTAVG-CDRISLSMLRH------------------LPDTALRTLLALYNESWKQGTLPKGWK-HSLIIPLLKPNK-TASKPESYRPISLTPVPCKVLERMIKIRLSWYLEKN--LLLAPNQSGFRRNRGTMDNLVRLEN----SVQSALNNK-------GYVMAVTLDLEKAYDMIWIKGLIYKLKKLGIRGNMLKWITSFLVGRTAQVSLNGTQ--SELFSCLNGTPQGSVISPLLFIILINDIAKKRRSC----------------------------MSGMYADDIFIWQKHRNIHF-LRKKVEKDTQDVIVELRLWGFLVSAAKTGAIVFSKRNIP------ENLSITVDGASI-----------------QVQKSIKLLGMTLDSKL--NWCKQIDDVVSKCSKVLNFLRLISGTKWGAHAKPMLQIYQALIRSKLDYGGELIESAS---ITAKKKLDKIQAQALKTVVGAPRDT---ATEALLRE-----------------------TGEMPLHLRRNLASVKHYLRCYEVKSDLLAEKEEWFKNAKQCFLSRVE-SVTNTLDHHP--KSVEK-----------------------LSISKHPPWQALL------PEVT--------TYTPNDLK--WQNVVHIYTDAAKSKDGR-CAVAFVVPEKVI------------VEQKRLVDGL----------------ATAKCELVAIH---LAVKWAEAHAAL----------GSFVILTDSKKALQ----------ILNSS----------------RENNS------VKTSTVDTWRALSRA-GTTVSFSWVKGHS----------GISGNEQADRAAKNGLELKPSL---SCRRD--TNDIRENVEDLLLKK---WQGLWDKPK--------TECGRFTHRHS-------PVVSRIAS-LFGQSRSEQVFLSQI---------------RLDMLP----LNHRLF--KRK--------------KHPT--GLCSNCDA--EEKENVEHVLLACP-AYSKEREEMVYV---
>Nimb-2_DR_pol#LINE_I-Nimb
LDLQFNM----FELKRAIISAR---QTAPG-KDEICYKMLSH------------------MSEASLEIVLNLFNQIWDMGQLPIAWK-QSIVVPILKPGK-NPSDPSSYRPISLTSHLCKIMERMITERITYFLESK--NLFSPYQSGFRRGRNTMDSVLCLES----DIRKAQTNK-------EVVIAIFFDIEKAYDMLWKEGLLIKLKSLGVTGKTYNWVMDFLFGRKIQVRVGKEY--SHEYTVENGTPQGSVCSPLLFNIMINDIFSQIEQS---------------------------IGKSLYADDGALWIRGRNVSF-VQKKIQNAIFEVEKWANKWGFKLSVAKTQVICFSRRHKT------ISLALKLYGQPL-----------------EQVKTVRFLGVWFDEKL--TWKDHLNKITEKSKKVINVLRCLSGQEWGASRTSLQNIYWALMRSVFDYGCIAYMSAA---ESNLKKLDVLQAQALRICSGSFRTS---PVSSMQVE-----------------------MGEMPLSIRRMKLMMAYWVNIQGQIESHPTKRTLLECWEHEETNFISF-GWIAEAKARI--IGLDQLQYCKAVPIPYIPPWFF--PLPKVDFNIQQELKDNN--NILPTKYI--------VQNYLEKN--YKESIFLFTDGSKDPQT--GHTGAAVYIPVNQ----------YHIKKRITNNI----------------SVYTTELIAIL---IALQWIEENDI-----------YNVVIASDSFSSLE----------SIRSG----------------RSSYR----MDILNNILSKTYYIKMK-GKSVYFIWVPAHV----------GVEGNEKADFLAKQALRISKVN--LEVPLS--KAEAKIMIRTYAQSI---WQVHWDNID-------TGRHLYNIQKQV-------GTGRKE-----NRNRREGSIITRM---------------RIGHTG----LNHTLH--KIG--------------KHPT--GQCIHCN----QQETIEHILFHCS-XYNKERNDLIQS---
>Outcast-1_BF_pol#LINE_Joc
LNYDLEL----EEVEAAIGKMN--CNSAPSPIEGILPVMIKK------------------GGKALTEALHFLLQCIWRHGELPTQMK-QDTKVLIRKPGKENYNLIKSYRPITLSSVIGKIMERVINNRLTWWAEVN--NHFSHTQEAYRRHRTASHGVLRLTQ----DITEGWRQN-------KTTIAVFADYEACFDRVWQEGLLYKLITRGIKGRMLCYLSSFLKDREASYRINSIT--TPPQQSKVGIPQGAVLSTTLCNLYTADAYTDTNL-----------------------------DNFQYADDGAGWSSGEDIQSVKEEVEAGISKVILNWCPLWNMKIQQSKTKAMIFPPPQADD----IEIEDLTVDNKSI-----------------EVVDNFKLVGVTLDQQL--TYDKHITTTKAKAFRALKAVSKVTQAKKNPSQQAHILLYTTLVRPILDYASECTIAAK---DRLEKAYSPIQRQALLTATGCLERT---STEALESI-----------------------AAIPPIDIHLTCRQAQSYLRMKSKHTGNPIFDAITNMNSHKSDIQIGT-PLHLLQ---TRL------NEMKGEMEESMVDKEPYYDSRLPPFTMGSITGSFTATTITTGGKDKAREEILTILQDITGN--NVPTTVIFTDGSALGNP--GPTGCAAVVYEKWG-----SSEPYAVRKPVASKS----------------NNYEGELEGLH---LAIDTITRRP------TTS---NKILLLCDCKSAIE----------TVTGV----------------QQVEAY---NSLINTLRSKLSTLKSK-GYTIQITWCPGHM----------GIPGNEIADKEAKLAAEEARNCQNYTSWT---KQQAMKHIESQAHER---WNRRTKLNT-------RSEHMQKIATNM--------KKKGQT----LGRRSTQVIINQL---------------VSGHTR----LNSYQN--WMN--------------PEIS--PSCTNCG----AVETTNHFLYHCP-RYEKERQHMLLE---
>Outcast-1_DAn_pol#LINE_Jo
NKIYFSP----CDVLCFLKSRN--PHSSKG-LDKISYNMLLS------------------LPPEQVHKFTSMLNDIFNEGKIPEVWR-RIKIVPVPKKNL-DSSVITNNRPICLLSVVFKCMESLVKNKLEEHIAIN--SLLPDRSYAFRRNHSTAHCINDVIN----NVANLKAKG-------FHVVAAVLDLSKAFDCVNISILCKVLCDLGFNHRYINFIIEFLKKRILVMGKTE-------VTVSKGVSQGSCLSPILFNLYTAVLHSISDHQS---------------------------LIFQYADDFFLISYSKNFSD-ARNILEQKVNNFNNICDTINLTFNPLKSSVIHFNNKRR--------TLGIMCNNLLI-----------------KEVDHVCYLGRTICTNN--STIKHIRHTLSKANQTNMFLNMLSGCRFGIHPGKAINLFKAFVRPKYEYACSSFANIS---KTVSSAVQVHANLYLRKSLGLMKST---PVNIIYHM-----------------------AGELPPAYRMKFATAKELAKIFAFNLPAAS-LLQNNFSAKNTSYIKTYLEFKDIYDSITHVDSFTHKPRMLTFDIDFFKGVCS-NKNSSNPDLVNNLMKE--------------------KLR--ILS--DKSYDVIFTDGSVKDN----FTGSAFYHINSN----------TTKSFYMNKKL----------------SSLTAELTALE---KAIEFAIEQQL-----------VKVAILTDSLGALQ----------TLKNC----------------HSSNR------IGSEILKKVNS-NQS-MLYLQLHHVPSHV----------NIKGNEIADNAAKNANSSGTLI---NFKYE--INDAINHIYNIIKIE---WEREYNAFC-----LEKNRGYCTLFPYV------THKPWYSSK-HCNLNRLQVKQINRI---------------LSGHSF----DRYTLY--KLK--------------VYDS--PNCD-CNL--NTIEDISHILLKCT-KYNNIRRRFPLL---
>Outcast-1_DT_pol#LINE_Joc
LFQEFNL----VDLNLVLSKK---KKSAGG-HDGVTFEMLNN------------------LDSNCKSHMLKLFNQLIRDNRIPEEWR-IIKIIPIPKKDK-DLTDYKNFRPISLISVFAKTINKMIKERLCEFIESE--YILPARCFSYRKNRSAAMCLNDILN----SCELYKSRK-------KSVAMVILDLENAYNCVNLNFLKRIMVSENIPPIFINWIHNFFKIRILTLGKYT-------KTVTGGIPQGSCLSPVLFNLYTKRLHQIQDRNT---------------------------EVFQFADDFIILSSKRFFQD-MEDNLQSKINDFELLCSDINMSFNSGKTVSLVMCNGNSR-------TLNIQATSGVI-----------------RQVRNTKLLGRIISSNG--SQIEQVKKIKGDNNNAMQILNLATTIKSGLRPKVATNIFKTFIRSKNEYALTSYGNLT---KSSSKQLFITQAKSLRRCVGVNPFT---PKFMVFAL-----------------------AGVIPPCYRAKILTAKELIKLKTIDVNRFNTIINSNIKT---SYKVVYDSLKLIIDRIQIADHYTY-----------FKNIVIQLNFSSNNKK--DIAK--------EEAKG--------RYSELISYFRQNDYNIISTDASVTSS----CTGLGIAAICDR----------SNEMYKIENRM----------------SSVQAELLAIK---QGCILAIKSNW-----------RKVAILTDSKGALM----------VLRNK----------------NCDNN------TVSDIHNLLSISC---ISSCYLQWIPGHM----------SLDLNEKADFLAKQAVYDGTDI---DYKLS--IGEAKRLLNQEIWKE---WGSEYERLA-----REDGGIFAKTYPTL------SIIPWHIR---LKWNAKDIKLINRL---------------MTESTY----DNCFLF--RIK--------------AIDS--NLCTLCN----LIDDANHQIFNCQ-RHILIRRKYKIF---
>Outcast_pol#LINE_Jockey_1
IDTELIN----SDIWKNILKQK--KNTTPG-LDKITYQMLRN------------------INDESLTQIITDGNKMWENGKINKELK-QIKIIAIPKPKK-NINDPNNYRPIALIPTITKVLNSAVLLKLNKYIETK--NILPEKSFGFRNKRTINQCINYFNN----EINHNQRLN-------RISGAIFIDLEKAYNNVSTKILVEQMIKSDIPPQIIKWTYSFLRNRTLIIESNKKT---YKMLVTDGLPQGDVMSPTLFNLYTKDIHKAINQTNT------------------------KNTIIQYADDFVILSSGVNERE-LQNNLQNALNAFAIETEQLKFNINSNKTKFMIFGKSHH--------TIQLNIHNNSI-----------------EHTNTYKYLGTVIDPKL--NFHKHIELLRNKATNRLNFLKIISTQKNNINPKNSLKIYRATIRNTMETGASYTLNSN---KNKYKTMNSTINQALRKATGCTKTT---PINTLHAI-----------------------AAEIPFNIRSRFIVRKELAKDLVYSPIIRQQLQIHKRT----KYKKK----KKTIHETTYEKDNKILKQLYIAKNNDITTHIKINTKIKDTIETKTKTNT-------QILKQ--------ITIENMNK-YENNRPTIYTDGSIAGN----KVGIGIYIKNKP--------QHYYYSYRLKNFT----------------SITTAELIAIE---KALLLAQENNI-----------DNPVIFTDSLTSCN----------ILQKA----------------MTENK------IEEICYNIIKTAT---NIKADIVWIPSHV----------GIDGNDRADELAKKGTLTNWFY---KNKIR--YTDATQYYKKEMEEETKKWYTDLGRN--------KGKKFMQFQNVF------KTELWHKQ---VNLNGNEVKTINKI---------------LAGHDL----SEFWLH--KMK--------------IVEN--GTCEKCL----VPETGRHKIFECQ-KYKRHKDISLDT---
>83584378_Mpi_pol#LINE_Tad
PMPLPTK----EECWNTLCSPS---PSAPG-EDSLTTSVWRE------------------LWPVIGDAVTALYHQSLEKGLVPQIFK-AAKIIMLPKPGKRDLTQLGSWRPISLLSTLGKGLERLIAKWMAVQAIQG--KLLTPCHFGALPGRSAIDLVQVLVH----RVEKAFQQG-------KVASLLLMDVKGAFDAVDHQRLLSHLRLQGWDERLLQWIQDWLSSRSACVQIGEAN---AKAPIKGGLPQGSPLSPILFLLYAAMVVAAYKAS------------------------------FCYADDLRILFVGDSLQE-TSQQLVETYKAVTALGTEVGLPFSVEKTEIQHFSRKRKHP-----PPVVRLPDVGEI-----------------PPTSYTRWLGVLLDTKL--TFKPHINWVFSCGKQLAQHLQRLSNTQRGCPVASMRAAVLQCALPTALYGVEVFYTG---QQQVANSLQSLLRIAALAILPAYKTT---PTAALLRE-----------------------ADLPDPKALLESTLQRAAARYAGLDAKHPIARIYAAPNYGYNTRLTRI-LQRIP-------------------TPAPERRWVE--PRLPPLRMLP--THREG-----------------------HIS--SPLAISVYSDGSHTGQ----GAGYGYAIYYGS-------ILVTQGQGPAGPRT----------------EVYDAEIMGAV---EGLRAAVGLP----CTAYA---NQLNLFLDNLAAASLLADGRPAPHRRHLT----------------DTFHQ------LSKQWLSLPYILASP-RRPVRVSWVPGHT----------GIAGNELADRLAKQGAAMDGSH---IPPS---PAYLRREAKQQLHTA---TQAAYTRSA---------PQAYQDLGIR-------PHTKSSRAQEHKLPRWVLGRLIAA---------------RTGHGD----FAAYHE--RFH--------------HTDY--LATCSCK----KLKTPVHFFF-CP--HTRKRWKERRKH--
>88175402_Cgl_pol#LINE_Tad
HMPDLTM----EEIEQKVLSAK--PWKAPG-EDGLPAMVWRQ------------------LWPVVKDRVLHLFRTSLRDGDIPSQWR-NAKIIPLKKPGKSEYTLAKSWRPISLLSTLGKILEAVIAERLSHAVETC--GLLPANHFGARKRRSTEQALLLLQE----HIYKAWRAR-------KVLSLISFDVKGAYNGVFKDRLLQRLKARGIPEPLVKWIDAFCSKRTATIAVNGFT-SGRQELPQAGLPQGSPLSPVLFLFFNADLVQHKIDA--------------------------NGGAIAFVDDYTAWVTGPSAES-NRTGIQAIIDKALDWEKRSGAQFEGEKTAIIHFTRNMERF-----SEQPFSVKGEVV-----------------KPKESAKILGVVMDREL--RYKQHIARTAAKGLAAALALKRLKM----LSPRTARQLFVATVAPVMDYAANVWMHAC--GEKALSWLNRAQKIGALAITGAFRTA---ATAVVEAE-----------------------ASIYPVRERHAQAAASLWINIHTLPGTHPLAMKKVRTTVRFVSPLQKI-ARVAE---GVRV------DRMETIQEYAVPPWVP--RLRPTLEADR--GKAAE-----------------------MVN--KISGIVIATSSSVKKG----IVGMGGLARDTLFNRTSETVTNYAVVLGTREEQ----------------NPYTAELAAIA---MALEKLPASICH----------RHITVITRNQSALA----------AVGQP----------------RQQSG----QSIIRQIYDLARLHRQR-GNSVNFLWIPAEI----------DFALGSDAKAAAQRASKQGRTP---DSQI---PQAKSTAMRLAMERQ---RATRVLPVS-------VGKFSKAMDAAL-------PGKHTRHL-YDKLKRREACVLAQL---------------RTGMAR----LNGFLS--RIG--------------AVES--DLCACGQ----ARESVEHFLFRCV-RWTALREDMLQC---
>MGR583_pol#LINE_Tad1_1819
WDTQVSA----EEAERSCIGVT---STSPG-IDGITVRLLKA------------------GWASLAEPVRRLYQRCLELGHFPAPWK-KAEVAMLPKTGKKDRSSVRSWRPIALLSCIGKGLERLVARRIAWAIHDN--GLLSCTHGGALPKRSATDLVCALAH----DIEQALARG-------EEVTLVACDVQGAFDALLHGRLIRKMRSLGFSKMLLRFVINFLSGRQARVRLEGTT--TGFRRLGCGTPQGSPLSPILYMLYLAYLVKNGTK-----------------------------WRLAYADDVLTWKSSPSLEE-NVRWLEDKLRDMHEIAAEEKIHFAAEKTEVIHITKKRHGR------NPEIRINGRTVTPVQLPGGRRGQSASGAERYPGMRWLGFWFSRRL--DGRRHVAERAAKAMAVAAHLKSFGAVRYGPPAAALRKAAVACVGSSATYAAEAWYNPAHKQRGLLKALNKPLVLAARAILPAYKTT---PSSTVLRD-----------------------AGLPSARVALAYTRLKYGARLRLADKGHPLVSRLRETPRARNSGHSAT-TLQTAAQLLPRI------RRLELRAPRNAPDSRTDPTGGVPKEEAARRFIEWL-----------------------DMV--SPDDIVVYTDGSEKHENNCVQIGYGWAAFRAG-------LEFAARAASITPES----------------HVFDAEAIGAL---KGLQAAAKAQPG----------ARIWICVDSTSVIW----------GLRGD----------------APRSS----QWAFLEFHNLVDLLRKQ-STEVRVRWCPGHQ----------GIPGNDRADELAKAGSAGPPDP---DPRAQQTTYSGAGTVLRAILSN---IEKDWWRKE-----LCERSPAYREWKF--------QYTPRKEPEELRLPRPLLGHYLAM---------------RTGHGD----FKAYHD--RFN--------------HQDA-NTSCAWCW-----KRTSPEHPVHCR-FSRAVWRNWPWP---
