# Supplementary material for: Globular domain structure and function of restriction-like-endonuclease LINEs: similarities to eukaryotic splicing factor Prp8
Source: Mob DNA. 2017 Nov 7;8:16. doi: 10.1186/s13100-017-0097-9 (PMC5678591; doi:10.1186/s13100-017-0097-9)
Supplement: Supplementary file 7 — Alignment files. (ZIP 5764 kb) [file 13100_2017_97_MOESM7_ESM.zip › supplemental_S5D_LINE,Prp8, group II, RVT.fasta]

>R2Bm
--LWKPIS----VEEIKASRFD-----------------------------------WR--------TSP-GPDGIR------SGQWRAV---------------------PVHL-----------------------------------------------KAEMFNAWM-------ARGEIP----EILRQCRTVFVPKVE---RPGGP-----------GEYRPIS--------IASIPLRHFHSILARRLLACCPP------DARQ---------------------------------RGFIC------------------------------------------------------------------ADG----TLENSAVLDA----VLGDSR---------KKLRECHVAVLDFAKAFDTVSHEALVELLRLRGMPEQFCGYIAHLY-------DTAS--------------------------------------------TTLAV--------NNE----MSSPVKVGRGVRQGDPLSPILFNVVMDLI---LASLPER------------VGYRL-----------------------------------------------------EMELVSALAYADDLVLLAGS---------------------------------------------KVGMQESISAVDCVGRQ-MGL---------RLNCRKSAVLSMIPDGHRKK---------HHYLTERTFNI---------------GGKPLR-------------QVS-CVERWRYLGVDFE--------------------ASG----------------------------------------------------------------------------------------------------------------------------------------------------------CVTLEHSISSA------LNNISR-----------------APLKPQQRLEILRAHLIPRFQHGFVLGN-----------ISDDRLRMLDVQIRKAVGQWLRLPADV---------------------------PKAYYHAAVQD------------------GGLAIPSV-------RATIPDLIVR---------------------RFGGLDSSP--WSVARAAAKSDKIR-KKLRWAWKQLRRFSR-----------------------------------------------------------------------------------------------------------------------------------------------------------------------------------------------------------------VDST------------TQRPS---VRLFWREH----LHASV--------------DGRELREST-------------------------------RTPT-STKWIRERCA----------------------------------------------------------------------------------------QITG---------RDFVQFVHTHINA-------------------LPSRIRG-----SRGRRGG----GESSLTC--RAGCKVRE-----------------------TTAHILQQ---CHRTHGG--------
>R2_Dmel_Drosophila_melano
--VWSAIT----EQDLRASRVS-----------------------------------LS--------SSP-GPDGIT------PKSAREV---------------------PSGI-----------------------------------------------MLRIMNLIL-------WCGNLP----HSIRLARTVFIPKTV---TAKRP-----------QDFRPIS--------VPSVLVRQLNAILATRLNSSINW------DPRQ---------------------------------RGFLP------------------------------------------------------------------TDG----CADNATIVDL----VLRHSH---------KHFRSCYIANLDVSKAFDSLSHASIYDTLRAYGAPKGFVDYVQNTY-------EGGG--------------------------------------------TSLNG--------DGW----SSEEFVPARGVKQGDPLSPILFNLVMDRL---LRTLPSE------------IGAKV-----------------------------------------------------GNAITNAAAFADDLVLFAET---------------------------------------------RMGLQVLLDKTLDFLSI-VGL---------KLNADKCFTVGIKGQPKQK----------CTVLEAQSFYV---------------GSSEIP-------------SLK-RTDEWKYLGINFT--------------------ATGR--------------------------------------------------------------------------------------------------------------------------------------------------------VRCNPAEDIGPK------LQRLTK-----------------APLKPQQRLFALRTVLIPQLYHKLALGS-----------VAIGVLRKTDKLIRYYVRRWLNLPLDV---------------------------PIAFVHAPPKS------------------GGLGIPSL-------RWVAPMLRLR---------------------RLSNIKWPH--LTQNEVASSFLEAE-KQRARDRLLAE---------------------------------------------------------------------------------------------------------------------------------------------------------------------------------------------------------------------QNEL------------LSRPA---IEKYWANK----LYLSV--------------DGSGLREGG-------------------------------HYGP-QHGWVSQPTR----------------------------------------------------------------------------------------LLTG---------KEYMDGIRLRINA-------------------LPTKSRT-----TRGRHE-------LERQC--RAGCDAPE-----------------------TTNHIMQK---CYRSHGR--------
>R2Nvit-B_Nasonia_vitripen
--IFTPIT----PQEIMGRIRR-----------------------------------IKND------SAA-GPDGVT------KDDLRGR------------GV--------SIA-----------------------------------------------LSKLFNSIL-------LAGYYP----KAWRENRTTLLPKPEK--DPADV-----------KNWRPIT--------ISSMVSRVYSGLLDQRVRAVIKQ------CDRQ---------------------------------KGFTE------------------------------------------------------------------ENG----CFSNIQLLDD----AVSNAK-----------KAGGVITILDVSKAFDTVPHAVIQGCLEKKGIPETVAAYISNMY-------RDCS--------------------------------------------TAIRT--------RSG-----DVKIGMKRGVKQGIPCHLSFSIWVLEPL---LERLQET------------SGVEI-----------------------------------------------------EGMNLSCAAFADDIVCFANT---------------------------------------------APEAGRQLRMVADYLGR-LDM---------SLSVSKCIAVEYVPHRKT------------WYTKNPGLEV---------------NGNTVP-------------SIS-PSETFKYLGAKVS--------------------PWKG-------------------------------------------------------------------------------------------------------------------------------------------------------LLEGFESDAFREV------ISRVQR-----------------LPLKPMQKVDLLQMYIFPRYTYGLITSP-----------PAKAVLKTIDRIIRTRIKEILHLPESV---------------------------SSSFLYTPRKQ------------------GGLGLLEV-------EKMVLIPALR---------------------NGLRARQSH--DPVTRAAMNSNAAD-DRLKSYADALRLHWPL-------------------------------------------------------------------------------------------------------------------------------------------------------------------------------------------------------TTE------ELDT------------YKYQL---RLSYAQKW----AEQKW--------------QDQGVEEFA-------------------------------QDPV-GNSWLQRYDL-----------------------------------------------------------------------------------------LPA---------SRYIDAIKLRTNT-------------------YPTRALM-----KIIDGR-------VDSSC--RKCQGSSE-----------------------TLGHILGR---CRYSKDK--------
>R2Ci-B
--LMEPLT----IAEVGSTLKS------------------------------------TTP------SAP-GPDKLT------LDGVKRI---------------------PIAE-----------------------------------------------LVSHYNLWL-------YAGYQP----EGLREGITTLIPKIK---GTRDP-----------AKLRPIT--------VSSFICRIFHRCLAQRMETSLPL------GERQ---------------------------------KAFRK------------------------------------------------------------------VDG----ICHNIWSLRS----LIHNSK---------DNLKELNITFLDVRKAFDSISHKSLGIAAARLGLPPPLITYISNLY-------PNCS--------------------------------------------TKLKV--------NGK----ISKPIEVRRGVRQGDPLSPLLFNAVMDWA---LSELDPR------------VGVQI-----------------------------------------------------GEQRINHLAFADDIILVSST---------------------------------------------KIGMVSSINTLSRHLAK-SGL---------EISAGKEGKSASMAIVVDGKK------KMWTVDPLPRFKV---------------NSQKIP-------------ALS-ITQQYKYLGINID--------------------AQGA---------------------------------------------------------------------------------------------------------------------------------------------------------RNDAARILTEG------LAELSR-----------------APLKPQQRLYLLRVHLLPKLQHGLVLSS-----------CAKRALTYLDKSVRSAIRRWLTLPKDT---------------------------PTAFYHAKACD------------------GGLGITRL-------EHTIPILKRN---------------------RMMKLTLSE--DPVIMELVKLTYFT-NLLHKYSNVKLLN-------------------------------------------------------------------------------------------------------------------------------------------------------------------------------------------------------------------SWPV------------TDKDS---LARAEASM----LHTSV--------------DGRGLSNCS-------------------------------DVPR-QSDWVTNGAS----------------------------------------------------------------------------------------LLSG---------RDFIGAIKVRGNL-------------------LPTKVSA-----ARGR---------QREIT--CDCCRRPE-----------------------SLGHILQT---CPRTWGP--------
>R2Lp_aa
--LLKPFT----PTEVMDSLQG------------------------------------MKN------GAP-GPDKIT------LPFLQKR----------LKNG-------IHVS-----------------------------------------------LANVFNLWQ-------FSGRIP----ECMKSNRSVLIPKGKS--NLRDV-----------RNWRPIT--------ISSIVLRLYTRILARRLERAVQI------NPRQ---------------------------------RGFVP------------------------------------------------------------------QAG----CRDNIFLLQ-----SAMRRA---------KRKGTLALGLLDLSKAFDTVGHKHLLTSLERFAVHPHFVRIVEDMY-------SGCS--------------------------------------------TSFRV--------GSQ----STRPIVLMRGVKQGDPMSPILFNIALDPL---LRQLEEE-SRGFMFRE-------------------------------------------------------------GQAPVSSLAYADDMALLAKD---------------------------------------------HASLQSMLGTVDKFCSG-NGL---------GLNIAKSAGLLIRGANKTF-----------TVNDCPSWLV---------------NGETLP-------------MIG-PEQTYRYLGASIC--------------------PWTG-------------------------------------------------------------------------------------------------------------------------------------------------------INSGPVKPTLEKW------IANITE-----------------SPLKPHQRVDILCKYALPRLFYQLELGT-----------LNFKELKELDSMVKQAVKRWCHLPACT---------------------------ADGLLYSRHRD------------------GGLAVVKL-------ESLVPCLKIK---------------------TNLRLVHST--DPVISSLAESDGLV-GAIEGIAQKAGLPI-------------------------------------------------------------------------------------------------------------------------------------------------------------------------------------------------------PTPDQ------RSGT------------YHSNW---RDMERRSW----ERLAL--------------HGQGVELFK-------------------------------GSRS-ANHWLPRPVG-----------------------------------------------------------------------------------------MKP---------HHWVKCLAMRANV-------------------YPTKRGL-----SRGNLSK----NKDSAKC--RGCTSMRE-----------------------TLCHLSGQ---CPKLKSM--------
>R2Amel
--IWTPIA----LESLVEKFKK-----------------------------------IKSD------TAA-GADQIK------KFHLRKK------------GA--------LHV-----------------------------------------------FAKLCNLLM-------LHRIYP----AQWKTNRTTLIPKPGK--SAEEV-----------ENWRPIT--------IGSLLGRIYSAMIDRKLRSKIKQ------HIRQ---------------------------------KGFTQ------------------------------------------------------------------EDG----CKNNIAILSS----ALTKMK---------EDS-GGIITIIDISKAFDTVPHGEISQSLMNKGVPSPICEYIQKMY-------IGCK--------------------------------------------TIIYC--------RDK----KTLPVDILRGVKQGDPLSPLLFNLIIDPI---IGTLDET-TEGIKLE---------------------------------------------------------------NENISVLAFADDLVLLAKD---------------------------------------------KETADKQNRLINEYLDD-LKM---------KVSAEKCTTFEIKRQNKT------------WFLGDPQLTL---------------GQQRIP-------------YAD-PEAAIKYLGTNFN--------------------PWRG--------------------------------------------------------------------------------------------------------------------------------------------------------LCKTSIKEIIDA------ARTVKQ-----------------LKLKPHQKINLIRTYLLPRYIHKLVANP-----------PPLGTLDLIDKELKTIIKEILHLHPST---------------------------TDGLIYTDKSH------------------GGLGIQRV-------ANIVKLAKLK---------------------HSILMTRSE--DNAVKIALNGQEGM-VKRYATSIGLQWPC---------------------------------------------------------------------------------------------------------------------------------------------------------------------------------------------------------GIE------EIEE------------TRKKL---KRADTNKW----KTLIS--------------QGQGIKEFF-------------------------------GDKT-GNAWLYNPEM-----------------------------------------------------------------------------------------LRP---------SRYLDALKLRTNT-------------------YGTKAAL-----HRAKRD-------IDINC--RRCGVQVE-----------------------TLGHILGL---CTHTKNK--------
>R2_Dr_Danio_rerio_BAC8259
--LLGPIS----KSEVQTSLRN-----------------------------------ASNA------STP-GPDGVG------KRDISNW-----------DPE--------CET-----------------------------------------------LTQLFNMWW-------FTGVIP----SRLKKSRTVLLPKSSDPGAEMEI-----------GNWRPIT--------IGSMVLRLFTRVINTRLTEACPL------HPRQ---------------------------------RGFRR------------------------------------------------------------------SPG----CSENLEVLEC----LLRHSK---------EKRSQLAVVFVDFAQAFDTVSHEHMLSVLEQMNVDPHMVNLIREIY-------TNSC--------------------------------------------TSVEL--------GRK----EGPDIPVRVGVKQGDPLSPLLFNLALDPL---IQSLERT-GKGCEAE---------------------------------------------------------------GHKVTALAFADDLALVAGS---------------------------------------------WEGMAHNLALVDEFCLT-TGL---------TVQPKKCHSFMVRPCRGAF-----------TVNDCPPWVL---------------GGKALQ-------------LTN-IENSIKYLGVKVN--------------------PWAG-------------------------------------------------------------------------------------------------------------------------------------------------------IEKPDLTVALDRW------CKRIGK-----------------SLLKPSQKVYILNQFAIPRLFYLADHGG-----------AGDVMLQNLDGTIRKAVKKWLHLPPST---------------------------CNGLLYARNCN------------------GGLGICKL-------TRHIPSMQAR---------------------RMFRLANSS--DPLMKAMMRGSRVE-QKFKKAWMRAGGEESA-------------------LPR------------------------------------------VFGANQ------------------------------------------------------------------------------------------------------------------------YQEGEEVANDLV------PRCP------------MPSDW---RLEEFQHW----MGLPI--------------QGVGIAGFF-------------------------------RNRV-ANGWLRKPAG-----------------------------------------------------------------------------------------FKE---------RHYIAALQLRACV-------------------YPTLEFQ-----QRGRSK-------AGAAC--RRCSSRLE-----------------------SSSHILGK---CPAVQGA--------
>R8Hm-A
--SYGRIT----IGEVRDALGA-----------------------------------SKKD------SAS-GPDGLL------LQDVRRL----------------------GPL-----------------------------------------------LLCNIFNMW-------YLHGIP----VEENRCRTILLYKSG---DRHLA-----------SNYRPVT--------IGNMLNRLYAKIWDKRIRKNVRL------HVRQ---------------------------------KAFIP------------------------------------------------------------------VDG----CFENVKTIQC----VLQSYR---------KRKLEHNVVFIDLAKAFDTVLHDSIRKALWRKGVPSGVVKVVDSLY-------AGAV--------------------------------------------TSISV--------GKT----KTRSICINSGVKQGCPLSPLLFNLILDEL---AERIEAT-GCGLDLD---------------------------------------------------------------GHVLSSMAFADDYVLLAKD---------------------------------------------SVEMNELIRVCSTFFKE-KGL---------SVNPGKCQSLRVLPVKEKKRSM----KVLVRPHRWWRIKD---------------QDVDIP-------------SMT-YDSLGKYLGVSID--------------------PTGK---------------------------------------------------------------------------------------------------------------------------------------------------------IALPIEEWKNW------MTKLKE-----------------CKLKPEQKVKILKEVVCSRVNYVLRMSE-----------CGISELRSWTRFVRNWAKNIIHLPTWC---------------------------SSDWIHSI---------------------KGLGIPDV-------SKGIVIQRMR---------------------ASEKMSTSE--DGIVRVVGARLVQK-NRVLWEKAGFEGI--------------------------------------------------------------------------------------------------------------------------------------------------------------------------------------------------------------------ELK------------AARRH---CEVERLNN----IGNIT--------------NGVALKTIA-------------------------------AVSS-VNRYWMIEDN-----------------------------------------------------------------------------------------LKS---------GNKILVWKAMAGA-------------------IPTKINL-----SRGVAD------QTLKKC--RRCGLTAE-----------------------TDGHILAG---CHTSSDA--------
>R9Av_BKT
--IFAPIS----RDEIKLALSN-----------------------------------TKKD------SAA-GPDSVT------IKEAKAI----------------------IDN-----------------------------------------------LYVAYNIWL-------GVQGIP----EQLKLNKTILIPKGNS--DLSLL-----------KNWRPIT--------ISSIILRVYNRLLAYRMNKIFKT------NDKQ---------------------------------VGFKP------------------------------------------------------------------VNG----CGINISWLHS----LLKHAR---------LNKNSIYACLVDVSKAFDSVSHQSIVRALTMNGAPSLLVKLIMDQY-------TNVN--------------------------------------------TVITC--------SGS----ISNKINISSGVKQGDPLSSLLFNLVIDEL---FDVIKDQ-YGYTIDN---------------------------------------------------------------IGTTNARCFADDLTLISSS---------------------------------------------RMGMNKLLELTTKFFKE-RGL---------NVNPSKCMSIGMSKGYKGKK---------SKIESEPLFSI---------------TDAQIP-------------MLGYIDKTTRYLGVNFT--------------------SIGA-------------------------------------------------------------------------------------------------------------------------------------------------------IDAKRIKKDLQDT------LDKLEH-----------------LKLKAQCKMDLLRTYMIPRFMFQLIHTE-----------LYPKLLIKMDILIRKLAKRILHLPIST---------------------------SSEFFYLPFKE------------------GGLQLTSL-------KEAVGLAKIK---------------------LHKKIMSSN--DPMLCYLIESQRSR-IVEHFMKDLKLGDSL--------------------------------------------------------------------------------------------------------------------------------------------------------------------------------------------------------TLN------EMNN------------IKEC----FMKEKRIS----FAQKI--------------HGVGFEVFS-------------------------------SSPL-TNQWINGEIK----------------------------------------------------------------------------------------TMTT---------KTYINSIKLRTNT-------------------LETRVTT-----SRGLN--------IIKTC--RRCHVADE-----------------------SLMHVLQC---CSSTKGL--------
>AAA97394.1_reverse_transc
--LEKADL----EEKYEGAIRR-----------------------------------IQPW------KAP-GPDGLH------AHWWKAL----------PSA---------KRL-----------------------------------------------LGELVVDWL-------TTGKVT----TGWMCRGRTILIPKKG--DRGDP-----------SNYRPIT--------CLNTCYKVLTSVMNSVILSHLSRG--EALPMNQ---------------------------------RAMRK------------------------------------------------------------------REW----GCTHAMVLDR----AMVMDAM-------AQKKHSLSVAWLDYRKAYDSVSHEYIRWAINSVNIPRSVQLTLKRLM-------SDWE--------------------------------------------TRFESTQ----CRPKL----RSDKMKVLNGIFQGDSLSPTLFVLCIAPI---SYALNKG-VGQCQSSS----GWS--------------------------AGY--------------------------GFEIGHQFYMDDLKLYART---------------------------------------------PAMLDSQIQVVSEVSEA-MGL---------HLNLSKCAKAHYAPHGAGG----------AQEAVEGAEGS---------------RKGEIP-------------ILG-LRSTYKYLGVEQR--------------------------------------------------------------------------------------------------------------------------------------------------------------------------LLPMEVALKEFEDKFMDR------AETIFA-----------------SELTWGQMATAYNTIAIAGLRYVYSNTNGASP----KLLEALKRAATLDTRIRDLLRRHKCRFRNS---------------------------FVERLYIPREC------------------GGYGLKSV-------EDTLRESILA---------------------TWSYIATNP--HLAGQQYFFERLAA-RGK--------RTPMAD----------------GVKIL------------------------------------------LDLGVEPQ--------VDLKRRTVTVDGIVFEDPTKLHRYLV--------------------------------------------------------------------------------GKLLKARTEARIRRWK------EASL---------------------------------------------------AGRLVNDTS------------------------------IDMRL-SCLWMKKGF------------------------------------------------------------------------------------------VSA---------RNLRDALAVQEGS-------------------LLTRACP-----ALKGKG-------GQEVC--RCCHAAPE-----------------------TAEHITSA---CRYWLPSL-------
>Dong_pol#LINE_Dong-R4_419
--QFDDVT----EEEITTITAR-----------------------------------LHNW------KSP-GIDKIH------NFWFKKL-----------ICL--------HKT-----------------------------------------------IAKNLTDII------SGNQSIP----EFIATGITYMIPKGD---FSIEA-----------SQYRPIT--------CLPTIYKILTTVITKKINSHIEHN--NILAEEQ---------------------------------KGCRR-----------------------------------------------------------------GHMG----CKEQLIIDST----IMKHAT---------TKNRNLHCTYIDYKKAFDSIPHSWLIQVLEIYKINPIIISFLRNIM-------THWQ--------------------------------------------TTLKLKN----PPNFV----TTRQIAIKKGIYQGDSLSPLWFCLALNPL---SHQLHN--DRAGYRI-----KQQ--------------------------DNT--------------------------ETIISHLIYMDDIKLYAKN---------------------------------------------DKEMKKLIDTTTIFSND-ISM---------QFGLDKCKTVHIIKGKVQ---------------PGD-YTI---------------DDTNTI-------------TAMEPSDLYKYLGFQQL--------------------KGLD--------------------------------------------------------------------------------------------------------------------------------------------------HITIKQSLTSEYKKRIN---------AICK-----------------TKLSGKHLIKALNTYAIPILTYSFGIIK-----------WSKTDIEQIERITRTTLTKHNNLHPKS---------------------------AIERLTIKRQD------------------GGRGMIDI-------WHLWRKQIHS---------------------LKTFFYIKSDLSEIHRAIA--------------------------------------------------------------------------------------------QND--------NNYTPLNLKQKELIDNT-----------------------------------------------------------------------------------ENLR----NRNP-QKDMEENWK------KKAL-----------------------HGRHP-------------------------HDLSQSH------------------------------IDSKA-SNMWLKTGSL----------------------------------------------------------------------------------------FPET---------EGFLIAIQDQV---------------------INTKNYR-----KYIIKDP----TIRDDKC--RKCNTQPE-----------------------TIQHITGA---CSTLTQTD-------
>DongAa_pol#LINE_Dong-R4_1
--TAVVVT----AQDIREATRY-----------------------------------TRNW------AAP-GPDFVH------NFWYKKL-----------TTI--------HGR-----------------------------------------------MAECFNTVL------GDPTQLP----EFITRGVTFLLPKDQ---HTADP-----------AKYRPIT--------CLSSLYKVLSSVIARRVQAHCDAN--NVMTEEQ---------------------------------KGCRR-----------------------------------------------------------------NTQG----CKDQVIVDAV----IVGQAT---------QKQRNLSMAYIDYKKAYDSVPHSYLLKVLQLYKVDGNVIRLMQHAM-------GMWS--------------------------------------------TSLHITD----GTAVL----RSRTLSIRRGIFQGDTFSPLWFCLAMNPL---SKALNQ--CNYGYQL-----KSGE-----------------------------------------------------RSTRVTHTFYMDDLKLFAES---------------------------------------------VQRLHQLLQLVTTFSND-IRM---------EFGIDKCRSIHLRRGQVM---------------DASCFRV---------------NEQEEI-------------RNMVEGETYKYLGFLQL--------------------RGIR--------------------------------------------------------------------------------------------------------------------------------------------------HTMIKKELQEKFLSRVN---------CILK-----------------SFLSAGNKVKAINTFAVPLLTYSFGVVK-----------WTKTDLEAIERAVRVAFTKHRMRHPKS---------------------------SIERVTLPRAA------------------GGRGVTDI-------QALCVSQIQQ---------------------LRAYFVESQNRHEIYRTVC--------------------------------------------------------------------------------------------EAD--------HGFSALHLAQEDYQLNC-------------------------------------------------------------------------------------------DIKT-VDEMIAMWK------QKEL-----------------------HGTHP-------------------------HQLELEH------------------------------IDKVA-SNTWLVRGDL----------------------------------------------------------------------------------------FSET---------EGFMVAIQDRV---------------------IATKNYR-----HYILHE------DVEDRC--RKCNSVGE-----------------------TIEHVVAG---CSVLAGSA-------
>DongAG_pol#LINE_Dong-R4_P
--PVLVVN----AQDIREATQY-----------------------------------TRNG------AAP-GPDFVY------NFWYKKL-----------ITI--------HEQ-----------------------------------------------IAACFNTVL------EDSRKLP----KFITGGVTYFLPKDQ---NTKNP-----------AKYRPLT--------CLSNLNKVLSSVITQKVKDHCDTN--NVMTEEQ---------------------------------TGRRK-----------------------------------------------------------------NTQG----CKDQVIIDAV----IVGQAA---------KKQRNLDMAYIDYKKAYDSVPHSYLLKVLQLYKVDGNVIKLMQHAM-------GMWS--------------------------------------------TSLHVTD----GKVVL----RSRSLNIRRGIFQGDTFSTLWFCLAMNPL---SRTLNQQ-CNFGYLL-----KSEE-----------------------------------------------------ISTRITHTFFMDDLKLFAET---------------------------------------------VQKMHHLLKNVQGFSND-IKM---------EFGIGKCRSIHLHRGQVL---------------DADSFRA---------------NEQEEI-------------RHMVQGETYKFLGFLQL--------------------RGIH--------------------------------------------------------------------------------------------------------------------------------------------------YAVIKKELQDKFLHRVS---------CILK-----------------SFLSVGNKVKAINTFAVALLTYSFGVMK-----------WSNTDLEALERTIRVVSTKHQMRHPKA---------------------------SVERVILPRKI------------------GGVGIIDI-------QALCISQIHQ---------------------LRSYFVESQNRHELYRTVY--------------------------------------------------------------------------------------------KAD--------HGLSALHLAQQDYQLNC-------------------------------------------------------------------------------------------NIKT-VDGKGATWK------QKEL-----------------------HGTHT-------------------------HQLNLEH------------------------------IDKVS-SSTWLVRCDL----------------------------------------------------------------------------------------FCET---------EGFMVAIQDRV---------------------IATWNYR-----RCILRE------DVEDRC--RKCNSGGE-----------------------SIEHVIAG---CPVLAGSA-------
>CAA34931.1_unnamed_protei
---VVSVD----AEEVAKTIAR-----------------------------------RLTR-----GAAP-GLDGWT------RELLYPL----------TLDP------ALKME-----------------------------------------------IAAVVKDII-------NADVSME-VGRRLQATSLTVLRKPN-------------------GKYRPIG--------AESVWAKLASHIAISRVMKTAEK----KFSGIQ---------------------------------FGVGG----------------------------------------------------------------------------HIEEAIA----KIRK-----------DFATKGSLAMLDGRNAYNAISRRAILEAVYGDSTWSPLWRLVSLLL-------GTTG-------------------------------------------EVGFYE--------NGK----LCHTWESTRGVRQGMVLGPLLFSIGTLAT---LRRLQQT-----------------------------------------------------------------------FPEAQFTAYLDDVTVAAPP----------------------------------------------EELKNVCAATAEAMEA-LGI---------VNNADKTEVLELTGDT---------------------------------------GFGTAV-------------------KRVREFLERTW--------------------PDPM--------------------------------------------------------------------------------------------------------------------------------------------------SEEIREGVEKKAMETDRL------FKAIVE-----------------LPLYNRTRWRILAMSAMPRITFLLRNHDMQHTHRVASWFDERTTQVMEHILGQPMTER-----------------------------------ARNIAALPVSM------------------GGCGIRRM-------AQVAEYAHQC---------------------AGEKGLQQR----------------------------------------------------------------------------------------------------------------------------------------------------------------------------------------------KTEEA-----------------------------------------------------------------------DQRQQDD----LYATL--------------GGADRQV----------------------------------------FTANTAAG--AGRPLTDAQ----------------------------------------------------------------------------VRLDD---------ATFGVYLRERY----------------------------------CRVLP-------EGVKC---LCGEDA------------------------SNHHIHT----GTKVHNKP-------
>CRE1_pol#LINE_CRE_221-328
--EVLRAK----EQKVRRAIAA-----------------------------------RMGR-----GTAP-GLDGWT------RELLLPL----------AEDP------ALLHE-----------------------------------------------ITSVVSDIM-------QGKVAEV-VARRLRSSAVTPIPKDEA------G-----------TKIRPIV--------PESAWLKLASLVAMAEIPSSFKE----TFKGWQ---------------------------------YGVWG----------------------------------------------------------------------------DVAKAVA----KIRR-----------DSEEHEYLVALDGVNAYNTMSRAHILQAVYAEQRLKPIWGVVKVAL-------GGPG-------------------------------------------FLGVYR--------DGC----LKGNLWSTKGIRQGMVLGPLLYATGMAAA---IGPVRQR-----------------------------------------------------------------------IPGVPVTAYIDDITLAASG----------------------------------------------AEGARAAEAYADALET-VGV---------VTNARKSMVVGPEGTR---------------------VGI---------------GGVDLP-----------------VVAEARILGAHFR--------------------ARGTP-------------------------------------------------------------------------------------------------------------------------------------------------EARTIEWLQAAVEKWRPI------HQKLRQ-----------------DIIPKNIAMMMTRISLGSKMTFLLQTHSPQ---------ELETAAKTADDEVEQTLQHLMGQVEITP-------------------------RARLLAQLPIRE------------------GGLGLRRS-------SEIAKFAQAD---------------------VGQGEAHQA----------------------------------------------------------------------------------------------------------------------------------------------------------------------------------------------HTKAL-----------------------------------------------------------------------DEGIKHQ----LQPLL--------------SESEVQI----------------------------------------LKSNAGMG--AGRVLTDSS----------------------------------------------------------------------------LRIPD---------VAATIALRERLL---------------------------------LRVLP-------EGVQC---VCGGDA------------------------TNYHVHT----CSNIPTKP-------
>CRE2_pol#LINE_CRE_crithid
--FLHAVK----PERVRAVITK-----------------------------------QLGR-----AAAP-GLDGWT------RELLVPI----------TEDK------GLLTE-----------------------------------------------LTALVQDML-------VGNVHPS-FATRIRACILHPFRKEAG------S-----------AKVRPIT--------PESALMKLAAHIALDSVEKSFRS----TFKGWQ---------------------------------YGVWG----------------------------------------------------------------------------DSTEAVK----RIREAY---------AEASSDTLVALDATNAYNRMSRRHILEAAYAQPELRFAFGVVNLSL-------GAAG-------------------------------------------ELALYE--------NGA----KIHALKSTEGVRQGMVLSPLLFANAMSGI---IRPLMEM-----------------------------------------------------------------------HPRVKVVAYLDDVTLIGPH----------------------------------------------AAVQDFLAEAGPQLSR-VGF---------DINPAKSHHLAKLEVPEA------------------LSVS---------------GRTIPI-----------------AQGVVRILGAGFR--------------------GDTA----------------------------------------------------------------------------------------------------------------------------------------------------SVEEWVWEKTKTHDHY------FEKLQS-----------------EWLPRLARLQLLRGSTVPRLNHLLRTHKPE---------ELNRSTTWFDERVMETALNIANIGD-RRNADDGDPG---------HTPPDPLRETRLLVRLPMAM------------------GGLGLRSQ-------KPIAGFAAEC---------------------VGTKNAQRE----------------------------------------------------------------------------------------------------------------------------------------------------------------------------------------------RTAVV-----------------------------------------------------------------------DVEIEKS----LHSLL--------------SEPALLL----------------------------------------LDANTATG--ATRALVDPA----------------------------------------------------------------------------VKMSD---------RAAEVMLKQRLF---------------------------------QRVLP-------VGWQC---VCGEDA------------------------TNEHINR----CRQAEGGA-------
>CZAR_pol#LINE_CRE_gi_1622
--PLVTFD----SKELAKIIGS-----------------------------------RLTR-----GAAP-GLDGWT------RELLYPL----------TKDK------ALLME-----------------------------------------------ITAILTDMA-------NGNVAPE-VAHRLRATNLTVLRKPN-------------------KKFPPIG--------AECVWAKAISLMAVDAVMPALKT----CFKNLQ---------------------------------YGVGN----------------------------------------------------------------------------NIELAIQ----KIRR-----------DFHLKGSVAMLDGRNAYNAISRTAILSAVYGNTAWSPLWRVTRLLL-------GTEG-------------------------------------------LVGFYE--------KGQ----LVHSWKSTRGVRQGMVLGPVLFSIGTIAT---LRQLESS-----------------------------------------------------------------------FSNASFTAYLDDVTVAAPP----------------------------------------------GMLGKVCEATSRAMRA-LGI---------ETNEDKTEVLNKGGPV---------------------------------------DMPTEY-----------------IRPFARVLGAGVA--------------------NDPE--------------------------------------------------------------------------------------------------------------------------------------------------SELITQFVQRKAEETDRL------FRAIVE-----------------LPFAKHTQVRLLSVSALPRVTFLLRTHAPAHTRAAASGSTTASPASWASSWTAPSRS------------------------------------AHAHCGHPGAP------------------GGCGLRRQ-------REIAEFAYAC---------------------LGEKGKQRA----------------------------------------------------------------------------------------------------------------------------------------------------------------------------------------------MTDEL-----------------------------------------------------------------------DAKHQSD----LYETL--------------QGPDRKV----------------------------------------FVSNTAAG--AGRPLTDPQ----------------------------------------------------------------------------VHADD---------RGFSTYLRERLL---------------------------------MRVLP-------EGQKC---VCGADA------------------------SNEHVHT----CTRLQQNP-------
>Cre-1_BM_pol#LINE_CRE-II_
--TLPRVS----LDDVLTTITS-----------------------------------FKNG------SAG-GLDGLS------PQHFKDL----------INVSAGDVGRSLLKS-----------------------------------------------IVSLVNLML-------AGS-VPDSIADILYGANLCALMKRD-------------------GGIRPIA--------VGGTLRRIVSKLCCKEVLPILS----GMFRPIQ---------------------------------LGVG--------------------------------------------------------------------------TKGGCEAAVH----AARTFL---------KGGGAEVLVKVDLKNAFNCIDRNAFLKEVKEHI--PSIYPYLYQCY-------GNPS--------------------------------------------KLVYK----------------ENLVESATGCQQGDPLGPAIFSLGIHPV---LRELKSS---------------------------------------------------------------------------LNLWYLDDGTLGGDI----------------------------------------------STVLKDLEYLKSALAS-LGL---------ELNFAKCELFINASCCSV--------------PVSDVFAK---------------FNTAAP------------NIKVVDENSLMLLGAPIL--------------------DGS---------------------------------------------------------------------------------------------------------------------------------------------------IDAYIDEQIDKFSQCSNN------LF---------------------EINSHMALFIIRHCLFVPKFTYVLRCSFLW---------KHNNKLNSLDEMIKGVLCKIINCNLGD--------------------------LSWEQCVLPVRF------------------GGIGVRKA-------SAVALPAFLA-------------------------SAHAS--CLIVGNVLN--------------------------------------------------------------------------------------------------------------------------------------------------------------------------------------------------PCMG----------SVEIVGVSEAGSAWQS------LCQA----DFPTLP--HLQRL---WDTPLCQR----IQQRLLQSYDNSVDIARFRAVTEKE---------------------------------------SSYWLQAYPS-SNT----------------------------------------------------------------GTLLD------------------N---------NALSLAIGLRLGA--------------------------------------------HINVP--HFCVCGEYV---------------------NELGHHGLS---CQKSAG---------
>Cre-1_HM_pol#LINE_CRE-II_
----LFDS----IDEISIFNSA-----------------------------------LQTK------GSA-GPSGMD------ADLYRRV----------LCSK------CFGPS-----------------------------------------------CKTLREEIATFTKNIATKSYQPD-IVQPYIACRLIPLDKN--------------------PGIRPIG--------IGEVLRRIVGKTISHHCQKEIKEA----AGPLQ---------------------------------TCAGH------------------------------------------------------------------GAG----AEAAIHAMQK----IFHQ-------------EDTDGVLLIDARNAFNCLNRSVALHNIQIT--CPILAMYLVNTY-------RKPA--------------------------------------------KLFIY---------------GGETIFSKEGTTQGDPLAMPWYSLSTVTI---INTLKLV-----------------------------------------------------------------------IPDVKQVWLADDATA-AGK---------------------------------------------LQSLKKWYKCLEDVGGL-YGY---------YVNQSKCWLIVKSDNQAE----------------EAKLIF---------------GNSINI-----------------TTQGKRHLGAALG--------------------SEAY--------------------------------------------------------------------------------------------------------------------------------------------------KKVYCEDLVSKWSKELNN------LCEIAT-------------------TQPQAAYSAFIKGYRSKFTYFLRTIE-----------AFENFVTPVEKILSEKLLPVLFGTDCSII-----------------------KENRDLLALNPSE------------------GGLGICNL-------ITEAKEQHTA---------------------S----------------------------------------------------------------------------------------------------------------------------------------------------------------------------------------------------KKITNL---------------------------HIKSILDQSDVMKEKDDFGKTFSEIKTKTNMDK---------------SKKK-----KEEVKKIHAGLP-----ENLKLLVEQA-------------------------------CDKG-ASSWLNTLPIKEQHL-----------------------------------------------------------------------------------DLNK---------EEFKDALRLRYNV-------------------PLANLPS---------------------YC---ACGEKF------------------------DELHAMS----CKKGGF---------
>HERO-2_DR_pol#LINE_R2-Her
--SLRGPS----LKEVKEIIKA-----------------------------------SRSA------STP-GPSGIP------YLVYKRC-----------PGL--------LLH-----------------------------------------------LWKILKVIW-------QRGRVA----EQWRCAEGVWIPKEE---NSKNI-----------NQFRIIS--------LLSVEGKVFFSIVSRRLTEFLLEN--NYIDPSVQ-------------------------------KGGIPG------------------------------------------------------------------APG----CLEHTGVVTQ----LIREAH---------ENRGDLVVLWLDLANAYGSIPHKLVELALHRHHVPSKIKDLILDYY-------NNFK--------------------------------------------MRVTS--------GSE----TSSWHRIGKGIITGCTISVILFALAMNMV---VKSAEVE-CRGPLTKS-------------------------------------------------------------GVRQPPIRAYMDDLTITTTT---------------------------------------------VPGSRWILQGLERLIAW-ARM---------SFKPSKSRSMVLKKGKVV---------------DKFHFSI---------------SGSVIP---------------TITEQPVKSLGKLFD--------------------SSLK--------------------------------------------------------------------------------------------------------------------------------------------------DSAAIQKSKKELG---AW------LAKVDK-----------------SGLPGRFKAWIYQHSILPRVLWPLLIYA-----------VPMSTVESLERKISGFLRKWLGLPRSL---------------------------TSAALYGTSNT------------------LQLPFSGL-------TEEFMVVRTR---------------------EALQYRDSR--DGKVSSACIEVRTG-RKWNAGKAVEVA-------------ESR-----LQQKA------------------------------------------LVGTVATG--------RAGLGYFPKTLVSQVKGKERHHLLQG---------------------------------------------------EVRASV---------------------------------------------------------------------EEERVSRV----VGLRQ-----------------------------------------------------------QGAWTRWNT--LQRRIT----------------------------------------WANIL------------------------------------QADF---------QRVRFLVQAVYDV-------------------LPSPSNL-----HVWGKN-------ETPSC--LLCSGRG------------------------SLEHLLSS---CPKALADGR------
>BAC82598.1_reverse_transc
--KLAEPS----LKEVKEAVMA-----------------------------------ARSS------SSP-GPSGVP------YRVYKQC-----------PKL--------LVR-----------------------------------------------FWKIMKVIW-------RRGRVT----TQWRSAEGVWIPKEE---DASKI-----------EQFRIIS--------LLCVEGKIFFKIVSQRLTDFLLKN--NYIDTSVQ-------------------------------TGGIPG------------------------------------------------------------------VPG----CLEHNGVVTQ----LIREAH---------ESKGELAVLWLDLTNAYGSIPHKLVEIALHLHHVPSKIKDLILDYY-------DDFR--------------------------------------------LRVTT--------GSL----TSTWQCLEKGIITGCTISVPLFSLAMNII---VKSAEVE-CRGPLSRS-------------------------------------------------------------GTRQPPIRAFMDDLTVMTTS---------------------------------------------VPGCRWLLQGLERLISW-ARM---------SFKPAKSWSLVLRKGKVA---------------DRFCFAL---------------GETPIP---------------MVTEKPVKILGKVFN--------------------SSLR--------------------------------------------------------------------------------------------------------------------------------------------------DSDALLQAKADLT---SW------LTAIDK-----------------SGLPGKFKTWIYQHGVLPRLLWPLLVYK-----------VPMSTVETLKQNISQFLRRWLGFPQSL---------------------------SSIALYGHSTM------------------LQLPISGL-------SEEFMVTHAR---------------------EQVMYWDSS--DTKVATAGILVKTG-RKWEAQKAVDRAEA---------RLEAR-----LQHNI------------------------------------------LVGNTAGG--------RAGLGSFPIPRYDKARGREKRSMVQD---------------------------------------------------EIRAEV---------------------------------------------------------------------EEDRRFKM----VAMYQ-----------------------------------------------------------QGAWTRWEHA-EQRKLT----------------------------------------WPELW------------------------------------RLKP---------QHIKFLIQSVYDV-------------------LPSPTNL-----QRWGLA-------ATAAC--QLCKKRA------------------------THEHILSC---CPKASGDGR------
>HERO-1_BF_pol#LINE_R2-Her
--DVSLPR----WSELETAVKK-----------------------------------ARAG------SAP-GPNGVS------YQIYKKC-----------PKV--------VRL-----------------------------------------------LWKLFRVAW-------KKQCIP----SAWRRAGGVLIPKEK---VSTDI-----------KQFRNIS--------LLNVEGKLFFSILTKRRITYLLAN--NYIDTEVQ-------------------------------KAGVPG------------------------------------------------------------------FPG----CIEHASTIWQ----QIQMAR---------RQKEDLHVVWLDLTNAYGAVPHSVIHYALNFFWVPETIRTMIQNYF-------QDFR--------------------------------------------VSVTT--------PQF----TTGWQQLEKGIAMGCTISPLLFVLGFEIF---LIGARQV-AGGIKLPS-------------------------------------------------------------GQRLPPLRAIMDDVTSILRS---------------------------------------------APCTRRVLQRLEELTDW-ARM---------RFKPSKSRSLSLRKGKS----------------SNRVFSI---------------NNQDIP---------------TIQQEPVKSLGRLYT--------------------SDIA--------------------------------------------------------------------------------------------------------------------------------------------------DTKRGQELVKQAV---EG------LRAIDK-----------------CELPGKLKVWCLQSVLIPRLKWPMKMYD-----------IPLSTADQVEGKANSFVRKWLGVPRCL---------------------------SRTALAGRNKL-----------------TLPITSTSI-------TEEYKLEKVR---------------------TALELKWSQ--DNAVRAAYRGQKTG-RKWNPDGVIDQAVSRLK------------------HRD------------------------------------------IVGAVQQG--------RCGLGWGERTLRWDKATQRGKKQLVV--------------------------------------------------DEVKRMM---------------------------------------------------------------------EEERKVKV----VGQHQ-----------------------------------------------------------QGAWINWEST-VDRKLT----------------------------------------WKNMW------------------------------------DKPD---------HRLSFLIRAAYDI-------------------LPCPRNL-----SRWYS--------KEESC--ELCGANKA-----------------------NLKHILSA---CTTSLKQGR------
>HERO-1_PP_pol#LINE_R2-Her
--NLAPPT----LGDVKYLLHK-----------------------------------KPNN------SCP-GWDAIP------YLVYKRC-----------PIL--------QRY-----------------------------------------------IHSFFTRLW-------DEQVVP----EGWQIAYIILISKTE---DTSKA-----------DQFRPIA--------LGNTLGKLFFTLVQARTTEYVLQN--SYLDISVQ-------------------------------KAFLPK------------------------------------------------------------------MAG----CVEHTQTLVS----ALRDAH---------QSQRAITVTFLDLKNAYGTVHHSLIAYALKRYHFPHSILEIILSYY-------DLLV--------------------------------------------AQVVT--------PNF----SSKWVHYSIGLFQGCTLSTILFNITYNML---EEWLAPL-NVPGY-------CFKK-----------------------------------------------------TELEVKHLFFADDTTFVTGR---------------------------------------------YRENQTLLDHTGDFFDWTETM---------QARPSKCMSLAYARVEKGHNHLVEVLEQKSYAAINPRLVL---------------QREVIP---------------VLFKQSFKFLGRRIG--------------------GTLD--------------------------------------------------------------------------------------------------------------------------------------------------DEKQKQHLLSQCE---NM------LESTHQ-----------------LSLSGAMKLWIYNNYIVAVLSWQMMIYD-----------HAKVWGKRLEEAANPYLKIWAGLAYSA---------------------------TPGMLYQPTEQ------------------KGLGLKSL-------SIVLSQLQVS---------------------KFHLLKHSQ--DPKVQALYNYKKEQ-TEGKKRWNAVSELE---------QLERTVAL----NQL------------------------------------------TKGSQTGR--------AGLGNQKPPKTKDPNKE-------------------------------------------------------------HRRE----------VLDA----CKKKE-----------------------------------------------LEERLIHL----HSLAI--------------QGQWLKWDE-------------------------------HMTT-DRTWTNLLYH-----------------------------------------------------------------------------------------LPQ---------ELFEWANNAQLRT-------------------LPTPDNL-----QRWNRK-------TTGDC--ALCHTKNI-----------------------TLLHILNC---CSYSLHHNR------
>HERO-1_SP_pol#LINE_R2-Her
--DDALPA----FQELKNVLHK-----------------------------------TRNA------SSP-GQNGIP------YKMYKKC-----------PRL--------LKI-----------------------------------------------IWKLMLDVW-------RTKYIP----VQWRVAEGVYIPKSAT-PNEKTI-----------TDFRPIA--------LLNVEAKMFFAIPAKRLETYMRKN--GYLDTTVQ-------------------------------KGGVGG------------------------------------------------------------------HPG----VWEHVATLWE----VIKDAK---------TSQKNLVAIWLDLANAFGSVPHAAIAFALKWYHLPESLVSLMNNYY-------VGLY--------------------------------------------ARFSV--------KDW----NSEWQKFSVGIFMGCTLSPILFVITFNLL---NDFLKST-PAKQYHLK-----------------------------------------------------------KRDFNVPVMKEYMDDITIITAS---------------------------------------------VESAGSILSKVNDFMDW-SKM---------RIKPVKSRSLVVHGGKVK---------------HIEPFAV---------------DGQTIP---------------GVHNKPVKFLGRLID--------------------GNLK--------------------------------------------------------------------------------------------------------------------------------------------------DNVARQDMMVSLG---RW------LHTIDK-----------------CVLTGVMKCWIYQYLIVPRMQWKLMIYD-----------VPVSQVEKMETLVSKKLRRWLGASKNL---------------------------TNIALYCHQTK------------------LRLQLEGL-------TTTMKKTVVN---------------------AALQLRHSK--DNVVTSIRPQSRHG-HKWDAEKAISRAEDSLR------------------MED------------------------------------------IVRGQVGR--------RGLGAGQFRKPVRKLTQREVRTEISE---------------------------------------------------LVVKEH---------------------------------------------------------------------DNLNFVRA----VQMPI-----------------------------------------------------------QGAWSSWEGV-QQKKLS----------------------------------------WRNLF------------------------------------DTSP---------KLLQFMIGSTYDT-------------------VASPANL-----KRWGLS-------EDDAC--KFCQQKA------------------------TTTHILAG---CPIGLQQGR------
>R2-1a_Cis_pol#LINE_R2-NeS
--YDGPIT----ALEVEMVLST-----------------------------------LNVG------SAP-GSDGLS------YGFWRAL-----------DPK--------GLV-----------------------------------------------LSELFEVCR-------IERRVP----GPWKSSRVTLICKDAE-GDLDDL-----------GNWRPIS--------ICQTVYKIYAAVLARRLQSWALDG--GVISRSQ---------------------------------KGFMP------------------------------------------------------------------FEG----VYEHVFLLDS----VVADAR---------ATRRSLAVCWLDLRNAFGSVDHTTIVEALSRFGAPAGLVEMISDIY-------TGGS--------------------------------------------CRIRT--------RAG----FTPDIPVGRGVRQGCPLSGIIFNLVMEVL---LRGVEAN-NACGYRLS-----------------------------------------------------------CAGGASVRVLAYADDVALVGSS---------------------------------------------RAEXKIQLGVCERFAAW-AGF---------SFNNKKCAAMVLKHQRGGR-----------RLLDSAPLRL---------------CGEEVA-------------ILG-PDSFYKYLGAHTG--------------------YGR--------------------------------------------------------------------------------------------------------------------------------------------------------QTGGQLVDRVERQ------VVRLFT-----------------SFLTPTQKLSALKRIVLPAMSFHLRVRP-----------CAEGHLRRLDNTVRRCVKTALRLPKGS---------------------------CRAFFHTSPDA------------------GGLGITSV-------VAECDILTVT---------------------QAFKMLSSP--DHLVSLVAKGRLGM-HAARMGRSETASAC---------AMADY-LSGDSVMGH------------------------------------------XSWKTGY---------RMPADLWTAT--------------------------------------------------------------------RAASR-------RLSLRF----SPQP--QGEFGLESG--TFK---------IAP----RERRSLTRRLHHR--QNLWWRNQW----AALPN--------------QGKTVAAHS-------------------------------AYAA-SNNWVKGPSS-----------------------------------------------------------------------------------------LAP---------QALFFGLKARLNQ-------------------MPTRSVK-----ACYSRAP-----NYDKSC--RRCGAEVE-----------------------TLPHVLNH---CPKSMKS--------
>R2I-1_PI#LINE_R2-NeSL_379
DAFDAELT----IDEVEDQLTR-----------------------------------AAKT------SSP-GHDGID------YGIYSRF----------AAQL--------VPL-----------------------------------------------LHAVFQFCW-------RHRRVP----RLWKVGIVRLIHKKG---DPRQP-----------TNWRPIC--------LQPTIYKLYSGLLAHRLSRWLEGN--DRLPMAQ---------------------------------KGFRA------------------------------------------------------------------FNG----CHEHNFMATT----LLDQTR---------RQHRKLYQVWYDLRNAFGSLPQQLMWRVLRHLGVDSGFIDRCRDIY-------RDSA--------------------------------------------FVVAN-------AADG----ATDPVRQEVGVYQGCPLSPLLFVAALVPL---VRRLEKL-DGVGVPLA-------------------------------------------------------------DGVRPCTTAYADDLKVFSDS---------------------------------------------AAGIRKCHDTVAGFLAW-TGL---------RANPGKCASLAVTTNARGN----------PTRDSSMRLEV---------------HDAAIT-------------TLS-LHESYRYLGVGDG--------------------YDHV----------------------------------------------------------------------------------------------------------------------------------------------------RHRLQLEPKLKQLKRE------AVALLT-----------------SGLAPWQVVRALKVYVYPKVEYALRHLR-----------PLQSQLQAFDRVVSKGLRHLLSLPRSA---------------------------TSEVLYAPTSS------------------GGLGLQPL-------VELHRALQLA---------------------HAWQMLHSK--DPAIQAVARAQACQ-VVRKRYRLQEDHWR---------GRDDE-LVRSFLNSE------------------------------------------LAASPHAE--------VLRRNGDIASLWSDV---------------------------------------------------------------QRWLR-------IYHLRF----EHCD--ETEAHGPLS--FRVPH------HNKW----LTHKTVLRHVKLH--LKIRHQTRW----KGMVD--------------QGKTVRVHG----------------------------------GVGAKFMTTGAG-----------------------------------------------------------------------------------------LSD---------DDYRFGVKGRLNQ-------------------VDTNSVL-----KRKRLR-------AHTTC--RDPTCSSA----------------------ETLAHVLNH---CESNMDA--------
>NeSL-1_TV#LINE_R2-NeSL_20
--LDFMTN----ESKIIEVIRN-----------------------------------KNHL------SAH-GLDGIP------NSVYMLF----------PVSA--------AKF-----------------------------------------------LSILFRSII-------ISGHIP----DCWKLSKTVMLFKKD---DPSLA-----------KNWRPIG--------ITSCTYRIFMTLVNKALQMIPMF------HAMQ---------------------------------KGFVR------------------------------------------------------------------GAT----LSEHIAVANE----VLCQST---------RTQSEMFQTAIDFTNAFGTVPHQLIFDSLEAKKVPDSIINLLKDLY-------KGAR--------------------------------------------TAIYT--------RHA----HSEIVPVRRGVIQGCPLSPILFNCCLDPL---LYAVQRR-HFEDGYRF----QDKA-----------------------------------------------------GQYSIAIQAYADDVLVISPT---------------------------------------------HEGMQRILNTVDEFQKI-AKL---------KVAPQKCVTLAKTSTA------------------IQPFRI---------------GPDEIP-------------IKT-SMDNITYLGIPIS--------------------GTKT----------------------------------------------------------------------------------------------------------------------------------------------------SRFAAATGILEKVKAQ------IRVVFA-----------------SHLALSQKIIALRVFILPQLDFYMFHNV-----------FRVNDLKATDQMIRGLIDKEA-PTSNI---------------------------PVSFFYMPKNK------------------GGFGLVKL-------ELRQPQLVLT---------------------KFARLWLSQ--QAETKAFFHTMAQE-EKSFRKVVEDQENGFLG------IKMENG------KIV------------------------------------------QKNERSKR--------TNCFITQAA---------------------------------------------------------------------KAAD----------KLEV-------------RFKEWDKGGIQVR------GVGE------------NATDW---YRSKHIGQISPLIGRVIQQRQYEEFKKDE-THSHTFCEPA-------------------------------ALAE-SHDIMKRPQA-----------------------------------------------------------------------------------------VPN---------NLYSAAIALRTNT-------------------APTPANM-----HFHNPE-------VLANC--PLCGCQSC-----------------------TLFHTLNM---CRNRFSL--------
>NeSL-1_ACa#LINE_R2-NeSL_1
DDGGSPFS----VAEVRAQLRR-----------------------------------LPNG------SAP-GIDGIP------YEAYKRT------------KL--------DAT-----------------------------------------------LAHVFEVVR-------LNARLP----ARWDVARTVLLYKKG---DPNDT-----------GNWRPIS--------LQVTIYKIFTAALSKRLISWAGKH--NTFSASQ---------------------------------KGFLP------------------------------------------------------------------AEG----CHEHAFVLRS----VLDDAR---------RHKQNVYLAWYDLRNAFGSVSHDLIAWCAAMLGLPRYLRDAIGAIY-------RHSA--------------------------------------------LFVQV-------GDQE----TTGVIPMRCGVKQGCPLSPLLFNLCVEPA---LRCLRRT-TGYKFYGT--------------------------------------------------------------SITVEGQAYADDLLTAAPS---------------------------------------------AYHAARQVATIEEWANW-AGVSFVVQALSLDAPAGKCAALAINFEGGL------------MHSIDPALKV---------------QGAAIP-------------AMS-RNNVYRYLGVHVG--------------------LTDA------------------------------------------------------------------------------------------------------------------------------------------------------LGQANELLEKASRD------ARTICA-----------------SGLEPWQKVVAIKTFILSRLPFFFHNGK-----------IQRGRCQQFDRELRENLRAALRLPVCT---------------------------TNAFFHSRVAS------------------GGLGILPI-------AEEQQVYLAA---------------------HVFKLLTSP--DLSIRAIARHQLAE-VTHARHTTPVQDGE---------ASPFF-GWLMRGQEV------------------------------------------ASTTPS----------GDVSSIWFAA--------------------------------------------------------------------AGAYS-------RMGWSV----RDAL--HPTLTVGPG--VQF---------EGR----FQRANVIPALRAS--AFSRHAVEW----SALRT--------------QGRAAAYQH-------------------------------AVHPATHHWVHNSAG-----------------------------------------------------------------------------------------LTT---------KEYRFAIKCRLGL-------------------LPTRAAP-----HHRN---------GPTAC--RACSYARE-----------------------TANHVLGH---CPATKAE--------
>Utopia-1_AMi_1p#LINE_R2-N
--FEDAFT----PQEVEARLKR------------------------------------TRD------TAP-GRDGIR------YSLLKKR-----------DPG--------CLV-----------------------------------------------LSVLFNRCR-------EFRRTP----TTWKRAMTVLIHKKG---DPTDP-----------GNWRPIA--------LCSTVAKLYASCLAARITDWAVTG--GAVSRSQ---------------------------------KGFMS------------------------------------------------------------------TEG----CYEHNFTLQM----ALDNAR---------RTRKQCAVAWLDISNAFGSVPHRHIFGTLRELGLPDGVIDLVRELY-------HGCT--------------------------------------------TTVRA--------TDG----ETAEIPIRSGVRQGCPLSPIIFNLAMEPL---LRAVAGG-PGGLDLY---------------------------------------------------------------GQKLSVLAYADDLVLLAPD---------------------------------------------ATQLQQMLDVTSEAARW-MGL---------RFNVAKCASLHIDGRQKS-------------RVLDSTLTI---------------QGQAMR-------------HLR-DGEAYCHLGTPTG--------------------HRAK-------------------------------------------------------------------------------------------------------------------------------------------------------QTPEETINGIVQD------AHKLDS-----------------SLLAPWQKIDAVNTFLIPRVAFVLRGSA-----------VPKTPLKKADAEIRRLLKKWLHLPLRA---------------------------SNEVLHIPYRQ------------------GGANVPRM-------GDLCDIAVVT---------------------HAFRLLTCP--DXTVSIIAASALEE-TARKRIGRQPTRRD---------LATFL-SGSLEGEFS------------------------------------------RDGGDFA---------SLWSRARNAT--------------------------------------------------------------------RRLGK-------RIGCAW----TWTEERRELGVSLQP--APHAD------RVTV----TPRTRTFLERFLKDAVRNKYAGDL----RAKPD--------------QGKVFDVTS-------------------------------KWDS-SNHFMPSGSF-----------------------------------------------------------------------------------------TRF---------ADWRFLHRARLNC-------------------LPLNGAV-----RFGH---------RDKRC--RRCGYVAE-----------------------TLPHVLCS---CKPHARA--------
>Utopia-1_Crp_1p#LINE_R2-N
--FEEAFT----PREVEARLKR------------------------------------TRD------TAP-GKDGIR------YGLLKKR-----------DPG--------CLV-----------------------------------------------LSVLFNRCR-------EFRRTP----AAWKRAMTVLIHKKG---DPTDP-----------GNWRPIA--------LCSTVAKLYASCLAARITDWAVTG--GAVSRSQ---------------------------------KGFMS------------------------------------------------------------------TEG----CYEHNFTLQM----ALDNAR---------RTRKQCAVAWLDISNAFGSVPHRHIFGTLRELGLPDGVVDPVRELY-------XGCT--------------------------------------------TTVRA--------TDG----ETAEIPIRSGVRQGCPLSPIIFNLAMEPL---LRAVAGG-PGGLDLY---------------------------------------------------------------GQKLSVLAYADDLVLLAPD---------------------------------------------AAQLQQMLDVTSEAARW-MGL---------RFNVAKCASLHIDGRQKS-------------RVLDSTLTI---------------QGQAMR-------------HLR-DGEAYCHLGTPTG--------------------HRAR-------------------------------------------------------------------------------------------------------------------------------------------------------QTPEETIXGIVQD------AHKLDS-----------------SLLAPWQKIDAVNTFLIPRVAFVLRGSA-----------VPKTPLKKADTEIRRLLKKWLHLPLRA---------------------------SNEVLHIPYRQ------------------GGANVPRM-------GDLCDIAVVT---------------------HAFRLLTCP--DATVSIIAASALEE-TARKRIARQPTGQD---------LATFL-SGSLEGEFS------------------------------------------RDGGDFA---------SLWSRARNAT--------------------------------------------------------------------RRLGN-------RIGCAW----TWTEERRELGVSLRP--APHAD------RITV----TPRTRTFLERFLKDAVRNKYAGDL----RAKPD--------------QGKVFDVTS-------------------------------KWDA-SNHFMPSGSF-----------------------------------------------------------------------------------------TRF---------ADWRFLHRARLNC-------------------LPLNGAV-----RFGH---------RDKRC--RRCGYAAE-----------------------TLPHVLCG---CKPHARA--------
>Utopia-1_Gav_pol#LINE_R2-
--FEEAFT----PREVEARLKR------------------------------------TRD------TAP-GRDGIR------YGLLKKR-----------DPG--------CLV-----------------------------------------------LSVLFNRCR-------EFRRTP----AAWKRAMTVLIHKKG---DPTDP-----------GNWRPIA--------LCSTVAKLYASCLAARITDWAVTG--GAVSRSQ---------------------------------KGFMS------------------------------------------------------------------TEG----CYEHNFTLQM----ALDNAR---------RTRKQCAVAWLDISNAFGSVPHRRIFGTLRELGLPDGVIDLVRELY-------HGCT--------------------------------------------TTVRA--------TDG----ETAEIPIRSGVRQGCPLSPIIFNLAMEPL---LRAVAGG-PGGLDLY---------------------------------------------------------------GQKLSVLAYADDLVLLAPD---------------------------------------------ATQLQQMLDVTSEAARW-MGL---------RFNVAKCASLHIDGRQKS-------------RVLDSTLTI---------------QGQAMR-------------HLR-DGEAYCHLGTPTG--------------------HRAK-------------------------------------------------------------------------------------------------------------------------------------------------------QTPEETINGIVQD------AHKLDS-----------------SLLAPWQKIDAANTFLIPRVAFVLRGSA-----------VPKTPLKKADAEIRRLLKKWLHLPLRA---------------------------SNEVLHIPYRQ------------------GGANVPRM-------GDLCDIAVVT---------------------HAFRLLTCP--DATVSIIAASALEE-TARKRIARQPTGRD---------LATFL-SGSLEGEFG------------------------------------------RDGGDFA---------SLWSRARNAT--------------------------------------------------------------------RRLGK-------RIGCAW----TWTEECRELGVSLQP--APHAD------RVTV----TPRTRTFLERFLKDAVRNKYAGDL----RAKPD--------------QGKVFDVTS-------------------------------KWDA-SNHFMPSGSF-----------------------------------------------------------------------------------------TRF---------ADWRFLHRARLNC-------------------LPLNGAV-----RFGH---------RDKRC--RRCGYAAE-----------------------TLPHVLCS---CKPHARA--------
>P11369.2_RecName:_Full=LI
--LNSPIS----PKEIEAVINS-----------------------------------LPTK------KSP-GPDGFS------AEFYQTF----------KED--------LIPI-----------------------------------------------LHKLFHKIE-------VEGTLP----NSFYEATITLIPKPQK--DPTKI-----------ENFRPIS--------LMNIDAKILNKILANRIQEHIKA----IIHPDQ---------------------------------VGFIP------------------------------------------------------------------GMQ----GWFNIRKSIN----VIHYIN--------KLKDKNHMIISLDAEKAFDKIQHPFMIKVLERSGIQGPYLNMIKAIY-------SKPV--------------------------------------------ANIKV--------NGE----KLEAIPLKSGTRQGCPLSPYLFNIVLEVL---ARAIRQQ-KEIKGIQI-------------------------------------------------------------GKEEVKISLLADDMIVYISDP--------------------------------------------KNSTRELLNLINSFGEV-VGY---------KINSNKSMAFLYTKNKQA---------------EKE-IRE---------------TTPFSI-----------------VTNNIKYLGVTLT--------------------KEVKDL------------------------------------------------------------------------------------------------------------------------------------------------YDKNFKSLKKEIKED---------LRRWKD-----------------LPCSWIGRINIVKMAILPKAIYRFNAIPIK---------IPTQFFNELEGAICKFVWNN--KKPRI---------------------------AKSLLKDKRTS------------------GGITMPDL-------KLYYRAIVIK---------------------TAWYWYRDR--QVDQWNRIEDPEMN---PHTYGHLIFDKGAKT------IQWKKDSIFNNWCWHNWLLSCRRMRIDPY-LSPC-----------TKVKSKWIKELHIKPETLKL--------IEEKVGKSLEDMGTGE--KFLNRTAMACAVRS---------------------------------RIDKWDL---MKLQSFC----------KAKD----TVNK----TKRP----PTDWER------IFT-----YPKSD-------------RGLISN----IYKELKKVDFRKS-NNP-----------------------------------------------IKKWGSELNKEFSP-----------------------------------------EEYRMAEK-HLKKC-----------------------------STSL---------IIREMQIKTTLRF-------------------HLTPVRM-----AKIKNS-------GDSRC--WRGCGERG-----------------------TLLHCWWE---CRLVQPLWKSVWRF-
>I38588_reverse_transcript
--LNGPIT----GSEIVAIINS-----------------------------------LPTK------KSP-GPDGFT------AEFYQRY----------KEE--------LVPF-----------------------------------------------LLKLFQSIE-------KEGILP----NSFYEASIILIPKPGR--DTTKK-----------ENFRPIS--------LMNIDAKILNKILANRIQQHIKK----LIHHDQ---------------------------------VGFIP------------------------------------------------------------------GMQ----GWFNIRKSIN----VIQHIN--------RAKDKNHMIISIDAEKAFDKIQQPFMLKTLNKLGIDGTYFKIIRAIY-------DKPT--------------------------------------------ANIIL--------NGQ----KLEAFPLKTGTRQGCPLSPLLFNIVLEVL---ARAIRQE-KEIKGIQL-------------------------------------------------------------GKEEVKLSLFADDMIVYLENP--------------------------------------------IVSAQNLLKLISNFSKV-SGY---------KINVQKSQAFLYTNNRQT---------------ESQ-IMG---------------ELPFTI-----------------ASKRIKYLGIQLT--------------------RDVKDL------------------------------------------------------------------------------------------------------------------------------------------------FKENYKPLLKEIKED---------TNKWKN-----------------IPCSWVGRINIVKMAILPKVIYRFNAIPIK---------LPMTFFTELEKTTLKFIWNQ--KRARI---------------------------AKSILSQKNKA------------------GGITLPYF-------KLYYKATVTK---------------------TAWYWYQNR--DIDQWNRTEPSEIM---PHIYNYLIFDKPEKN------KQWGKDSLFNKWCWENWLAICRKLKLDLF-LTPY-----------TKINSRWIKDLNVKPKTIKT--------LEENLGITIQDIGVGK--DFMSKTPKAMATKD---------------------------------KIDKWDL---IKLKSFC----------TAKE----TTIR----VNRQ----PTTWEK------IFA-----TYSSD-------------KGLISR----IYNELKQIYKKKT-NNP-----------------------------------------------IKKWAKDMNRHFSK-----------------------------------------EDIYAAKK-HMKKC-----------------------------SSSL---------AIREMQIKTTMRY-------------------HLTPVRM-----AIIKKS-------GNNRC--WRGCGEIG-----------------------TLLHCWWD---CKLVQPLWKSVWRF-
>ATLINE1_2_pol#LINE_L1_161
--LTKPFS----AVEVEASVRS-----------------------------------MGKL------KAP-GPDGYQ------PIFYQDC----------WEV--------VGQS-----------------------------------------------IARFVLDFF-------VTGILP----EGTNDVLMVLIPKLA---KPSKI-----------MQFRPIN--------LCNVLFKTITKTMMRRLQNVMSK----LVGPAQ---------------------------------SSFIP------------------------------------------------------------------GRL----STDNILVVQE----AVHSMRR-------KKGRKGWMLLKLDLEKAYDRIRWDFLHDTLVSVGLPDCWREWIMKCV-------AGPS--------------------------------------------MTLLW--------NGE----KADPFKPARGLRQGDPLSPYLFVLCMERL---CHQIEIS-VASKEWKP----INL--------------------------SQG--------------------------GPKLSHICFADYLILFAEASV--------------------------------------------AQIRVIRQVLERFCVA-SGQ---------KVSLEKSKIFFSDNVSRD---------------LATLISN---------------ESGIKA-----------------TKDLGKYLGMPVL--------------------HKRI--------------------------------------------------------------------------------------------------------------------------------------------------NKDTFGDVVERVASR---------LAGWRC-----------------RFLSLAGRITLTKSVLSSIPVHTMSTIS-----------LPQSILNKLDSISRSFLWGSTMEKRKQH------------------------LIAWDRVCLPKQD------------------GGLGIRCS-------TQMNTALLSK---------------------IGWRLLHDD--VSLWSKILRSKYRV-GDIHNRAWMVSKGTWSS------TWRSVVVGLKEVVFSGLSWVLGDGV----------------------------------------------------DILFWKDRWMSQTPLCEVVTCELPANWEAVKVV----------DVWRDGVGWDLQRLTPY-FTEGMKL---KLLSLV-----------------------------------------------------------------------------------VDNVTGA-------RDR------------------------------------------------LSWGGCSNG-NSTVKSAYSFLSLDWSSKQQ----------------------MARFFSRIWR----------------------------------VVAHE---------RVRVFIWLAANQV-------------------LMTNVER-----YRRHLC-------DSSLC--SVCKSGEE-----------------------TILHILRD---CPAMAGIWTRLLPA-
>CIN4E_ZM_pol#LINE_L1_3122
--LDTMIN----DDEIRNAVMG-----------------------------------MHSE------KAP-GPDGFI------GLFYKEC----------FEV--------IRED-----------------------------------------------LSKAINDFY-------HHKCKS---LHLVNEANIVLLPKRE---NPDRI-----------DLFRPIS--------LINSCMKIITKIMATRLAPRMNE----IVSTTQ---------------------------------NAFIQ------------------------------------------------------------------KRS----IHDNFLYVQK----VIKKLH---------KSKQAALFVKLDISKAFDSLNWAYLLDVLKALGFTQKWRDWIATIL-------GSSS--------------------------------------------SKIII--------NGQ----QTKEIKHMRGVRQGDPLSPFLFILAMDPL---QRMIERA-AHEGLLG-----QVLP-----------------------------------------------------NGAKFRCSLYADDAGVFVRADK--------------------------------------------LDLKVLKRILEAFEWC-SGL---------KINFEKTEIFPIRYPESL---------------WSN-LME---------------VFPGKY-----------------SNFPGKYLGLPLH--------------------FRNI--------------------------------------------------------------------------------------------------------------------------------------------------KRIEFQPLIEKINKR---------LAGWKG-----------------RLLSKAGRETLVKSVLTAQPIYLLTVFP-----------AQKWLLKRIDKIRRNFLWKGENLDSCSGGH---------------------CLINWATTCLPKNK------------------GGLGILDL-------ERFARALRLR---------------------WLWLRWTNR--DKAWTGLQLPCDKA-DVDLF--NASTIVTIGD---------------------------------------------------------------------------------GKMADFWRSSWIQGQAPKNIAPTLFMKAKRKNISVCQ------ALTNNRWMHFCSPYTHEDE-IKEFISL---WQGINN-----------------------------------------------------------------------------------THKLNDF-------DDT------------------------------------------------ILWRWTTDG-SYSSSSAYKIQFTTN--------------------------FCKIKISPIWK----------------------------------ARIEP---------KCRFFAWTMLHNR-------------------ILTADNL-----QKRGWP-------CNPIC--CLCNLSQE-----------------------TMPHLGKD---CPFSVEVWNMILSW-
>L1-1_DR_pol#LINE_L1_1665-
--MENPFS----KDEFIRAVSS-----------------------------------MQNG------KSP-GPDGFP------SEFFKKF----------SGE--------LAPI-----------------------------------------------LLSLYEESS-------VTGSLP----ETMNQAIISLIYKKDK--NPSEC-----------SSYRPIS--------LLNVDSKIFAKILAHRLEIVLPT----IVSGDQ---------------------------------TGFIK------------------------------------------------------------------NRY----SFYNIRRLLN----ILHHPT---------PSDVPEVLLSLDAEKAFDRVEWDYLFYTLKKFGFGTKFISWIKILY-------SSPM--------------------------------------------AAIRT--------NCH----ISPFFSLERGTRQGCPLSPLLFALVIEPL---SIAIRND-INIKGIQR-------------------------------------------------------------DNFEHKISLYADDTLLYISEP--------------------------------------------LTTLPQIMTLLTAFGKI-SGY---------KINMQKSELMPINNAGRK---------------IIF-TSL---------------PFKITK-----------------DKFKYLGIWITNK--------------------YKHL--------------------------------------------------------------------------------------------------------------------------------------------------YKVNFPPLIDSIKKD---------LERWNP-----------------LPLSLGGRINTIKMNILPRCLYLFQCIPVF---------LTKSFFLLLDKLISSFIWNG--KNARI---------------------------RKNILQRHRDH------------------GGLSLPNI-------QQYYWAANIR---------------------AMLHWSNPS--YDSGPNWLSLENTS-NFSTSLHALLCSNFPTP------EPLSKYSLNPVVKHSLKIWAQFRRSFALKGLSAY-----------APIARNHMFTPSTIDKTFDI--------WSMKGLKILKDMFIDG--QFASFQQVKVKFQIP--------------------------------NSHFFRY---LQLRSFV----------SSSM----SHYP----SLPP----PSLLDS------IME-----LSPYS-------------KGLIGK----IYSIINSHNLEPL-VKL-----------------------------------------------KRKWEVELEIELSE-----------------------------------------DMWQSVLD-NIHSS-----------------------------SICL---------KHRVIQFKVVHRL-------------------HWSKVKL-----AKFK----------PNID--PNCSIEPA-----------------------TLSHMFWA---CSKLKKFWHLIFKF-
>L1-1_GM_pol#LINE_L1_1714-
--LLCPTS----KQEVWNVISV-----------------------------------MDNN------KAP-GPDGFN------VLFFKKA----------WNI--------IGDD-----------------------------------------------IFAAVNEFF-------TTGKIL----KQLNHAIIALIPKHD---QASQV-----------NHFRPIS--------CCNLLYKIVSKILANRIAPVLET----IIGETQ---------------------------------TAFIK------------------------------------------------------------------NRK----MMDNIFLVQE----ILRKYA--------RKRSSPRCLLKIDLHKAYDSISWEFLDWMLKSIGFPAQFCTWIMECV-------SSTS--------------------------------------------FSVAV--------NGS----IYGHFKGQRGLRQGDPLSPYLFVLCLEYF---SRDMSSL-KDDANFKF----HPNC-----------------------------------------------------ASIQLSHLAFADDIMLLSRGDI--------------------------------------------PSVSTMFAKLQHFCRV-SGL---------SISSDKSAIYSAGIRPHE---------------LSH-IQQ---------------LTGFSL-----------------GDFPFRYLGVPLL--------------------SSRL--------------------------------------------------------------------------------------------------------------------------------------------------NVCHYAPLLSKITGL---------IQGWSK-----------------KSLSYAGKLELIRAVIQGIVNFWMGIFP-----------LPQSVLDRINASCRNFLWGKADIGKNKP------------------------LVAWSVVCSPKKE------------------GGLGLFNL-------KDWNLALLSR---------------------ILWDFHCKK--DSLWVRWVHHYYFR-GSDVWNYNTSSSDSVLI------KKIIQIRDFIISKELSTEE----------------------------------------------------------------------------------------------------------------------------------------------------------------------------------------------------------------------------------------AKK------------------------------------------------RIQSWSTNE-QLLVGKVYEYIRGVK--------------------------PTVSWCSVIWN----------------------------------PAIPP---------KMSFILWLAKRNR-------------------LLTLDKV-----AFLN---------KGSLC--PLCSNEPE-----------------------SNAHLFFS---CRKSLQVWAHIRDL-
>L1-1_NV_pol#LINE_L1_1254-
--CEGLLS----PEECLEVLKN-----------------------------------TQNN------KTP-GSDGLS------YEFYRFF----------WDQ--------INSP-----------------------------------------------LVESFNHAF-------RTGKMS----VEQRRGVISLIPKKDK--NKKKL-----------ENWRPVT--------LLNTDYKIATAAIAQRIKKVLPA----IIRPNQ---------------------------------TGYIE------------------------------------------------------------------GRF----IGENIRLIND----ILYYTD---------QQKLSGIALFIDFKKAFDSVEWSFLRKALEAMNFGPDVVKWFSVFY-------NQTS--------------------------------------------SCIIN--------NGI----ASEFFSVQRGVRQGCPLSGILFAVAIELL---VCAIQHD-PNIKGITV-------------------------------------------------------------NKNEIKYSIYADDLTVFLKD---------------------------------------------ACSGEKLFELLNKFKRV-SGL---------EINKSKTDALWLGRDKEK---------------RET-PLG----------------VNWPR-----------------HPIKALGCAFSYD--------------------NEMN--------------------------------------------------------------------------------------------------------------------------------------------------DKFNFEDKAESLQKL---------LHTWKG-----------------GNLTLLGRINIVKTLGLSKLVYSMTSLV-----------SPPGFGKKIDSIIFYFVWNG--KTHKI---------------------------KRSTLIGEKKH------------------GGLNMIDF-------NTFERSLKLS---------------------WAKRFLSDS--IAPWKIIPLHYLQK-FGGTFML-FCNYDVSLL------STECHNVIPTFYTVFLKYWANIADIAEEQFGPSRRW-------YNDIIWNNKNIKIGGKTVYYRK--------WHQAGITYIHDLYSARG-EMIPISEFQTSHDLDCNF-----------------------------LTIMGVY---NAVSHY----------------------------------VNKAAMA------DDEQPMDEVKAFNQKALLELG-----NLTCAA----HRKLLVTAAFAAP-TAE-----------------------------------------------KRILDSGVPL---------------------------------------------TELEDVYA-LPFKV-----------------------------TSET---------FLNVFQYKIVHNI-------------------LPSNSLL-----FKMNLS-------ESPNC--QFCNELH------------------------NLEHIFAK---CRTAIEFWSHFLKW-
>sp_P16425_Y2R2_DROME_Puta
--VPPALE----VFEVDTCVAR-----------------------------------LKSR------RSP-GLDGIN------GTICKAV----------WRA--------IPEH-----------------------------------------------LASLFSRCI-------RLGYFP----AEWKCPRVVSLLKGPD-KDKCEP-----------SSYRGIC--------LLPVFGKVLEAIMVNRVREVLPE-----GCRWQ---------------------------------FGFRQ------------------------------------------------------------------GRC----VEDAWRHVKS----SVGA-----------SAAQYVLGTFVDFKGAFDNVEWSAALSRLADLGCREMGLWQSFFSG-------R-----------------------------------------------RAVIR--------SSS----GTVEVPVTRGCPQGSISGPFIWDILMDVL---LQRLQPY--------------------------------------------------------------------------CQLSAYADDLLLLVEGNSRAVL---------------------------------------EEKGAQLMSIVETWGAE-VGD---------CLSTSKTVIMLLKGALRR----------------APTVRF---------------AGRNLP-----------------YVRSCRYLGITVS--------------------EGMK--------------------------------------------------------------------------------------------------------------------------------------------------FLTHIASLRQRMTGVVGA------LARVLRAD---------------WGFSPRARRTIYDGLMAPCVLFGAPVWYDT--------AEQVAAQRRLASCQRLILLGCLSVCRTV---------------------------STVALQVL-----------------------GGAPPL-------DLAAKLLAIK---------------------YKLKRGFPL--EENDWL-------------------------------------------------------------------------------------------------------------------------------------------------------------------------------------------------------------------------YGEDIACLS-----------------------------------------------------------------------------------------------------------------------------------------------------WEQRKTRLEECLIQSWQNRWD-DDSEP-----GRVTHRFIPYVT--------LAYRDPSF---------GFSMRTSFLLTGH-------------------GSFNAFL-----HGRALS-------DTTAC--ACGDPYE------------------------DWMHILCA---CPLYADLRD-LDGLG
>TRAS1_Bombyx#LINE_R1_gi_1
--YVPSFT----VNELKHALKS-----------------------------------FNPK------KAP-GADGLT------SDICTHA----------VDL--------DQKL-----------------------------------------------FLGLINKCL-------EHRYFP----KIWKAATVVILRKSGK-DSYTEP-----------KSHRPIG--------LLPVLGKLYEKMLVARLKYHLLP----RMSTRQ---------------------------------FGFMP------------------------------------------------------------------QRS----TEDSLYTLMQ----HVKEKL---------KEKRIITIVSLDIEGAFDSAWWPALEVRLAEEKCPEYLRRVISSYL-------SDRR--------------------------------------------VSVRY--------AGA-----EYERATSKGCVQGSIGGPILWNLLLDPL---IHQLQAR-------------------------------------------------------------------------GEYIQAFADDVVLVFDGDSALQI---------------------------------------ERQANTSLEHVQAWGVR-NKL---------KFAPHKTCAMTITRRLKY---------------DTPRLNM---------------GGTEIA-----------------TYKELRILGLTID--------------------DKLT--------------------------------------------------------------------------------------------------------------------------------------------------FNTHVRNVCKKAIGMYKI------LARTARVG---------------WGLSPEVIRVIYVAVVEPTVLYAAAVWHES--------VYKLGVQKQLNVIQRGFAQKLCRAYRTV---------------------------SLNSALLM-----------------------AGILPL-------DLRVREAASL---------------------FEAKKGVCQ--SWLGDREIERMSSA-MDAPHPAEQQSLEFGNL------VDEEQ---------------------------------------------------------YNN--------LNHLDVRIFTDGSKIEG----RVG---AALSIWDGEVE-------IRSLKLALAPYCTVYQAEL-LALSYAV---KEAQLRN------------------------GSTFGVFSDSKAALLT------VINH----GSLHP---------------LAVD----IRKMLKQCALQNK-TVA------------------------------------------------LYWIKAHAG-LEGNERADQLAKEAALLSKKSPNYDLCP---VSYVKRIIRSGSLDEWNRRYR-DSDR------ASVTKMFFPDAV--------AAYSTVRKM--------RITGHITQFTTGH-------------------GGFSEYL-----ARFKCK-------GDPSC---ACEPGMP----------------------ETVEHLLTS---CPIFGKQRFELENK-
>Waldo-1_AAe_pol#LINE_R1_2
--EETRVT----NEELVVVSKA-----------------------------------LPVK------KAP-GPDGIP------NLALKTA----------IQE--------NPDM-----------------------------------------------FRTTLQKCM-------EDGNFP----DIWKRQKLVLLPKPGK--PPGDP-----------SAYRPIC--------LLDTVGKLLERVILNRLTKYTENE--NGLSNMQ---------------------------------YGFRK------------------------------------------------------------------GRS----TIDAIRMVVETMETAQKQQR---------RGNRYCAVVTLDVKNAFNSASWVAIADSLHRLRVPKYLCQILKSYF-------QNRT--------------------------------------------LIYET--------DAG-----IRNLLVTAGVPQGSILGPTLWNVMYDEV---LKLNLPR-------------------------------------------------------------------------GVKIVGFADDVVLVVIGESREEV---------------------------------------EVLATEAIDAVENWMRE-KKL---------ALAHQKTELVMISNRKAV---------------QNVSIMV---------------GECIIN-----------------SKREVKHLGVMLD--------------------DRLN--------------------------------------------------------------------------------------------------------------------------------------------------FNSHVDYVCNKATKVISA------LSRIMPNN----------------SAITSSKRRLLASVSTSIIRYAAPAWSAA--------LKTGRNRAQLNRTFRLMAMRVASAYRTI---------------------------SSHAVHVI-----------------------AGMIPI-------CLLLEEDSEC---------------------YRDRAT-----GRG----------------------------------------------------------------------------------------------------------------------------------------------------------------------------------------------------------------------------------------------------------------------------------------------------------------------------------------------------------------------------------------------RNRARANTLSKWQQQWN-NAEK------GRWTYRLIPNVS--------IWTTRAHG---------EINFQLTQFLSGH-------------------GCFKQYL-----HRFGHA-------RSPLC--PECRDIEE-----------------------TPEHVVFT---CPRFAQQRSEMTAI-
>WaldoAg2_pol#LINE_R1_gi_2
--EPVSIS----ADEIQKAADH-----------------------------------LKLG------KAP-GPDGIP------IEAIKAA----------IKA--------YLEA-----------------------------------------------FLSVFQNCF-------DTGFFP----IPWKRQKLVLLPKPGK--PPDDA-----------SALRPLA--------LIDNFAKILEILILNRLVVYTEGE--HGLSDRQ---------------------------------FGFRK------------------------------------------------------------------GRS----TGEAIAAVLKKRRSALLKKR---------TGNRYCAIVTIDVKNAFNSANWEAIHAALSKMMIPPYLCRLLRSYL-------DHRV--------------------------------------------FLYDT--------ALG-----IKKMSLTAGVPQGSILGPTLWNVMYNGV---LTLGLPP-------------------------------------------------------------------------GPEVIGFADDIALTVLGESIEEI---------------------------------------ELLTSDSVSRIESWMQQ-MRL---------EIAHKKTEFLIISSHKTV---------------QSGSIRV---------------GDERIE-----------------SIRHLKYLGVIID--------------------DRLS--------------------------------------------------------------------------------------------------------------------------------------------------FRKHVEYACNNVFKAAIS------LIQIMPNI----------------GGPKSSWRRLLADVAFSRLRYNAAIWAHV--------LVLKENRQLANRVHRLLAMRVVRAYKTI---------------------------SHVAVCVI-----------------------ASMVPI-------CLILAEDSEC---------------------CSFSGVSNA--GLS----------------------------------------------------------------------------------------------------------------------------------------------------------------------------------------------------------------------------------------------------------------------------------------------------------------------------------------------------------------------------------------------RSSAKQLSMRKWQSEWD-CSTK------GRTTHALIPNIA--------AWTSRKHG---------EVNFYMTQFLSDH-------------------GCFRSYL-----HKYRHA-------SSPDC--PACVSIVE-----------------------STEHVLFH---CPRFAEERHEITVK-
>R6Ag2_pol#LINE_R1_gi_2856
--PQDPVSEEELAEELKEIARS-----------------------------------LNPK------KAP-GDDNIP------NMAAAAA----------ILA--------FPEV-----------------------------------------------FAKSYKQLL-------EAGTFP----DAWKRQQLVLLTKSGK--PPGEP-----------SSYRPIC--------LLSVLGKILERLIQRRLTTHLEST--GGLSDPQ---------------------------------YGFRK------------------------------------------------------------------GRS----TVDAITRVMN----NGKVALDK-----KRKGDRLCAVVTVDVRNALNSANWTAIGQALQRENTPPYFQALLRNYF-------VGRT--------------------------------------------LHYDT--------DEK-----VVSRTVSAGVPQGSVLGPTLWNVMYDDL---LRLPLEG------------------------------------------------------------------------LRADIIGFADDVAFTFLGRTTEQV---------------------------------------SALATANLERIERWLRG-VGL---------ELAHQKTGFMIFCT-HHV--------------PQLAELQA---------------GGHSIQ-----------------STETLKYLGVDLC--------------------RKQH--------------------------------------------------------------------------------------------------------------------------------------------------HSRHLERVANKASRITNA------LTCLMPNK----------------RGPKSRSRRQLINVGNSIIRYGVATWGRWV-------LDKETHRKSVQRAHRPGALRVASAFQTV---------------------------SYDAACVV-----------------------ANTTPL-------VLLMQEDIRC---------------------QDEKVASGG--VQSD--------------------------------------------------------------------------------------------------------------------------------------------------------------------------------------------------------------------------------------------------------------------------------------------------------------------------------------------------------------------------------------------IRKRQREETMRRWQDQWT-TGAGQPG-APGLKTRRLIPDIN--------LWVSRKHG---------EVDFFLTQLLTGH-------------------GFLRSYF-----VEKGIL------EGSPNC--PECGDAVE-----------------------DVEHVLFH---CPRSDRIRNEMQQR-
>R7Ag2_pol#LINE_R1_2526-61
--PLRSIG----LTELDQIAAS-----------------------------------MHPR------KAP-GLDGVP------NAALTVA----------LRQ--------QPEP-----------------------------------------------FRRVFQECL-------DMSCFP----QPWKKQRLVLLPKPGK--SPGEP-----------SSFRPIC--------LLDNTGKALERLLLNRLNEYIEDPESPQLSEQQ---------------------------------FGFRR------------------------------------------------------------------GRS----TLQAIQQVVD----AGRRALSLG--RTNNRDRRCLMVVALDVRNAFNTASWQSIAEALQAKGVPVQLCRILQDYF-------ADRE--------------------------------------------LEYDT--------ADG-----PVTRRVSAGVTQGSILGPTLWNIMYDGV---LAVELPE-------------------------------------------------------------------------GASIVGFADDLAILAAGTIPEHA---------------------------------------AAIAEEAVAAVNNWMVQ-HKL---------SLAPEKTELLMISSKRSG--------------YRNIPVNI---------------CGVEVR-----------------SKRSIRYLGVMLH--------------------DHLS--------------------------------------------------------------------------------------------------------------------------------------------------WRPHVEMVADKALRVVRA------LRGIMRNH----------------SGPQVSKRKLLAAVAASIIRYGAPVWTEA--------TDLQWCRRILDRVQRLLAQGITSAFHST---------------------------SCEVAVVL-----------------------AGELPY-------HLLAKEDARC---------------------YNRQQSSPD--SSREA-------------------------------------------------------------------------------------------------------------------------------------------------------------------------------------------------------------------------------------------------------------------------------------------------------------------------------------------------------------------------------------------IRQEEKETSLQLWQQQWD-DVAANNTSRYLRWAHRQVPDVR--------LWTGRKHG---------EVDFYLSQVLSGH-------------------AFVHEFL-----HVFGFA-------PSPDC--PRCAGSVE-----------------------SVAHVMFE---CPRFADVRAEFLQG-
>RTAg3_pol#LINE_R1_2669-61
--DFDRVT----PEELQEIAAH-----------------------------------MAIR------KAP-GLDGIP------NAAVKVA----------IEK--------YPGV-----------------------------------------------FCRVYQDCL-------NTGTFP----QQWKRQRLVLLPKPGK--APGES-----------SSYRPLC--------MLDALGKVLERLILNR---HLEDPDSPQLSDAQ---------------------------------YGFRR------------------------------------------------------------------GRS----TISAIQSLVD----AGKASRSFG--QTNNRDKRCLMVVALDVRNAFNTASWQSIANALREKGVPSGLLRILQSYF-------TDRE--------------------------------------------LIFNT--------SEG-----PVVRCVSAGVPQGSILGPTLWNVMYDGV---LRIPLPD-------------------------------------------------------------------------EAKVIGYADDLVVLAPGRTPEES---------------------------------------AAVAEAAVSAVDQWMQQ-HHL---------ELAPAKTEMTIISSLKHP--------------PSHISIDV---------------RGTAVP-----------------YSRSIKHLGVLVH--------------------DHLS--------------------------------------------------------------------------------------------------------------------------------------------------WIPHVTAVTQRAVQIAQA------VGRLMPNH----------------RGPKMSKSRLLAAVADSVMRYAAPVWHEA--------LNTRECRRLLERVQRKSAIAVARTFRTV---------------------------RYETAVLL-----------------------AGLLPI-------CRAICEDTRV---------------------HSRRGTAAG--AQ----------------------------------------------------------------------------------------------------------------------------------------------------------------------------------------------------------------------------------------------------------------------------------------------------------------------------------------------------------------------------------------------LRKEERETTIAEWQATWDSDAAGHQASGYVRWAHRLIPDIG--------AWQSRKHG---------EVNFHLSQIISGH-------------------GFFRKYL-----ADMKFT-------SSPDC--PNCPGVRE-----------------------SAEHAMFA---CLRFAEVRERLMDG-
>AAA49976.1_ORF2__Xenopus_
--LETPIT----LDELSQALRL-----------------------------------MPHN------KSP-GLDGLT------IEFFQFF----------WDT--------LGPD-----------------------------------------------FHRVLTEAF-------KKGELP----LSCRRAVLSLLPKKG---DLRLI-----------KNWRPVS--------LLSTDYKIVAKAISLRLKSVLAE----VIHPDQ---------------------------------SYTVP------------------------------------------------------------------GRT----IFDNVFLIRD----LLHFAR---------RTGLSLAFLSLDQEKAFDRVDHQYLIGTLQAYSFGPQFVGYLKTMY-------ASAE--------------------------------------------CLVKI--------NWS----LTAPLAFGRGVRQGCPLSGQLYSLAIEPF---LCLLRKR-LTGLVLKE-------------------------------------------------------------PDMRVVLSAYADDVILVAQD---------------------------------------------LVDLERAQECQEVYAAA-SSA---------RINWSKSSGLLEGSLKVD---------------FLPPAF-----------------RDISW-----------------ESKIIKYLGVYLS--------------------AEEYP-------------------------------------------------------------------------------------------------------------------------------------------------VSQNFIELEECVLTR---------LGKWKGFA---------------KVLSMRGRALVINQLVASQIWYRLICLS-----------PTQEFIAKIQRRLLDFLWIG---KHWV---------------------------SAGVSSLPLKE------------------GGQGVVCI-------RSQVHTFRLQ---------------------QIQRYLYAD--PSPQWCTLASSFYR-QVRNMGY-DRQLFIIEP------EGFLRNLSTLPAYYQDTLKTWSMVSVLRQGATEGEDIL----NEPLLYNPSFKTRMLESISIRRR--------LCQAQLTRVGDLLDFEKSDWVDSQAV-MQRMGFLTT-----------------------------RVPHRLL---KEIKDTISPDSHTFIDGVLHA----GEPRPPWNSSPPDIIIAPKTRQ------SPQAPPSPNLSQLENFPLTRF---HDI-TRKL----LYSLMLHTVHFLA-LIS---------------------------------------------RYDTIWRRVLN----------------------------------------------EGERPQWR-AFYSS-----------------------------LVPR---------PTGDLSWKVLHGA-------------------LSTGEYL-----ARFTDS--------PAAC--PFCGKGE------------------------SVFHAYFT---CARLQPLLALLRKL-
>BAD04856.1_reverse_transc
--LSQDFT----LLELNNSLCS-----------------------------------FKTG------KSP-GQDGLP------VEFYLTF----------WDL--------LAPD-----------------------------------------------LITVFMEFE-------GLDRLP----DSFRVGIVTLLHKQK---DKTEL-----------KNWRPIT--------LLNVDCKLFSRLLATRMSTFLEE----VIDPDQ---------------------------------ACAIP------------------------------------------------------------------GRK----ITDSLVLIRD----TICYAR---------DRNMRLVVLNLDFEKAFDRVSHQYLFQVLQKMGFPERFVAWVGLLY-------RDIT--------------------------------------------SRILF--------NGH----LTKAVDINCGVRQGCPLSALLYVICIEPL---AQILRRD-KRING------VQVP--------------------------GSG--------------------------GLETRCILYMDDVNVLCTD---------------------------------------------LLSVNRTLDLTDWFGRA-SGS---------KLNKEKTRAQFHGPWTAT---------------DMT-------------------GLPLTV-----------------TQTDQKILGVKFD--------------------REGG--------------------------------------------------------------------------------------------------------------------------------------------------GKTNWPDMVGKVRQK---------LGFWGL-----------------RGLTMEGKVLITKAVILPLLLLISSVFF-----------PPRSVILELERAIFYFLWGS--KMEKL---------------------------KRAIMKKTKEK------------------GGKDVPDL-------HLFLGARFTA---------------------IHVGIVTAP--SKNPKTAAMARFWM-GTYLRKL-KIEPVNLSV------PVSFNLPTAYSFIQRFLVHFNVENEELHIL-----------------------------TNHRSL--------ISVVQEREPVSPVRGL---------------------------------------------------------------------------------------------------------------------------------------------------------------------------------------------------------------------ALG----------------------------------------------------EPSTVWR-NVNHP-----------------------------ALPN---------RLRDLSWMVAHEI-------------------LPVRSVM-----HSRGMA-------AHATC--PRPGCGAP----------------------ESVRHLLWE---CSAAKDQWAMAGSL-
>BAD04858.1_reverse_transc
--LSQDFT----ISELNKCITS-----------------------------------FKKG------KSP-GEDGLP------VEFYLTF----------WDI--------LAQD-----------------------------------------------LMTVFKDFE-------QLDRLP----DSFRVGIVTLLYKHK---DKTDL-----------KNWRPIT--------LLNLDCKLFSKLLATRMSMFLEE----VIHPDQ---------------------------------ACAIP------------------------------------------------------------------GRK----ITDSLVLIRD----TICYAR---------DRNMRLVVLNLDFEKAFDRVSHQYLFRVLEKMGFPARFIAWVGLLY-------KDIT--------------------------------------------SKILV--------NGH----LTKAVDINCGVRQGCPLSALLYVACIEPL---AQVLRRD-QRITG------VRLP--------------------------GSG--------------------------GLETRCVLYMDDVNILCTD---------------------------------------------LLSVNRALDLTDWFGRA-SGS---------KLNREKTQAQFHGAWTTT---------------ELT-------------------RLPLTV-----------------TRTDLKILGVKFD--------------------TEGG--------------------------------------------------------------------------------------------------------------------------------------------------GETNWPDLVGKVRQK---------LGYWGL-----------------RELTMEGKVLIIXSVILPLLLLISSVFI-----------PPRLVLLNLERAVFYFLWGS--KWEKL---------------------------KRAVMKKPREK------------------GGKGVPDL-------HLFLGSRYTA---------------------LHIAAVTTP--SRNPKTAAVARFWM-GSYLRRL-GVLKGDLRA------PVSFNLPKAYVFIQNFLKHFNLEKEELHVL-----------------------------THHRLL--------ISVVQEHEPVSPVPGL---------------------------------------------------------------------------------------------------------------------------------------------------------------------------------------------------------------------AVG----------------------------------------------------DPSIVWQ-NVNHP-----------------------------ALPN---------RLRDLSWMAAHEI-------------------LPVRSVM-----HSRGMA-------AHSTC--PRPGCGAP----------------------ESVRHLLWE---CSAAVDQWAMAGSL-
>Ag-L1-5_pol#LINE_L1-Tx1_1
--LTKEIE----TVEIFHTIRT-----------------------------------ATKN------RSP-GLDGLP------YEFYETF----------FDI--------IHKE-----------------------------------------------LNLIINEAL-------DND-IP----PEFVEGIIVLIPKDN---NTFEI-----------ENWRPIT--------LLNADYKIFSRILKFRMKNILDTH--NILTSSQ---------------------------------KCGNG------------------------------------------------------------------KNN----IFQALLSIKD----RIMNLK---------EKKIAGKLISFDMEKAFDRVDHTYLYKTLTAIGFKENFITLIKKIY-------SVST--------------------------------------------SRLYI--------NGS----LQEKLHIKRSVRQGDPMAMHLFTLYIHPL---LCKLENI-CNS--------------------------------------------------------------------QNDLVNCYADDISIITTD---------------------------------------------LNKIFNIKKAFEEYETE-SGA---------KLNTNKSLAMDIGVVNNQ---------------NRI-------------------NTEWIE-----------------NREKIKILGILFT--------------------NSFRLT------------------------------------------------------------------------------------------------------------------------------------------------MKLNWEATTHKFAQL---------VRQHRM-----------------RELNIQQRVILANTFLTSKLWYIGSVMT-----------ISKYHLGRLTFYLGIFIWSN--GGPRV---------------------------KMQQLALNKAK------------------GGLNLLIP-------ELKLKTLLIN---------------------RHLIEKQHM---PFTKSFLNQIENP-PNIKDLPSFYPCLVPIR------TELAYLNDRYKNNPSAKEIYKKVTDSLPLPH--------------------------IQSK-TPS---------------------------------------------------------------------------------------------------------------------------------------------------------------------------------------------------------------------------------------------LHW------------------------------------------------------NKIWR-NINNN-----------------------------KMNS---------KQRSYYYLLVNEK-------------------IMTEEIK-----FKFGMK-------TNPNC--EKCGNIE------------------------DLEHKFKD---CKNIKNIWILFTQ--
>KibiDr1_pol#LINE_L1-Tx1_g
--LKKAVT----LEELQKALQS-----------------------------------MECN------KVP-GIDGLP------AEFYKTF----------WKE--------VGLD-----------------------------------------------LLQVINESL-------AYGQLP----LSCRRAVLTLLPKKG---DLNDI-----------KNWRPVS--------LLCTDYKLLSKVLANRLSDVLSH----IIHPDQ---------------------------------SYCVP------------------------------------------------------------------GRR----IFDNISFIRD----ILDIGK---------IFNLNFGLLSLDQEKAFDRVEHKYLWNTLTAFGFNNEFVSMLKALY-------NDVE--------------------------------------------SVLKF--------NGN----LCAPFKVFRGIRQGCALSGMLYTLAIEPL---LIKIRAK-LSGLSLPS-------------------------------------------------------------CTNCFKVSAYADDIVVLING---------------------------------------------QIDVTLLLELMNDFKKI-SAT---------KINWSKSEALLVGNWHNA---------------EPKL------------------PEGLTW-----------------TKQGFKYLGVFLG--------------------DELI--------------------------------------------------------------------------------------------------------------------------------------------------MQKNFEDIIEKVRGR---------LERWKFLL---------------SKISYKGRVLIINNLIASALWHRLICVD-----------PPSDLLIKLQSLLIDFFWDK---MHWV---------------------------QKAILYLPKEE------------------GGHHLMHI-------QSRVAAFRIQ---------------------FIQRLLTGP--VDSSWKIAACAILR-GFRNLGL-EKSLFWTDP------QKMDWSKLPIFYRNMFKVWSLFKVQRHGNASSLFWLLQ----EPLIFGSRMDLSNQGILPSVNEI--------LLNAGVVTVGHLFKLAGPAFRNVEPV-ANRLGLRSK-----------------------------RIVAKLL---EKWKSFFTPEEANMLENYADG----LIIPN-CNDPFPDLYLSTDFKE------CEGV----FLQNNVLFLMGTN-----SEFGKN----VYNSCVKLLNRKS-LND---------------------------------------------KVDTPWRSVLHL--------------------------------------------KENAKPEWR-ALYKP-----------------------------PLPK---------KVGDLQWRILHGA-------------------IAVNAFV-----SIINPG-------NSDEC--PFCSQRE------------------------TLYHAFML---CNRLSSFFQVLSNL-
>L1-4_DR_pol#LINE_L1-Tx1_n
--CDSDIT----EEEINEAITQ-----------------------------------LSNG------KSP-GLDGLS------SEFYKTF----------KDV--------LIPI-----------------------------------------------LKDLFIAIF-------KKGQLS----ESMKKGMIKIIYKNKG--DKDYL-----------QNYRPLS--------MLNTDYKILAKILANRLKKVVPT----LITTNQ---------------------------------AYGVI------------------------------------------------------------------GRD----IADTVTSIRD----LIWYIK---------EKKDEGFLFSIDLEKAFDRVEHSYLFDIIQKFGFGENFIKWIKCFY-------TDIF--------------------------------------------SCFKI--------NGF----LTDYMEISRSIRQGCPLSALLYTLVAEPL---GLAINGE-KKIKGFKI-----------------------------------------------------------EINRTEQKIYQYADDTTLFLKD---------------------------------------------FKSVGKAMEIFDKYCRG-SVA---------KVNKEKTEYMKMGKVDVQ---------------QGNW------------------EYKEQK-----------------KYINILGITLGYD--------------------ENKT--------------------------------------------------------------------------------------------------------------------------------------------------REIIWDELINKMEKR---------LCFWKQ-----------------RVLFLKGKVLVLNSLFLSKMWYVLSVVS-----------LPTWVYKKLKTMILNFLWDD--KPSKI---------------------------AYNTIIGKVDE------------------GGLRLIDP-------WIRIKSMRIK---------------------TLKKFLNED--NILWKSIMSYFINK-CGQIRDD----FLWMAF------KDRMIENIPEFYEELLRTWKCFYNNIQTEIEGRKLY--------LQQPLFLNQNNKSKKQMFYEN--------WYAVGFRQVKDILYEIKPGFLPTQAIIDTLEEIEDV-----------------------------DDKEKIEDQYKKLRLAL-----------------------------PDHWIKTIEEN------EKETENRKIKVFFKKWMKIRL---VSMIVLSR----CFIHVCVTLCLKK-PKS-----------------------------------------------REFWEKLFEN---------------------------------------------FDTSNIWK-NVRSI-----------------------------LKSP---------ALENLDFMLRHNC-------------------IMTEIIF-----KKIGVS-------QDDLC--KVCLEKKE-----------------------GVLHLFLN---CKKLSDFMKMLKTM-
>RTE-5_SP_pol#LINE_RTE-X_1
--LDVPIT----LKEVDMMIKK-----------------------------------LKNT------KAC-GRDSIR------NEFLKSC----------PLE--------ILQV-----------------------------------------------VVKFFNVVL-------DSGIVP----TEWCIGIIIPIFKNKG--GNTNP-----------DNYIGIT--------LLSCLGKLFTSILNYRITQFFEDE--SLLGEEQ---------------------------------AGFRS------------------------------------------------------------------NYS----ITDNVYVLKS----IIDVYL---------KNSKRLYCAFIDYKKAFDLVDRAALWVKMFRMGVKGKIFNVIRNMY-------RCAK--------------------------------------------SCVAN--------EGD----MSSLFTCNIGVRQGENLSPLLFAIYLNDF---QQSIGNS-YKGLEFL-------NTIIKN---------------KLPFDGIEI--------------------------YKELFSLLYADDTIILAET---------------------------------------------PEELQKALNAVKDYCDT-WHL---------TVNASKTKIVVFSRGKVR---------------RIPEFVY---------------DGGVLE-----------------VVYDFVYLGVTFN--------------------YNGN--------------------------------------------------------------------------------------------------------------------------------------------------FKKAIAKQVTQARKAMYS------MLVKAKR----------------LHLSVDTQCHLFDHLVLPILLYGAEVWGY-------------ECIDQLEVFQRKFLRTILFVNKCT---------------------------PDCMVYGE-----------------------TGRGKI-------LDKIKCRMIG---------------------YWVRLVKGK--QSKYSLILFKFLLQ-LQSEGQSLVNIKSQW----------------------------------------------------------------------------------------------------------------------------------------------------------------------------------------------------------------------------------------------VEF----LADSF--------------DYAGLGNVWRAQGEGYSA------------AWIMNTMKTRLSDMSIQEWSAATWSNRIC--------------------TNYRMFKNELVYEKYLQILCQ--------------------------------------------------------KEAITLSKFRCRT-------------------HRLPVNKG---RFDANVV-------DDLQC--PLCTPTDI----------------------GDEFHYIFV---CPFFQNERKMYIPN-
>RTEX-1_ACar_pol#LINE_RTE-
--LWPPVT----EDEIRCIINN-----------------------------------LKTN------KAP-GEDYLP------AELFKTH----------LDW--------WAPL-----------------------------------------------LAGLFTHIN-------NICQIP----VGWKMAIVVPVYKKG---NKKDP-----------GSYRPIS--------LIDIVAKIYARYLLNRAECWEKEK--HILVEEQ---------------------------------AGFRQ------------------------------------------------------------------NRS----TIDNCFVLNH----TIAKYV---------SRGKQLYAAFIDLSAAFDTVNRETLWKKLTDLNMEPRLLALIKALY-------TNTF--------------------------------------------LKVRFG------TQGA----MTNSVETYKGVRQGCILAPLLFSLYVNDL---PEQLKDP-EVHMPKLC--------------------------------------------------------------KTHFNILLYADDMILLSYS---------------------------------------------QVGLRRLLRRFNTYCHN-NAL---------TINKSKSKIMVFGKRHN-----------------RHRWFL---------------DGESIE-----------------QVCTFTYLGIVFS--------------------ETGS--------------------------------------------------------------------------------------------------------------------------------------------------WLPHHQRSSVRARVRVNQ------LLKLTNHS---------------QPGSLDPLLKVYKAKVTPMLLYGAEVWGL-------------NQVPLLEQSQSQHLRSFLGVDRTT---------------------------PAAAVRAE-----------------------LGVYTV-------DGLSKIRAYN---------------------YWIKLIAMA--NDRLPKLCLLEQIE-NQHQSSWLVHLTKY-----------------------------------------------------------------------------------------------------------------------------------------------------------------------------------------------------------------------------------------------ISS----CGLPI--------------RYPNLLEELDPKIVAQRVL-----------DIEGQKDIATLSKAGSLKWLSRFKH--------------------------------TFQTARYLKTE----------------------------------------------MPK---------HLRRVFTRARFEQ-------------------LDTMVKHG---RFNQVPY-------NERFC---ICGASEV----------------------EDIAHVLFS---CELYKKERHQCLGP-
>RTEX-1_BF_pol#LINE_RTE-X_
--LDCQIT----EAEISSAITA-----------------------------------LKNK------KAS-GEDMII------NEMLKAG----------HSL--------LLKP-----------------------------------------------LVALFNRTF-------FSGKFP----QTWSKSYIVPIFKSG---RKDDT-----------NNYRGIS--------ISSCLGKLFTSVLNKRLSSFLEEN--KILKPNQ---------------------------------AGFRK------------------------------------------------------------------NYR----TSDNIFVLKT----LISKYT---------QSRNQLFACFVDLSKAFDSIWHEGLLFKLISKGISGRFFDMLKSLY-------SQSA--------------------------------------------ASVKT--------NIG----LSENFPVKIGVRQGCVLSPSLFNLYISDL---ADELNTG-DFDAPLLN--------------------------------------------------------------TSEVSSLFYADDLVLLSTS---------------------------------------------QNGLQNAIDKLGLYCNK-WKL---------SVNINKTKIIVFNKKGHM--------------FSNLKFHI---------------LNEDIE-----------------IVSSYCYLGVVLT--------------------TGCN--------------------------------------------------------------------------------------------------------------------------------------------------FTTALKTLQKKALRALFS------IKTTLGE----------------TNPSISVYCKLFDACVVPILTYGAEVWGK----------IGLNDKSPIEQVHLKFCKSLLGVRKNS---------------------------SNLATRAE-----------------------LGRYPL-------WIEVYTRLYS---------------------YYKRLVKEV--PRNSLQFEAFLVQQ-DLHSRNIPCWFSNVS----------------------------------------------------------------------------------------------------------------------------------------------------------------------------------------------------------------------------------------------KIL----EESGF--------------AYLLINSDRNTSFAQSEV-------------NQRLKDNFVQNFYSEMNSPGMKENQGNKL-------------------RTYRKFKLTYEREKYLEITNF--------------------------------------------------------SYRRAMTKLRISD-------------------HPLQIEAG---RYTRTPP-------DDRIC--MFCNKNVRC--------------------IENEMHFVLE---CSLYNDMRNSLVNV-
>RTEX-1_CR#LINE_RTE-X_1866
--LNSDIS----IDEVTHALER-----------------------------------LPNG------KAP-GTEAAP------SECYKYAKTQGDPRADPPIPPVNRVAPVLEVL-----------------------------------------------FNRIWRAQD-------GDESFP----EQFTTTVLTPIYKRKG--DVKTP-----------GNYRGIA--------VGGALAKCYASILLNRLARAGELF--KWRHPAQ---------------------------------AGFRR------------------------------------------------------------------KYG----TAHHLFVLRH----LVTKHT--------RAGAPPMIVVQIDFEKAFDKVPRPLLWLRLREKGVSGRLLEAIQAAY-------EKVM--------------------------------------------MTVKA--------DGK----LSAAFEATQGVKQGCPLSTELFGLFIETL---AEYIDAH-EDWLDTAS---TAGT-------------------------PELN--------------------------GKKLSLLMYADDVSLLATT---------------------------------------------PERMRHLLSLVDTFCEA-FGM---------KANVAKCERLVFTSDDQERR---------RLNDECSGLRL---------------AGQPIP-----------------AVDKARYLGLVYG--------------------PGRA--------------------------------------------------------------------------------------------------------------------------------------------------FAACRETLCEAARRAMYA------LTNRLNRL---------------RIFSPDIRMRCFEVQVRSILAYGCEVWGPD---------VLAEMLDGGPPPRRRDSNNLAHGPFEA---------------------------CLKDEAVKLQVQYMRMTVGTKRPSHRLLFAELAQLPL-------HFFFAKLCIG---------------------FYNRIAVQK--DSLAHDAL---------------------------------------------------------------------------------------------------------------------------------------------------------------------------IDE-----------------------------------------------VQDA------LVHP-----EGDG---------------WCAR--------------------------------------------------------------------LFRFISAHG--VDVWQGRMHMIRPEREESRA---GSPLP---EGQIVSAFRESLMKAWKHERL-QSEPSTFPSDNKQPGVQMSKYKHWMGLCAEGAAPLTMQGHSRAFIPVAHHKALMRFRLCC-------------------WPLTANR-----AYGRPR-------EERIC--PLCVANEV----------------------EDENHVLMR---CTAYDQLRLGSEID-
>Ag-I-2_pol#LINE_I_1702-53
--YNKPFS----TEELIWALRK------------------------------------CRG------NSA-GIDDIG------YPLLKQL----------PER--------ALHC-----------------------------------------------LLEIYNNIW-------RTGEIP----NNWKTSLIVPIPKAEK--DSLSV-----------DSYRPIS--------LLCCMSKVLERLVNRRLIQELESR--NLLSDKQ---------------------------------HAYRI------------------------------------------------------------------GRG----TETYFACLEN----VLTEAK---------NKNYHTDCAVVDLSKAFDRTWRPAILEQLKKWGFGGSLPRFIKNFL-------TDRT--------------------------------------------CKVLI--------GSY----TSNIKVLENGVPQGAILSPTLFLISMESL---LQTIPTN--------------------------------------------------------------------------IDTFIYADDIILITSDKSETKN---------------------------------------RTKLQKALNKLHHWCCL-TGH---------DLSTTKSKILHICNKSHK--------------RTLKPIKI---------------KYDIIP-----------------NARAVKILGVIID--------------------SRLK--------------------------------------------------------------------------------------------------------------------------------------------------FRQHLLYVKKMIKSRLNI------LHMLGCGN---------------KRSARRTLLTIFNSWFVPKLLYGIEFITM----------GDANFGCKLAPMYHSALKKITGAFITS---------------------------PNTAVLCE-----------------------SGQLPL-------DHVVVLKIVN---------------------LAGRLIEKG--IEANSFVDRANKVL--KQLTGH-----------------SMP---NIARLTSCSTRPWYDKI-PTIDWTLQK------------LSNHEQQIVQNYQML-IAN--------KYKIYNKIYTDGSVYNS----SAG---CGITSPNAR------------CSIKLPENTSIFSAEA-IAIMIAT---EEATVND-------------------------RPNVIFTDSASVLKA------LEKG----SLRNP---------------YIQT----IESLSKDR------SIE------------------------------------------------FCWIPGHKG-IAGNEVADRLANEGRMIKDH---VDGTI--SRSDASLWWKGVINQSWQNIWN-KSP-------ITNLKKIKQTTA--------PWNDPLDH---------SDQRVVTRLRIGH-------------------TRLTHT------YKLKKE-------SPLIC--PFCGCDT------------------------TVEHILIN---CFGYSAERQKHRLG-
>CiI_pol#LINE_I_1496-5233_
--LNKAFT----IAELEQCIRS-----------------------------------IAHKK----NTSP-GIDGIP------YQMLVQL----------PAS--------SLTI-----------------------------------------------LLQLINNIW-------ISGTIP----SNWKHSVVIPLLKPGK--PKNTA-----------SSYRPIS--------LTSSMCKIMERLVLRRLNWFLEKE--NVIHKSQ---------------------------------SGFKS------------------------------------------------------------------RRS----TTDHILHLHN----DVQCAM---------ANRSSVLCVFLDIEKAYDMVWNEGLIYKLHAIGITGRMLHFISSFL-------SNRT--------------------------------------------FQVKL--------NNE----LSDIFTMENGVPQGSVLSPILFNIMINDL---SNQLPVT--------------------------------------------------------------------------SKHALYADDCAIWVESKQLKCL---------------------------------------KTKIQYALNVINVWSQQ-WGX---------KFSHTKTKALLFTNKRKL---------------PDMKITL---------------YGNSIT-----------------YVTEFKYLGVIFD--------------------KRLT--------------------------------------------------------------------------------------------------------------------------------------------------YKSHITYIRXKCLRRINL------LHILCRSK---------------WGAQKSALLAIYRASIRPVIEYGIEAYFS----------ASSSNRSVIQTVQNKCLRLATGSMIST---------------------------PIVCLQAL-----------------------CQEPPV-------YIRYQNACLK---------------------YKLKLLSFP--PNRHNSSTLLRAST-SESSFLQ-VTEEFPTET------PVGLIQPFTSPMWEISEEFCDTSLAPLVDKDI---------------SNE--RKQSLFVER-IAT--------YYQGYTQIYCDGSKQES----GCG---CSFIIPSEGY----------TSSSSLHKSYSAYSCEL-YAIMMAL---KHVNSKE-------------------THN----SYLIICDCLNAITS------IAQR----RHXKN--------------FILNE----ILELIFNILNRQM-NIK------------------------------------------------ILWVPSHCG-IPGNEESDQNAKQSAKTNHC---DVSTT--ALTDCIYTSQVNLRTKFCEYYV-QNNQNTA-MKNIFPKLPSNDDL----------KQMDSR---------IEEVIYSRLLTGH-------------------NRLNGHL-----NRIGLH-------ENGQC--PRCNVNE------------------------TAEHLLIS---CINTANVTAMLKTL-
>I-1_AC_pol#LINE_I_2-4351_
--YDSLLT----MAELTVCIGK-----------------------------------LKNG------KSP-GLDGVT------NEMIKHL----------GPI--------ANSA-----------------------------------------------LLRLFNLSW-------EMAIVP----NSWRRAKIIPIPKKNK--PAGKI-----------GSYRPIS--------LTSCLAKLMETLVKNRLMYFLESN--NLLSNNQ---------------------------------SGFRK------------------------------------------------------------------LRS----TEDQVLCLTQ----HISDGFQ------ARPKMKRTVLALVDFSRAFDKVWRTRLMEKMIEKSTPSRITQWIGSFL-------RDRY--------------------------------------------ACVEH--------GNA----TSRLRRFEQGVPQGSVLSPTLFLVFIDDI---EAGLPET--------------------------------------------------------------------------VKTGLYADDYTIYATNEDINQA---------------------------------------ENSVQAAINLLEQWAKQ-NKM---------EISTEKTECTLFTTSTHE-------------AKRKPALSL---------------KGAPIT-----------------FNSNPTLLGVTLD--------------------RTLS--------------------------------------------------------------------------------------------------------------------------------------------------SNAHIQNLELKLSSRLRP------LKALTGTT---------------WGASRECIKPIYYATCRSAIDYCAPAYMPL---------AKPSNLQKLERKQNEAARIITGCSRDT---------------------------RVDSLLIE-----------------------ADILPL-------RHRADALTAI---------------------SFEKSMRLP--TTNQRKASATKSVP-TRTGKSN-WRKHAQNLVA---ETELDTYPREELVVLPPTQPWKAA--SYNVTFSTDLV---------ADCKRANEPAVRKAAAEATIR-------SLPLPDVEVWTDGSAEHGTE--YGG---SGILIKTGDTE--------LDQRVPAGRYCSSYRAEL-VALDTAL---DMLVA------------LHTA----GSLPN-SARIHVYTDSRSAVMR------LSYG----PTNQS----EKVA-----CSIWQH----LHTLC---QRSEC-SIH------------------------------------------------LQWIPGHAG-LAGNEEVDSIAKEATALTQI---DTPID---FSTAKAVIHRSTRAKWKREAK-PKLPF------------AQPPS--------FQLEASLRR--------QDRRLLSQMRTGGK-----------------SPKLRSYL-----HKIAPAD-----NPDPSC--RACKEEDE-----------------------TMDHVFLR---CPASYRARTRLLGH-
>I-1_CQ_pol#LINE_I_3-3299_
--YNKCFS----MDELLRALDN------------------------------------AHS------KSS-GPDDVG------YPMLKHL----------PYL--------AKKS-----------------------------------------------LLNAINKLW-------LSGSFP----EEWRKSIVIPIPKKGQ--NASSP-----------TGYRPIS--------LTSCIAKVAERMVNRRLTTVLEEN--NLLIDQQ---------------------------------HAFRK------------------------------------------------------------------GRG----SGTYFARLGD----ILDDAR---------TQGHHIDLAALDISKAYNQTXRTGVLRQLQDWGFNGSLAMFLKXXL-------SDRT--------------------------------------------FQVAI--------GNT----LSDLFVEENGVPQGSVLAVTAFLIGMNNV---SLDLPKN--------------------------------------------------------------------------THILLFADDILLITHGPTFARN---------------------------------------RIKMQAAVRAVGKWADS-VGF---------KIASEKCAILHSCSTRHH--------------HWKRPIVL---------------NGVNFP-----------------NREKIKILGVTLD--------------------RNLN--------------------------------------------------------------------------------------------------------------------------------------------------YNQHFREVKESCRSRIQL------IRTISSRH---------------KTSNRKTIIQVGNSIITSKLVYGIELTCA----------AFSALVNTLTPVYNEIVRRASGHLKSS---------------------------PILSIMIE-----------------------SGNLPF-------PLKAALILAK---------------------RTTSVMEKI--PEESSTLLRKTNEI-LREKIGS-----------------SLP---EVAKLPRVQERRWDDVK-PKIDWKIHHK---------IKPTDTAAQKRAVFKQR-VEQ--------KYQRHQHIYTDGSVSRH----GVG---MGAYSVHWS------------ISKKIDNKCSIFTAET-AALIIAV---DMTQEDR------------------------IYETVIFTDSASALLN------VESG----KSKNA---------------LIQT----LESKLENRT-----DIT------------------------------------------------FCWVPSHCG-ILGNEKADKLAGEGYRAEAW---ITPLP---KQDVNRWINTQLELVWENQWH-ITR-------DVFTRKIKGTTK--------SWDDRGHR---------TEQRIMSRLRIGH-------------------TRLTHR------HLMGLG-------PREMC--FTCGVPI------------------------TVEHILVD---CPSYTAQRQENLLS-
>I-1_DAn_pol#LINE_I_1374-5
--MEQDIT----DLEFNAALNS------------------------------------LKG------NTP-GNDKIN------YIMIKHI----------GKP--------VKKR-----------------------------------------------LINFFNSIL--------SSFIP----QAFKISTVVPIHKAGK--DKTTI-----------ESYRPIS--------LNPCIAKTLDKIISKRLWWFVTSN--KLLNSRQ---------------------------------VGFKR------------------------------------------------------------------GKS----VTDCLLYVDA----IISRTL---------SEKKHASVIALDFEKAFEKVGLHTIKSQLNQWGCGPKLTKYVTQFM-------TSRK--------------------------------------------IRVRV--------NHS----QSLIQPLHNGIPQGSPLSVILFLIAFNSL---SDTICRH------------------------------------------------------------------------KNLNFIAYADDYNIIIDLKKEKNL---------------------------------------QIDLNRLFEDINNWCNT-SGA---------SLSITKCKHMHICRKQCC----------------TCQVST---------------QTHVIE-----------------SVKELKILGVSFD--------------------SKYS--------------------------------------------------------------------------------------------------------------------------------------------------WKPHINNLTKSLTKSSNI------IKFLANDK---------------YNCQPTTLVQIVKSLSLSKIDFGLPLYGL----------APKTQIKPIKSILNNALRTALGAFRST---------------------------PIYNIYVE-----------------------SNITPL-------ETRIQHLQAK---------------------LSKTIIQST--DTPLKPILDKILKN-KITKYRNSAI-QKSIIS-----CSNLGLPVNPIKPTPKSNPPWNLSP-ESIDIALSKY----------RKDQTNLSVFIKEFSD-IKS--------KMNNFTFIYTDGSLYNH----IPA---YAITTETTV-----------LKMAILPTYSSVFTAEI-IAILEAI---EISRTIK-------------------------GKICICSDSLSALNS------IKNI----DNNSH---------------YPTL----IRESITKLYP----KIK------------------------------------------------ILWIPSHVG-IIGNEFADNAAKYATTAPLV---TTKNL--NQTDINKYIKSKLSNNSL-NLL-QNT-------SSWYQTININYTNINDYSKNKEITSLSR---------RDQTKFIRLRLGH-------------------TRLTHQ------YRMLQS-------TSNTC--QFCNQVAM-----------------------TLNHILNE---CVAFNPARNPFPNG-
>I-1_DYa_pol#LINE_I_1477-5
--IEQDIS----LTELLAALNQ------------------------------------LKG------KTP-GRDRIS------YPMLKNL----------SAN--------LHKR-----------------------------------------------LLKLFNNIL--------SSHIP----QQLKVSSVIPIPKPNT--DKTNI-----------NSYRPIS--------LNPCISKVLDKIIAKRLWWLASNS--KLLDNRQ---------------------------------MGFRK------------------------------------------------------------------GKS----VSDSLAMLDY----QITASL---------SKKSHASIISLDFAKAFDRVGIHSIIDELIAWKIGPRISNYITYFL-------TNRK--------------------------------------------ITVLS--------NKS----YSNPQPLHNGIPQGSPLSVILFAIAFNQL---NKILAAH------------------------------------------------------------------------KQMDFTAYADDFTIIYN-LGKKQN---------------------------------------NLNLDALLNDINQWCNY-SGA---------SLSTNKCKHLHVCRKRTC----------------NFTLQT---------------NDTPIQ-----------------NVTSLKILGITIA--------------------RNYR--------------------------------------------------------------------------------------------------------------------------------------------------WNKHIENLTLELAKRLDV------IKCLANKK---------------FCCNTNTIIYVVKSIIMSKIDYGVHIYGN----------APKSTLSKLRTIYHSAIRIAFNAFRTT---------------------------PINNLLHE-----------------------ANILPI-------EHRTTYATQK---------------------NIKIIINSK--FSPIEKIYNKIKNS-KRIPKVPSSL-HNTIEQ-----LKKVNIYVSPETSRKEKTPHWLCSN-TSTNTXLHTS----------SKAETAPSIYQQXFNE-LKN--------TLAGRHFLYTDGSKSAS----GVS---YSVTTETEI-----------IYHHILPQYSSIYTAEI-AAILTAC---NHASKQR-------------------------GKFAICTDSLSALKE------IENI----KSQNY---------------YTTS----IRNILNKYKRN---KIL------------------------------------------------ILWVPGHCG-IPGNELADETAKNAHNFPLI---TQKNF--NTSDILEHIKXNTVTFKT-SIF-NNS-------SIHYKNISHDST---------PTKNISR---------SDSIKFTRIRLGH-------------------TNLTHS------HILNKT-------PPPIC--TTCNTNI------------------------TLQHILLD---CPDLQQNRSNLLKQ-
>Ingi-1_BF_pol#LINE_Jockey
--FTRPFS----LDELCNAIKD-----------------------------------MKNN------KAA-GLDDIL------CEQIKHF----------GPL--------ALQW-----------------------------------------------LLNMFNHSL-------STNRIP----KIWRKSRVIALLKPGK--DPSIP-----------KNYRPIS--------LLCHTYKLFERLLLNRIAPFVDE----LLIPEQ---------------------------------AGFRP------------------------------------------------------------------GKS----CTGQLLNLTQ----YIEDGY---------EKGLITGTVFVDLSAAYDTVNHRILTKKLFEITKDVRLTELIQNLL-------SNRR--------------------------------------------FFVDL--------NGN----RSRWRRQKNGLPQGSVLAPLLFNIYTNDQ---PGHPDTR----------------------------------------------------------------------------RFLFADDLSIGAQGRTFKEV---------------------------------------ENTLTDALVGLTPYYEA-NHL---------RANPDKTQVSVFHLKNRE-------------ADRQLKVCW---------------QGKWLT-----------------STNKPVYLGTTLD--------------------RTLS--------------------------------------------------------------------------------------------------------------------------------------------------YKTHILNTRMKVDARNNI------LKKLTNTK---------------WGADASTVRGTALGLCFSTAEYAAPVWCRS------------AHTAKLDTALNSACRAVSGCLRAT---------------------------RVDDLYLL-----------------------CGIAPP-------HIRRAVAAQR---------------------EKLKQETDP--HHVLHLHTPVPKRL-KSRRSFMHSVEALSSSAE----------------------------------------------------------------------------------------------------------------------------------------------------------------------------------------------------------------------------------------------------------------SQR------------------------------------------------MAMWSHHLQ-TAPHRLN--------LAPKE---SLPPG--AEEAWP-----------------------------------------------------------------TWSCLNRLRTGT-------------------GRCKTLM-----AKWGLSP-----DGQTAC---DCGQEQ------------------------TMKHLLV----CPLLSEPC-------
>Ingi-1_Rpro_pol#LINE_Jock
--FHTPFC----WAELEIALDT-----------------------------------MPIK------KCA-GPDNIP------PEFIKHL----------GGS--------ARST-----------------------------------------------LLRFMNKVW-------EQG-IP----SVWRKADILPIPKKGK--PTNRP-----------ENCRPIA--------LTSMFSKLYERLLLSRLQEFLEER--QLISDKQ---------------------------------AGFRK------------------------------------------------------------------HRN----TVEQVAYLSQ----EIKNGF---------HRKQSTVAVFVDLKAAFDKVWRERLIQKIRDIGVAGNMYKSIFSFL-------AQRY--------------------------------------------IRVKY--------NGS----FSPFKQTRKGVPQGAVLSPTLFSLMINDV---VAAVEAI------------------------------------------------------------------------PGVRVLLYADDLVIWATSSHVDAI---------------------------------------ESYLNKAMETLYQWTTN-NKL---------EVNTSKTEYQVFTLSTNK---------------KQVHIKF---------------NNQILP-----------------QTDSATYLGIKMD--------------------GRLG--------------------------------------------------------------------------------------------------------------------------------------------------WKKHIDKLVQQGEGRLGL------LKRLAGIK---------------WGANQDLMTLTYKTYIRPTIEYGNEVLLT----------ASDNSLKALDLLQNKALRLITGAAKST---------------------------PIAAMEIQ-----------------------TGIEPL-------QIRREISAIN---------------------LFERVKRLK--IKHWDLQQSSAQRL-KTQKPLAVKV-SEVIAT------RGLDLGRKQ-PFERSCVQYGHLAE-GKLNLLQPLLK--------DKTSEQEMRALALETIH-SRY--------PARDWLHIYTDGSARAATH--NAG---AGVYCREFT------------LAEPVGRMCTNFDGEV-KAISMAL---AKLIE------------DQKD----------NPQIVLFIDSQAAILA------ISSR----HYTDH--------------SEVGI----ARSHIAFLIERGT-RVV------------------------------------------------LQWVPSHCG-LTGNEQADELARRRAEMQQP---DTPLT---FSAVKNVVKSSYNEEIKRTQQ-HQAE------GKRWRTLLENPV----------SVTAAR---------KEAVACFRMTTGH-------------------DYLQKHL-----HRIGVV-------DSPMC--PLCLQEE------------------------KMDSQHLP--VCHALIDVVANDSTN-
>Ingi-2_SPur_pol#LINE_Jock
--FTRPFT----MNDLLAAIKA-----------------------------------MKNN------KAA-GLDDIL------CEQIKQL----------RPG--------ALNW-----------------------------------------------LLKMFNECL-------GTNNIP----KLWRKSKVIALLKPGK--DAASP-----------KSYRPIS--------LLCHTYKLFERLILNRIAPFVDE----HLIPEQ---------------------------------AGFRP------------------------------------------------------------------GKS----CTGQLLNLTQ----FIEDGY---------ESKLITGAAFVDLSAAYDTVNHRILTRKIFELTKDVRLTGLIQTLL-------SNRR--------------------------------------------YFVVL--------NGN----RSRWRRQKNGLPQGSVLAPLLFNVYTNDQ---PIHPNTR----------------------------------------------------------------------------SFLYADDLCIATQNQSFVKL---------------------------------------EESLSDALAGLIPYYAT-NHL---------RANPDKTQISAFHLKNRD-------------ANHQLRISW---------------YGKRLK-----------------HTPNPVYLGVTLD--------------------RSLT--------------------------------------------------------------------------------------------------------------------------------------------------YKNHIANTKAKVGARNSI------LKKLANTN---------------WGTDARTIRTTALALCFSAAEYASPVWSRS------------AHAPKIDPALNSSCRAITGCLRPT---------------------------KVEDIYLL-----------------------CGIAPP-------HVRRLVLSQK---------------------EKDKQENNP--LHPLFEQQPVGKRL-KSRHSFLHSVEPLNTSPH----------------------------------------------------------------------------------------------------------------------------------------------------------------------------------------------------------------------------------------------------------------NQR------------------------------------------------MTLWSNHLQ-TTPHKLS--------LSPKE---SLATG--SSETWP-----------------------------------------------------------------TWLSLNRLRTGY-------------------GRCRVLM-----QRWGLG------DEQTAC---ECGQEQ------------------------TMEHLLV----CPLLPEPC-------
>Ingi-3_AC_pol#LINE_Jockey
--MTKPLV----MTELDRALLQ-----------------------------------LKPR------QAP-GPDKIS------NDMLMHI----------GNT--------AKKK-----------------------------------------------ILQIFNSSW-------KNGKIP----KAWKTAIQIPLLKDGK--PKNSA-----------ESYRPIS--------LTSCLCKLLERILNYRLCWFLEKN--HLLSDNQ---------------------------------AGFRK------------------------------------------------------------------HRS----TEDQITYIAQ----MVEDGF---------QRKEHTVAVWIDLEKAFDKVWTEGLILKLQNLNISHNMLKWISQYL-------SQRR--------------------------------------------ACVKL--------QGK----RSKMETISNGVPQGGVLSATLFLIFLNDI---STTITKK--------------------------------------------------------------------------VTAAEYADDIALLCSAESVGTA---------------------------------------QVRLQSTLNNMMKWTEE-WGQ---------KINKNKTTYTTFSLSPKP---------------RKVNLHL---------------DGNTLQ-----------------HESNPTYLGVTFD--------------------PRLT--------------------------------------------------------------------------------------------------------------------------------------------------WQAQTERCRSKGNRRTAL------LRKLAGSD---------------WGANHTVLRGAYVGYVRPVLEYGIAAWGT----------ASDSNFHKVARIQNQNLRIITGAMRST---------------------------PIHVMETL-----------------------TGLEPL-------NDRRDLKAIV---------------------HQEKVKRMP--THPMKDRS-SKSQS-KRLKRTS-FLHMARHSSS----GLEISLEESPTPLDPCQVHPLQTNHPPQIRENLEKL---------GTKSEVPPPILKSLTLDYLDRN------FPSNRWNRVYTDGSATDAVR--NGG---GGIYIEWIDGS-------TESHSIPTGSLSSNYKAET-SALETAA---TILLNHQ------------------KSKA----NTVILTDAKSVLQA------LQKP----QTAQV-------------RQLLSL----LCDLNSQA------NTT------------------------------------------------LQWIPGHCG-IHGNEKADDLAKEGAKMTQI---EDGMD---LSESKTLIKTALRNRWKRSHP------------------KHNRH--------DPYYILNR---------ADQVTIFRLRCGH-------------------NRLKHHM-----HTKLKV------GETAIC--ECGHDQE------------------------DANHILQH---CPRYATLRTQTWQN-
>Nimb-1_CQ_pol#LINE_I-Nimb
--YLQTFS----KDELLTQLND------------------------------------LSG------SSP-GPDGVH------NTMLQHL----------PAI--------GKDK-----------------------------------------------LLDAYNSIW-------TSNTFP----ATWKETILVPIPKPGK--NPNIP-----------GNLRPIH--------LSSCVLKLFERMINRRLMDTLEER--NVFGQHQ---------------------------------AAFRK------------------------------------------------------------------GRQ----TLDTLASIES----YGKNAI---------ATKKHAEFLFLDIEKAYDRTWRRLILEGLAKARIGGHMASFCSRFL-------EDRR--------------------------------------------FRVHF--------NGE----VSSLKVLQNGVPQGSVLAVTFFLLAIDSI---RQYIDRD--------------------------------------------------------------------------VFLELFADDITLGVSDVNVRRA---------------------------------------RQKLQTVVNAIARWSKE-TGF---------KVAISKTAAMHVCFKRFH-------------AKKQPTLKL---------------ENQEVE-----------------FVGSHKVLGVWLD--------------------YRLS--------------------------------------------------------------------------------------------------------------------------------------------------FKRHLAKTKAECRRGLNL------MRCLGKTK---------------FGADRVTMIHLIRATLLPKLLYGIPITSG----------AGESEYMKLAPVYHEAIRLATGAYRSS---------------------------PIDSILAD-----------------------SGLLPF-------NFLVDEHLIL---------------------YSTRQLARN--RINRNYPVALRART-TATKLNV-NMSQ--------------------VIVADAPAPNDWVL-KRGTCRADRF------------GCEPPAVQRAVFRQT-VGE--------LYPNHAQIFTDGSLNET---GGVG---CGVYSSSTS------------RSITLPSQLTIFSAEA-YAILEAI---ELAKRNP-------------------------HQTVIFSDSKSVISA------VKGN----KTHHP---------------WVVK----IRRELA---RLRD-SVE------------------------------------------------LCWVPAHCD-IDGNEKADELAKTGASSTQN---AELEEI-PYPDFKLCVKKLLRQRWNQLWY--SCD-------TKLRRIKESST--------EWLSSRTLT-------RRDSRAITRLRIGH-------------------THLTHG------HLMANC-------DPEPC--ETCGETT------------------------TVQHILVD---CRKFEHQREESGIA-
>Nimb-1_DPu_pol#LINE_I-Nim
--TNADFS----MQELTTALKE------------------------------------AKD------TAV-GCDRIS------LSMLRHL----------PDT--------ALRT-----------------------------------------------LLALYNESW-------KQGTLP----KGWKHSLIIPLLKPNK--TASKP-----------ESYRPIS--------LTPVPCKVLERMIKIRLSWYLEKN--LLLAPNQ---------------------------------SGFRR------------------------------------------------------------------NRG----TMDNLVRLEN----SVQSAL---------NNKGYVMAVTLDLEKAYDMIWIKGLIYKLKKLGIRGNMLKWITSFL-------VGRT--------------------------------------------AQVSL--------NGT----QSELFSCLNGTPQGSVISPLLFIILINDI---AKKRRSC---------------------------------------------------------------------------MSGMYADDIFIWQKHRNIHFL---------------------------------------RKKVEKDTQDVIVELRL-WGF---------LVSAAKTGAIVFSKRNIP---------------ENLSITV---------------DGASIQ-----------------VQKSIKLLGMTLD--------------------SKLN--------------------------------------------------------------------------------------------------------------------------------------------------WCKQIDDVVSKCSKVLNF------LRLISGTK---------------WGAHAKPMLQIYQALIRSKLDYGGELIES----------ASITAKKKLDKIQAQALKTVVGAPRDT---------------------------ATEALLRE-----------------------TGEMPL-------HLRRNLASVK---------------------HYLRCYEVK--SDLLAEKEEWFKNA-KQCFLSR-VESVTNTLD------HHPKSVEKLSISK------HPPWQALLPEVT--------------------------TYTP-NDL--------KWQNVVHIYTDAAKSKD----GRCAVAFVVPEKVIV------------EQKRLVDGLATAKCEL-VAIHLAV---KWAEAHA-------------------ALG----SFVILTDSKKALQI------LNSS----RENNS---------------VKTS----TVDTWRALSRAGT-TVS------------------------------------------------FSWVKGHSG-ISGNEQADRAAKNGLELKPS---LSCRR--DTNDIRENVEDLLLKKWQGLWD-KPK-------TECGRFTHRHSP--------VVSRIASLFGQ----SRSEQVFLSQIRLDM-------------------LPLNHRL-----FKRKKH-------PTGLC--SNCDAEEK----------------------ENVEHVLLA---CPAYSKEREEMVYV-
>Nimb-2_DR_pol#LINE_I-Nimb
--LDLQFN----MFELKRAIIS------------------------------------ARQ------TAP-GKDEIC------YKMLSHM----------SEA--------SLEI-----------------------------------------------VLNLFNQIW-------DMGQLP----IAWKQSIVVPILKPGK--NPSDP-----------SSYRPIS--------LTSHLCKIMERMITERITYFLESK--NLFSPYQ---------------------------------SGFRR------------------------------------------------------------------GRN----TMDSVLCLES----DIRKAQ---------TNKEVVIAIFFDIEKAYDMLWKEGLLIKLKSLGVTGKTYNWVMDFL-------FGRK--------------------------------------------IQVRV--------GKE----YSHEYTVENGTPQGSVCSPLLFNIMINDI---FSQIEQS--------------------------------------------------------------------------IGKSLYADDGALWIRGRNVSFV---------------------------------------QKKIQNAIFEVEKWANK-WGF---------KLSVAKTQVICFSRRHKT---------------ISLALKL---------------YGQPLE-----------------QVKTVRFLGVWFD--------------------EKLT--------------------------------------------------------------------------------------------------------------------------------------------------WKDHLNKITEKSKKVINV------LRCLSGQE---------------WGASRTSLQNIYWALMRSVFDYGCIAYMS----------AAESNLKKLDVLQAQALRICSGSFRTS---------------------------PVSSMQVE-----------------------MGEMPL-------SIRRMKLMMA---------------------YWVNIQGQI--ESHPTKRTLLECWE-HEETNFI-SFGWIAEAKA---RIIGLDQLQYCKAVPIPYIPPWFFP-LPKVDFNIQQE---------LKDNNNILPTKYIVQNY-LEK--------NYKESIFLFTDGSKDPQTG--HTG---AAVYIPVNQY----------HIKKRITNNISVYTTEL-IAILIAL---QWIEEND------------------------IYNVVIASDSFSSLES------IRSG----RSSYR-------------MDILNN----ILSKTYYIKMKGK-SVY------------------------------------------------FIWVPAHVG-VEGNEKADFLAKQALRISKV---NLEVPL-SKAEAKIMIRTYAQSIWQVHWD-NIDT-------GRHLYNIQKQV--------GTGRKENRN-------RREGSIITRMRIGH-------------------TGLNHTL-----HKIGKH-------PTGQC--IHCNQQE------------------------TIEHILFH---CSXYNKERNDLIQS-
>Outcast-1_BF_pol#LINE_Joc
--LNYDLE----LEEVEAAIGK-----------------------------------MNCN------SAPSPIEGIL------PVMIKKG----------GKA--------LTEA-----------------------------------------------LHFLLQCIW-------RHGELP----TQMKQDTKVLIRKPGK-ENYNLI-----------KSYRPIT--------LSSVIGKIMERVINNRLTWWAEVN--NHFSHTQ---------------------------------EAYRR------------------------------------------------------------------HRT----ASHGVLRLTQ----DITEGW---------RQNKTTIAVFADYEACFDRVWQEGLLYKLITRGIKGRMLCYLSSFL-------KDRE--------------------------------------------ASYRI--------NSI----TTPPQQSKVGIPQGAVLSTTLCNLYTADA---YTDTNL----------------------------------------------------------------------------DNFQYADDGAGWSSGEDIQSVK--------------------------------------EEVEAGISKVILNWCPL-WNM---------KIQQSKTKAMIFPPPQAD-------------DIEIEDLTV---------------DNKSIE-----------------VVDNFKLVGVTLD--------------------QQLT--------------------------------------------------------------------------------------------------------------------------------------------------YDKHITTTKAKAFRALKA------VSKVTQAK---------------KNPSQQAHILLYTTLVRPILDYASECTIA----------AKDRLEKAYSPIQRQALLTATGCLERT---------------------------STEALESI-----------------------AAIPPI-------DIHLTCRQAQ---------------------SYLRMKSKH--TGNPIFDAITNMNS-HKSDIQIGTP-LHLLQT------RLNEMKGEM-EESMVDKEPYYDSR-LPPFTMGSITGSFTATTITTGGKDKAREEILTILQD-ITG--------NNVPTTVIFTDGSALGNPG--PTG---CAAVVYEKWGSS-----EPYAVRKPVASKSNNYEGEL-EGLHLAI---DTITR------------RPTT----------SNKILLLCDCKSAIET------VTGV----QQVEA----YNSL--------INT----LRSKLSTLKSKGY-TIQ------------------------------------------------ITWCPGHMG-IPGNEIADKEAKLAAEEARNCQNYTSWT---KQQAMKHIESQAHERWNRRTK-LNTR------SEHMQKIATNMK--------KKGQTLGRR--------STQVIINQLVSGH-------------------TRLNSYQ-----NWMNPE-------ISPSC--TNCGAVE------------------------TTNHFLYH---CPRYEKERQHMLLE-
>Outcast-1_DAn_pol#LINE_Jo
--NKIYFS----PCDVLCFLKS-----------------------------------RNPH------SSK-GLDKIS------YNMLLSL----------PPE--------QVHK-----------------------------------------------FTSMLNDIF-------NEGKIP----EVWRRIKIVPVPKKNL--DSSVI-----------TNNRPIC--------LLSVVFKCMESLVKNKLEEHIAIN--SLLPDRS---------------------------------YAFRR------------------------------------------------------------------NHS----TAHCINDVIN----NVANLK---------AKGFHVVAAVLDLSKAFDCVNISILCKVLCDLGFNHRYINFIIEFL-------KKRI--------------------------------------------LVMGK-----------------TEVTVSKGVSQGSCLSPILFNLYTAVL---HSISDHQ--------------------------------------------------------------------------SLIFQYADDFFLISYSKNFSDA---------------------------------------RNILEQKVNNFNNICDT-INL---------TFNPLKSSVIHFNNKRR-----------------TLGIMC---------------NNLLIK-----------------EVDHVCYLGRTIC--------------------TNNS--------------------------------------------------------------------------------------------------------------------------------------------------TIKHIRHTLSKANQTNMF------LNMLSGCR---------------FGIHPGKAINLFKAFVRPKYEYACSSFAN----------ISKTVSSAVQVHANLYLRKSLGLMKST---------------------------PVNIIYHM-----------------------AGELPP-------AYRMKFATAK---------------------ELAKIFAFN--LPAASLLQNNFSAK-NTSYIKTYLEFKDIYDS------ITHVDSFTHKPRMLTFDIDFFKGVCSNKNSS--------------------------NPDLVNNLMKEKLRILSDKSYDVIFTDGSVKDN----FTG---SAFYHINSNT----------TKSFYMNKKLSSLTAEL-TALEKAI---EFAIEQQ------------------------LVKVAILTDSLGALQT------LKNC----HSSNR---------------IGSE----ILKKVNSNQ-SML-YLQ------------------------------------------------LHHVPSHVN-IKGNEIADNAAKNANSSGTL---INFKY--EINDAINHIYNIIKIEWEREYN-AFCLE----KNRGYCTLFPYVTH------KPWYSSKHCNL-----NRLQVKQINRILSGH-------------------SFDRYTL-----YKLKVY-------DSPNC---DCNLNTI----------------------EDISHILLK---CTKYNNIRRRFPLL-
>Outcast-1_DT_pol#LINE_Joc
--LFQEFN----LVDLNLVLSK------------------------------------KKK------SAG-GHDGVT------FEMLNNL----------DSN--------CKSH-----------------------------------------------MLKLFNQLI-------RDNRIP----EEWRIIKIIPIPKKDK--DLTDY-----------KNFRPIS--------LISVFAKTINKMIKERLCEFIESE--YILPARC---------------------------------FSYRK------------------------------------------------------------------NRS----AAMCLNDILN----SCELYK---------SRKKSVAMVILDLENAYNCVNLNFLKRIMVSENIPPIFINWIHNFF-------KIRI--------------------------------------------LTLGK-----------------YTKTVTGGIPQGSCLSPVLFNLYTKRL---HQIQDRN--------------------------------------------------------------------------TEVFQFADDFIILSSKRFFQDM---------------------------------------EDNLQSKINDFELLCSD-INM---------SFNSGKTVSLVMCNGNSR----------------TLNIQA---------------TSGVIR-----------------QVRNTKLLGRIIS--------------------SNGS--------------------------------------------------------------------------------------------------------------------------------------------------QIEQVKKIKGDNNNAMQI------LNLATTIK---------------SGLRPKVATNIFKTFIRSKNEYALTSYGN----------LTKSSSKQLFITQAKSLRRCVGVNPFT---------------------------PKFMVFAL-----------------------AGVIPP-------CYRAKILTAK---------------------ELIKLKTID--VNRFNTIINSNI---KTSYKVVYDSLKLIIDR------IQIADHYTYFKNIVIQLNFSSNNKKDIAKEE--------------------------AKGRYSELIS----YFRQNDYNIISTDASVTSS----CTG---LGIAAICDRS----------NEMYKIENRMSSVQAEL-LAIKQGC---ILAIKSN------------------------WRKVAILTDSKGALMV------LRNK----NCDNN---------------TVSD----IHNLLSIS--CIS-SCY------------------------------------------------LQWIPGHMS-LDLNEKADFLAKQAVYDGTD---IDYKL--SIGEAKRLLNQEIWKEWGSEYE-RLARE----DGGIFAKTYPTLSI------IPWHIRLKWN-------AKDIKLINRLMTES-------------------TYDNCFL-----FRIKAI-------DSNLC--TLCNLID------------------------DANHQIFN---CQRHILIRRKYKIF-
>Outcast_pol#LINE_Jockey_1
--IDTELI----NSDIWKNILK-----------------------------------QKKN------TTP-GLDKIT------YQMLRNI----------NDES--------LTQ-----------------------------------------------IITDGNKMW-------ENGKIN----KELKQIKIIAIPKPKK--NINDP-----------NNYRPIA--------LIPTITKVLNSAVLLKLNKYIETK--NILPEKS---------------------------------FGFRN------------------------------------------------------------------KRT------INQCINYF----NNEINHN-------QRLNRISGAIFIDLEKAYNNVSTKILVEQMIKSDIPPQIIKWTYSFL-------RNRT--------------------------------------------LIIES--------NKK-----TYKMLVTDGLPQGDVMSPTLFNLYTKDI---HKAINQT-----------------------------------------------------------------------NTKNTIIQYADDFVILSSGVNEREL---------------------------------------QNNLQNALNAFAIETEQ-LKF---------NINSNKTKFMIFGKSHHT--------------------IQ---------------LNIHNN-------------SIE-HTNTYKYLGTVID--------------------PKL-----------------------------------------------------------------------------------------------------------------------------------------------------NFHKHIELLRNKATNR------LNFLKIIST------------QKNNINPKNSLKIYRATIRNTMETGASYTLNS----------NKNKYKTMNSTINQALRKATGCTKTT---------------------------PINTLHAI-----------------------AAEIPF-------NIRSRFIVRK---------------------ELAKDLVYS--PIIRQQLQIHKRTK-YKKK---KKTIHETTYE------KDN---------KIL-------------KQL--------------------------YIAKNNDI--------TTHIKINTKIKDTIETKTKTNTQILKQITIENMNKYENNRPTIYTDGSIAGNKVGIGIYIKNKPQHYYYSYR-----------------------------LKN-----FTSITTAELIAIE------KALL----LAQEN------------------------------------------NIDNPVIFTDSLTSCNILQKAMTENKIEEICYNIIKTATNIKAD-IVWIPSHVGI--DGNDRADELAKKGTLTNWF---YKNKI--RYTDATQYYKKEMEEETKKWY--TDLGRNKGKKFMQFQNVFKT-----------ELWHKQVNL-----NGNEVKTINKILAGH-------------------DLSEFWL-----HKMKIV-------ENGTC--EKCLVPE------------------------TGRHKIFE---CQKYKRHKDISLDT-
>83584378_Mpi_pol#LINE_Tad
--PMPLPT----KEECWNTLCS------------------------------------PSP------SAP-GEDSLT------TSVWREL-----------WPV-------IGDA-----------------------------------------------VTALYHQSL-------EKGLVP----QIFKAAKIIMLPKPGK-RDLTQL-----------GSWRPIS--------LLSTLGKGLERLIAKWMAVQAIQG--KLLTPCH---------------------------------FGALP------------------------------------------------------------------GRS----AIDLVQVLVH----RVEKAF---------QQGKVASLLLMDVKGAFDAVDHQRLLSHLRLQGWDERLLQWIQDWL-------SSRS--------------------------------------------ACVQI--------GEA-----NAKAPIKGGLPQGSPLSPILFLLYAAMV---VAAYKAS-----------------------------------------------------------------------------FCYADDLRILFVGDSLQET---------------------------------------SQQLVETYKAVTALGTE-VGL---------PFSVEKTEIQHFSRKRKH--------------PPPVVRLP---------------DVGEIP-----------------PTSYTRWLGVLLD--------------------TKLT--------------------------------------------------------------------------------------------------------------------------------------------------FKPHINWVFSCGKQLAQH------LQRLSNTQ---------------RGCPVASMRAAVLQCALPTALYGVEVFYT----------GQQQVANSLQSLLRIAALAILPAYKTT---------------------------PTAALLRE-----------------------ADLPDP-------KALLESTLQR---------------------AAARYAGLD--------------------------------------------------AKHPIARIYAAPNYGYNTRLTRILQRIPTPAPERRWVEPRLPPLRMLPTHREGHI--------SSPLAISVYSDGSHTGQ----GAGY---GYAIYYGSIL-------VTQGQGPAGPRTEVYDAEI-MGAVEGL---RAAVGLPCTAYANQLNLFLDNLAAASLLADGRPAPHRRHLTDTFHQL------------------------------SKQWLSLP----YILAS--------------PRRPVRV----------------------------------------SWVPGHTG-IAGNELADRLAKQGAAMDGS---HIPPS---PAYLRREAKQQLHTATQAAYT-RSAPQA--YQDLGIRPHTKSSR--------AQEHKLPR---------WVLGRLIAARTGH-------------------GDFAAYH-----ERFHHT-------DYLAT--CSCKKLK------------------------TPVHFFF----CPHTR-KRWKERRKH
>88175402_Cgl_pol#LINE_Tad
--HMPDLT----MEEIEQKVLS-----------------------------------AKPW------KAP-GEDGLP------AMVWRQL-----------WPV-------VKDR-----------------------------------------------VLHLFRTSL-------RDGDIP----SQWRNAKIIPLKKPGK-SEYTLA-----------KSWRPIS--------LLSTLGKILEAVIAERLSHAVETC--GLLPANH---------------------------------FGARK------------------------------------------------------------------RRS----TEQALLLLQE----HIYKAW---------RARKVLSLISFDVKGAYNGVFKDRLLQRLKARGIPEPLVKWIDAFC-------SKRT--------------------------------------------ATIAV-------NGFT----SGRQELPQAGLPQGSPLSPVLFLFFNADL---VQHKIDA-------------------------------------------------------------------------NGGAIAFVDDYTAWVTGPSAESN---------------------------------------RTGIQAIIDKALDWEKR-SGA---------QFEGEKTAIIHFTRNMER--------------FSEQPFSV---------------KGEVVK-----------------PKESAKILGVVMD--------------------RELR--------------------------------------------------------------------------------------------------------------------------------------------------YKQHIARTAAKGLAAALA------LKRLK-------------------MLSPRTARQLFVATVAPVMDYAANVWMHA---------CGEKALSWLNRAQKIGALAITGAFRTA---------------------------ATAVVEAE-----------------------ASIYPV-------RERHAQAAAS---------------------LWINIHTLP----------------------------------------GTHPLAMKKVRTTVRFVSPLQKIARVAEGVRVDRMETIQEYAVPPWVPRLRPTLEADRGKAAEMV--------NKISGIVIATSSSVKKG----IVGM---GGLARDTLFNRTSETVTNYAVVLGTREEQNPYTAEL-AAIAMAL---EKLPASICHRHITVITRNQSALAAVGQPRQQSGQSII-----------------------------------------RQIYDLA----RLHRQ--------------RGNSVNF----------------------------------------LWIPAEID-FALGSDAKAAAQRASKQGRT---PDSQI---PQAKSTAMRLAMERQRATRVL-PVSVGKFSKAMDAALPGKHTRH--------LYDK-LKR---------REACVLAQLRTGM-------------------ARLNGFL-----SRIGAV-------ESDLC--ACGQARE------------------------SVEHFLFR---CVRWTALREDMLQC-
>MGR583_pol#LINE_Tad1_1819
--WDTQVS----AEEAERSCIG------------------------------------VTS------TSP-GIDGIT------VRLLKAG-----------WAS-------LAEP-----------------------------------------------VRRLYQRCL-------ELGHFP----APWKKAEVAMLPKTGK-KDRSSV-----------RSWRPIA--------LLSCIGKGLERLVARRIAWAIHDN--GLLSCTH---------------------------------GGALP------------------------------------------------------------------KRS----ATDLVCALAH----DIEQAL---------ARGEEVTLVACDVQGAFDALLHGRLIRKMRSLGFSKMLLRFVINFL-------SGRQ--------------------------------------------ARVRL--------EGT----TTGFRRLGCGTPQGSPLSPILYMLYLAYL---VKNGT----------------------------------------------------------------------------KWRLAYADDVLTWKSSPSLEEN---------------------------------------VRWLEDKLRDMHEIAAE-EKI---------HFAAEKTEVIHITKKRHG---------------RNPEIRI---------------NGRTVTPVQLPGGRRGQSASGAERYPGMRWLGFWFS--------------------RRLD--------------------------------------------------------------------------------------------------------------------------------------------------GRRHVAERAAKAMAVAAH------LKSFGAVR---------------YGPPAAALRKAAVACVGSSATYAAEAWYNPA-------HKQRGLLKALNKPLVLAARAILPAYKTT---------------------------PSSTVLRD-----------------------AGLPSA-------RVALAYTRLK---------------------YGARLRLAD---------------------------------KGHPLVSRLRETPRARNSGHSATTLQTAAQLLPRIRRLELRAPRNAPDSRTDPTGGVPKEEAARRFIEWLDM--------VSPDDIVVYTDGSEKHENNCVQIGY---GWAAFRAGLE-------FAARAASITPESHVFDAEA-IGALKGL---QAAAKAQPGARIWICVDSTSVIWGLRGDAPRSSQWAF-----------------------------------------LEFHNLV----DLLRK--------------QSTEVRV----------------------------------------RWCPGHQG-IPGNDRADELAKAGSAGPPDP-DPRAQQ--TTYSGAGTVLRAILSNIEKDWW-RKELCERSPAYREWKFQYTPRK--------EPEELRLPR--------PLLGHYLAMRTGH-------------------GDFKAYH-----DRFNHQ------DANTSC--AWCWKRT------------------------SPEHPVH----CRFSRAVWRNWPWP-
>NP_174294.1_AtnMat1a
-----------------SSLS------------------------------------ISPTLKSESREPS-STQDP-------YSLLKQD----------PVDICLSLWVKSFSSPPSATFSNLTGFLSKFDLWVLAYQRTCAHVTGTFPPRNAIHANALRSLLSLQNAVTR-----SGGKFRW-------NDKMNQYVRSPKD---KISMNGGEGMSKGKVRRIIESE--------EPIFQDRVVHEVLLMILEPFFEA----RFSSKS---------------------------------HGFRP------------------------------------------------------------------GRN----PHTVIRTIRS-------------------NFAGYLWFMKGDVSEMLDHVDVDVVMNCLQKVVKDRKVLGLIESSLKFSDKRVLKRVVEKHGNDNGLGTKRRIEREKRNKTKKKILSDDEPKPDPYWLRTFYSFAP--------KEA----AKVPSYGYCG-----VLSPLLANVCLNEL---DRFMETK-IVEYFSPC--KDDSIWKESIEDGCHN----PAWPEFVPSSGKEK--------------------------TRKMDYIRYGGHFLIGIRGP--------------------------------------------REDAVKMRKEIIDFCDRVFGV---------RLDNSKLEIEHISRGIQ-------------------------------------------------------------------FLDHIICRRVIYPTLRYTGSGGS----------------------------------------------------------------------------------------------------------------------------------------------IVSKKGVGTLLSVSASLEQCIRQFRRLA----------FVKGDKDPEPL-----PCNPMLYSSQSHSNSQMNKFLETMADWYKYADNRK--------KAVGFCAYVIRSSLAKLYAARYRLKSRA---------------------------KVYSIASRDLS----------------------------------------------------------------------------HPLS------------------------------------------------------------------------------------------------------------------ESSNNSAPEYS-------------------------------------------------------------------------DLLRM-GLVDAI----EGVQFSRMSLIPSC------DYTP-----------------------------------------------------------------------------------------------FPRNWIPN----------------------------------------------------------------------------------------------------------HEQVLQEYIRLQDPKFFCGLHRSIKREGLTLPQDEIS-----EAVWDF-----------------KTLGAWRSKYE-----------NKREADDGLQKLD----SQT------------
>NP_177575.1_AtnMat2b
----KPRS----RMELKRSLELRLKKRVKEQCINGKFSDLLKKVIARPETLRDAYDCIRLN-----SNVS-ITERNG------SVAFDS-----------------------------------------------------------------------------IAEEL-------SSGVF------DVASNTFSIVARD--------------------KTKEVLV--------LPSVALKVVQEAIRIVLEVVFSPH----FSKIS---------------------------------HSCRS------------------------------------------------------------------GRG----RASALKYINN-------------------NISRSDWCFTLSLNKKLDVSVFENLLSVMEEKVEDSSLSILLRSMF-------EARV--------------------------------------------LNLEF-----------------GGFPKGHGLPQEGVLSRVLMNIYLDRF---DHEFYRI-SMRHEALGLDSKTDEDSPGSKLRSWFR-RQAGEQGLKSTTEQDV--------------------------ALRVYCCRFMDEIYFSVSGP--------------------------------------------KKVASDIRSEAIGFLRNSLHL---------DITDETDPSPCEA------------------------------------------------------------------TSGLRVLGTLVRKNVRESPTVKAVHKLKEKVRLFALQKEEAWTLGTVRIGKKWLGHGLKKVKESEIKGLADSNSTLSQISCHRKAGMETDHWYKILLRIWMEDVLRTSADRSEEFVLSKHVVEPTVPQELRDAFYKFQNAAAAYVSSETANLEALLPCPQSHDRPVFFGDVVAPTNAIGRRLYRYGLITAKGYARSNSMLILLDTAQIIDWYSGLVRRWVIWYEGCSNFDEIKALIDNQIRMSCIRTLAAKYRIH----------ENEIEKRLDLELSTIPSAEDIEQEIQHEKLD--------------------------SPAFDRDEHL------------------------------------------------------------------------------------------------------------------------------------------------------------------------------------------------------------------------------------------------------------------------------------------------------------------------------------------------------------------------------------------------------------------------------------------------------------------------------------------------------------------------------------------------TYGLSNSGLCLLSLARLVSESRPCN----------------------------------------------------------------------------------------------
>BAB10231.1_nMat1b
--ISNPNN----GSAIFRYLSY-----------------------------------FAPQQRRQQQQAP-DPDDP-------ANLLKED----------GVSLCSQMWLENFKEPDKTATNLTSYLRRFELWVLAYQ-KVCCDELGAYVPRSSIQRSALENLLALRNSVL-------DDRFKW-------GSRLDFYIKSPRD---KTDYESLS---KRKIKAILTTT-------QPTPFQDRIVQEVLLMILEPIYES----RFSQKS---------------------------------FAFRP------------------------------------------------------------------GRT----AHTVLRVIRR-------------------NFAGYLWYVKGDLSVVLDGMKVGFVISSLMRDVRDKKVIDLIKSAL-------VTPVVTSKVEDGEKKKTKKRKYQ-----KKRVLAEDEPKPDPYWLETFFGFAP--------EEA----GKSPQWGHCG-----ILSPLLVNVCLDEL---DRWMETK-VKDFYRPS---KSDVIWNNPEGEADQG--NTSWPEFVPTSGPDK--------------------------TRKMDYVRYGGHILIGVRGP--------------------------------------------RADAATLRKELIEFVDQKYML---------RLDNENLPIEHITKGIM-------------------------------------------------------------------FLDHVLCRRVVYPTLRYTATGGK----------------------------------------------------------------------------------------------------------------------------------------------IISEKGVGTLLSVTASLKQCIKQFRKLL----------FIKGDRDPDPQ-----PCFRMFHATQAHTNNQMNKFLTTIAEWYRFADNRK--------KIVNFCSYIIRGSLAKLYAAKYKLRSRA---------------------------KVYKFANRNLS----------------------------------------------------------------------------LPLL------------------------------------------------------------------------------------------------------------------QKKGQSPEYQ--------------------------------------------------------------------------NLLRM-GLAESV----DGLVYTRMSLVPET------DYSP-----------------------------------------------------------------------------------------------FPGNWRPE----------------------------------------------------------------------------------------------------------HEKFLIEYLTLDEPKTLEEQKRFIREKGLVSPQDYTSMLVWNYKRN----------AIPMDQVSILKDQPFLLGSSSTYNRDNDDQKNKEEDEDSEDGLRI---ARM------------
>AAB06503.1_LtrA_gr2
--YRYLLR----PDIYYVAYQN-----------------------------------LYSNK---GASTK-GILD---------DTADGF---------------------SEEK-----------------------------------------------IKKIIQSLK-------DGTYYP-------QPVRRMYIAKKNS------------------KKMRPLG--------IPTFTDKLIQEAVRIILESIYEP----VFEDVS---------------------------------HGFRP------------------------------------------------------------------QRS----CHTALKTIKR-------------------EFGGARWFVEGDIKGCFDNIDHVTLIGLINLKIKDMKMSQLIYKFL-------KAGY---------------------------------------------LENW-----------------QYHKTYSGTPQGGILSPLLANIYLHEL---DKFVLQL-KMKFDRES--PERITPEYRELHNEIKRISHRLKKLEGEEKAKVLLEYQEKRKR-------LPTLPCTSQTNKVLKYVRYADDFIISVKGS--------------------------------------------KEDCQWIKEQLKLFIHNKLKM---------ELSEEKTLITHSSQ-------------------------------------------------------------------PARFLGYDIRVRR--------------SGTIKRSGKVKKR------------------------------------------------------------------------------------------------------------------------------------TLNGSVELLIPLQDKIRQFIFDKKIA---------IQKKDSSWFP----VHRKYLIRSTDLEIITIYNSELRGICNYYGLASNF---------NQLNYFAYLMEYSCLKTIASKHKGTLS----------------------------K-TISMFKDGS---------------------------------------------------------------------------GSWG-----------------------------------------------------------------------------------------------------------------IPYEIKQGKQRR--------------------------------------------------------------------------YFAN----FSEC--KSPYQFTDEISQ-APV---------------------------------------------------------------------------------------------------------------------------------------------------------------------------------------------------------------------------LYGYARNTLE--------------------------------NRLK-----------AKC-----------------------------------------------------------
>AAD03884.1__N.aromat_MatR
--YRLLKS----PLLWEHAYQR-----------------------------------IAPNK---GAMTP-GVDG---------QTFDGF---------------------SPDK-----------------------------------------------VRSIIERLA-------NGTYRP-------QPARRVYIPKANG-------------------QKRPLG--------VPTTEDKLVQEVVRTILEQIYEP----LFSRHS---------------------------------HGFRP------------------------------------------------------------------KRS----CHTALESIRA-------------------IWTGVKWLIDVDVVGFFDNIDHDVLVSLLEKRIADRRFVRLIRGLL-------KAGY---------------------------------------------VEDW-----------------VFHKTYSGTPQGGVVSPMLANIYLHEL---DMFMQAK-MAGFDKGKQRSPSPDARRIRNRLSYVRRTVDQLRAKGRGDDPRVTSFLEEIGRLKAERLAVPASDAFDPNYRRLRYCRYADDFIIGVTGS--------------------------------------------KSEARQIMEEVRTYLSDHLKL---------AVSAEKSGIHKASD-------------------------------------------------------------------GARFLGYEVR--------------------TMTNPNPHKAIFDGR-------------------------------------------------------------------------------------------------------------------------------------------PAVRRGLADRMKLLVPRDRVVRFVNSKEWGDYDSFRPVGRAALRFASDVEIVLAYNAEWRGFANYYAIADDVK--------RKLNKAGYFALLSCVKTIAGKHRTSAR----------------------------R-VFAKLRRGT----------------------------------------------------------------------------DFY-----------------------------------------------------------------------------------------------------------------ISYEVGDTTRTI--------------------------------------------------------------------------KLWQ----LKDL--QRHTRTWGGIDIPSSA---------------------------------------------------------------------------------------------------------------------------------------------------------------------------------------------------------------------------KFVFSRTELV--------------------------------ERLN-----------ARE-----------------------------------------------------------
>CAA24071.1_S.cerev_aI1_gr
--LSIMKN----VDMLMLAYNR-----------------------------------IKSKP---GNMTP-GTTL---------ETLDGM---------------------NMMY-----------------------------------------------LNKLSNELG-------TGKFKF-------KPMRMVNIPKPKG-------------------GMRPLS--------VGNPRDKIVQEVMRMILDTIFDK----KMSTHS---------------------------------HGFRK------------------------------------------------------------------NMS----CQTAIWEVRN-------------------MFGGSNWFIEVDLKKCFDTISHDLIIKELKRYISDKGFIDLVYKLL-------RAGY--------------------------------------------IDEKG-----------------TYHKPMLGLPQGSLISPILCNIVMTLV---DNWLEDY-INLYNKGK---VKKQHPTYKKLSRMIAKAKMFSTRLKLHKERAKGPTF----------------IYNDPNFKRMKYVRYADDILIGVLGS--------------------------------------------KNDCKMIKRDLNNFLNS-LGL---------TMNEEKTLITCATET------------------------------------------------------------------PARFLGYNISITP--------------LKRMPTVTKTIRGK------------------------------------------------------------------------------------------------------------------------------------TIRSRNTTRPIINAPIRDIINKLAT------NGYCKHNKNGRMGV--PTRVGRWTYEEPRTIINNYKALGRGILNYYKLATNYK--------RLRERIYYVLYYSCVLTLASKYRLKTM----------------------------SKTIKKFGYNL---------------------------------------------------------------------------NIIE-NDKLI-----------------------------------------------------------------------------------------------------------ANFPRNTFDNIK--------------------------------------------------------------------------KIEN----HGMFM-YMSEAKVTDPFEYIDS---------------------------------------------------------------------------------------------------------------------------------------------------------------------------------------------------------------------------IKYMLPTAKA--------------------------------NFNKP------------------------------------------------------------------------
>CAA24060.1_S.cerev_aI2_gr
--LKLMSD----IRMLLIAYNK-----------------------------------IKSKK---GNMSK-GSNN---------ITLDGI---------------------NISY-----------------------------------------------LNKLSKDIN-------TNMFKF-------SPVRRVEIPKTSG-------------------GFRPLS--------VGNPREKIVQESMRMMLEIIYNN----SFSYYS---------------------------------HGFRP------------------------------------------------------------------NLS----CLTAIIQCKN-------------------YMQYCNWFIKVDLNKCFDTIPHNMLINVLNERIKDKGFMDLLYKLL-------RAGY--------------------------------------------VDKNN-----------------NYHNTTLGIPQGSVVSPILCNIFLDKL---DKYLENKFENEFNTGN--MSNRGRNPIYNSLSSKIYRCKLLSEKLKLIRLRDHYQRN---------------MGSDKSFKRAYFVRYADDIIIGVMGS--------------------------------------------HNDCKNILNDINNFLKENLGM---------SINMDKSVIKHSKEG-------------------------------------------------------------------VSFLGYDVKVTP--------------WEKRPYRMIKKGDN------------------------------------------------------------------------------------------------------------------------------------FIRVRHHTSLVVNAPIRSIVMKLNK------HGYCSHGILGKPR-----GVGRLIHEEMKTILMHYLAVGRGIMNYYRLATNFT--------TLRGRITYILFYSCCLTLASKFKLNTV----------------------------KKVILKFGKVL------------------------------------------------------------------------------V-DPHSK-----------------------------------------------------------------------------------------------------------VSFSIDDFKIRHK---------------------------------------------------------------------------------MNM-----TDSNYT-PDEILDR---------------------------------------------------------------------------------------------------------------------------------------------------------------------------------------------------------------------------YKYMLPRSLS--------------------------------LFSGI------------------------------------------------------------------------
>sp_P05511.4__S.pombe_mtco
--KDFLLN----RDMFLIAYNK-----------------------------------LKSNP---GMMTH-GLKP---------DTLDGM---------------------SIDV-----------------------------------------------IDKIIQSLK-------SEEFNF-------TPGRRILIDKASG-------------------GKRPLT--------IGSPRDKLVQEILRIVLEAIYEP----LFNTAS---------------------------------HGFRP------------------------------------------------------------------GRS----CHSALRSIFT-------------------NFKGCTWWIEGDIKACFDSIPHDKLIALLSSKIKDQRFIQLIRKAL-------NAGY---------------------------------------------LTEN-----------------RYKYDIVGTPQGSIVSPILANIYLHQL---DEFIENL-KSEFDYKG---PIARKRTSESRHLHYLMAKAKRENADSKTIRKIAIEMRNV-----------PNKIHGIQSNKLMYVRYADDWIVAVNGS--------------------------------------------YTQTKEILAKITCFCSS-IGL---------TVSPTKTKITNSYTD------------------------------------------------------------------KILFLGTNISHS----------------KNVTFSRHFGILQ------------------------------------------------------------------------------------------------------------------------------------RNSGFILLSAPMDRIAKKLRETGLM------LNHKGRSVI------------RWLPLDVRQIIGLANSIIRGYDNYYSFVHNRG--------RFATYVYFIIKDCVLRTLAHKLSLGTR----------------------------MKVIKKFGPDL---------------------------------------------------------------------------SIY-------------------------------------------------------------------------------------------------------------------DYNSRDENNKP--------------------------------------------------------------------------KLIT----QLFK--PSWKVNVWGFKSDKVK-------------------------------------------------------------------------------------------------------------------------------------------------------------------------------------------------------------------------LNIRTLYASHLSM-------------------------------ANLE-----------NLQ-----------------------------------------------------------
>AEN94406.1_reverse_transc
----RKVT----ATDINRAIQY-----------------------------------LLA------------GDSCDE---RRKSTLKEM----------QMNQ------VTLEG-----------------------------------------------LASLVNALI-------ADLSK-----WKWPVSGVRGVFRRNF--A---------------AKYRCFYQEDDVTAVFLQYVGLQWSYHFKRELRNLFDVL--SKNTEVECSSDSIEKERLKRQRNFWMGTLPDEEGDSNDYGDGNYSA---------------------------------------------------------------VGLKE----TVLDLIHVEI----DLHQTL---------YPETPLTVVCADVEDFGLLISHEVIQTFLQQCDVPQIWLDFFDRFL-------KQQ-----------------------------------------------VYH--------QAE-----DPVRQRQRGVPIAHSVSYLMSELVLFGM---DLYVYQN------------------------------------------------------------------------TGIFNYRLHDDFWFFDSQ---------------------------------------------LSKIDQAWTLMKEYGNI-VGL---------TFNKEKCGSTQILPLNTA---------------TPPTLLI---------------VGASLP------------------ENDVKWGLLTLQ--------------------KNGQFTPD-------------------------------------------------------------------------------------------------------------------------------------------QRRITPFLNEIKERLSSVRAI------LEWIK-------------------------VYNSYMAFFMHHFGRYANVLRA-------------RHFEGIVATLRYIHQNLFSENNSSALNTLTHLIT------ERFPECLSGEMIEAWFYWPLKK------------------GGLGIKNVYVDLLSDFEYSPDETTI---------------------TFAALLAKNRECSDDEENQNDEETSVTSDV----------------------------------------------------------------------------------------------------TTESSK---------------------------------------------------------------------------------------------------TDSPNWRDM------YIEL----LEIKD--------------PIYPK----LTKVLEEDLSLFE-----DQATSSPDEE-------------------------------NSDE-NESQLSVRPRRHRHK-------------------------------------------------------------------------------EVADAYTGWL------ICQYGEQIKSTFGRLDFI-----------DSNSVPIDLIS--------------------------MIER----------------------------ASIDW-------------------
>AEN94428.1_reverse_transc
---RSTIT----EHDMQWCIKC-----------------------------------LLAA------------DLLSD---AKQATLKEF----------AENP------TVIKE-----------------------------------------------LASVLNMQL-------SSLQT-----WHWPEEGVAAEPRK------ALN-----------GKIRFYLDSEILTSLLLQYIGTKWSLEFKAALVQLRNSR--AWKTTPPHLTKK-----------------------ELSRFTVFLNDRNAHQSIEQRRRTFQKSHYFMCQLPDSVDSFNDYDDVDENDYRTVAANNRRHRQWSNGYERTGLRFDTPVELKQSLLHIICT----DVLLNR---------TLHDQCTVVRTDLEWFGPSLAHQSILTILKFFGVSQSDLQFIESFL-------ACPL--------------------------------------------KFTGSMKSYTADPSTYKSTPTDTPRIRKRGTPVAHSLSVFCGEAVLFVM---DYAVNQI-----------------------------------------------------------------------TNGIFLYRIHDDFWFLDSQ---------------------------------------------SVRCAEAWKAMNHFATL-TGL---------KFNESKTGSIHVGNKGEL---------------HPDL-----------------------------------------PKGEIRWGLLKMD--------------------TAAAGKFII-----D------------------------------------------------------------------------------------------------------------------------------------LAMVDVHVAEMRRQLSATTSI----------------------------------FAWTQVYNKYM----GFFIRNFGIPA------KVYGRSHIDNVIDALARIHKTLFPDKNGNVVETLASFI---------KEKFNVTDIPAGWYVWPTAA------------------GGLQLKDFFVELLATREDLPENPEL---------------------ILELARKEE--REDYENAKRLWEDG-TNYNEALAQQ---------------------------------------------------------------------------------------------------HNVEIFTTDPFFSFDEFTKCRE-----------------------ERS----SRWLSAF---DTLLTR------------PSP-----------VNLESTPDLVAALSM------IGND----------------------------------IEAF--------------GSTM----------------------------------------ANGWNGLDSY------------------------------------WKWLINLHHEEMAKKYG-SLL---------------------------------------------------VVKPTS------------------------------------------------------IPVGMVA------------------VFRNTRTRWEQ------------------
>EAA28685.2_hypothetical_p
--WSHPFT----VLQVKVCIQS-----------------------------------ILRS------------NNITG---EKRSTLRDF----------LNNS------VVLQE-----------------------------------------------IADVLNMRM-------DARAS-----WTWEA-PVVVEQRR------ALN-----------GKYRFFLDEDLLHSLLLEYIFRRWAVLISQHFGRFTATA--GVWKPDTKPMSK----------------------QDARRRQFFLDEKNPLSKVDSVAHEREDYFHDKILLDH------------LPEWMSEVRGGYDSSEADSKEDTRDSPLRV----VQGLMHRLEA----DILVQT---------HMGNELTVLRSDFRWFGPGLPHSSIFAVMEFFGFNEEWLDFFKRVL-------EAPL--------------------------------------------RFKGD--------PNP----DTPFGTRKRGTPISSTISDVVGESLLFCL---DFAVNQK-----------------------------------------------------------------------ADGTLLYRLHDDMWLWGT----------------------------------------------TEKCSKAWKVVTEFSEV-MGL---------SLNEEKTGSATIHPKNKK---------------VGLESTK---------------EEETAK------------ISHNLPTGPVTWGLLKLN--------------------ASTGHFEID------------------------------------------------------------------------------------------------------------------------------------------ESKVDEHIDELRRQLGACQSV----------------------------------FDWVQAWNIYG-------DRFFTNYFGR--PATCSGRAHVDSMLAMFARIQQKLFPDHAGGVGAYVKDMI---------ASRFGISSIPDGYLFFPTSM------------------GGLGLRNPFVSLFLIRDDLEKTPEE---------------------MLADYEEEE--ERAYRRAKERFETY-EMERAVNKTAGGST--------------------------------------------------------------------------------------------RGQDSFKDLEGEPFMSYEEFTRYRE-----------------------LTS----PRLKAFY---QNLLME------------PKT-----------KNVELKGDIKAALED----------------------------------------------------------------------------------------------------------EDDWEDMSSY------------------------------------DKWVVQLFHREVVDMFG-GLT---------------------------------------------------VVDKAA------------------------------------------------------LPIGLIT------------------MLRQSRFHWQG------------------
>KJK66185.1_RTlike1__Asper
--TRTHFD----VDTLQWVSKA-----------------------------------LLRS------------DSLTK---EKSDILKDF----------MLNK------AVAQE-----------------------------------------------VADVLNMRL-------AALDN-----WHWPSEGLPQEMRR------QLN-----------GKYRVFQDEDLLDSLLFQYLGLHWAVTFRAAFVNFQKTW--AWKSLRQPISKS-----------------------ERARRQHFLGRDHARCIRSVNEERRDVYRTEYFMTQLP----------RSLTAGGLGYDDDNNDTDDVEEENRKNALET----KHSLLHLLIA----ESIVQT---------RIHGQFTAIRSDFKYFGPSIPHTTMLTVLAYFGVPQNWLDFFKRFL-------ECPL--------------------------------------------KFTQ---------DGP----EAAVQTRRRGIPISHTLSDCFGEAVLFCM---DYAVNQS-----------------------------------------------------------------------TDGAYLYRMHDDFWFWGQ----------------------------------------------KQTCIKAWNTMTEFAQV-MGL---------EFNEEKTGTVHLENKDKS-------------GQQPYQDLS---------------SSTKTEET---------EGSDTLPTGDIRWGFLKLD--------------------AQEGRFIID------------------------------------------------------------------------------------------------------------------------------------------QEQVDSHISELQLQLSACKSV----------------------------------FSFVQAWNSYF-------GRFFVNNFAR--PVMCFGRSHIDMAVTTLNRIERTIFPDSHSGVTDHLRKMI---------AERFDIHDLPEGFFYFPVEF------------------GGLELTNPYIPLFAIRENIESTPSG---------------------RLQKAYNKD--EAEYHAAQERFEKDGPEEPASEEVFGDD-----------------------------------------------------------------------------------------------------EDPTAFMSLEEYTRHSE-----------------------TYS----YQLLGAY---NDLVGT------------RRE-----------VMIDQSPKFRTNQMT------LEED----------------------------------PSSRLVL-------------------------------------------------------SNNWDSMPPY------------------------------------WKWTGELYQGEMVKKYG-SLA---------------------------------------------------AVSKEL------------------------------------------------------MPLGVVQ------------------TLKQGKFRWQG------------------
>EGC48953.1_conserved_hypo
--DQKAFT----PSSLKWITSG-----------------------------------VISS------------GIFSP---DKVVILKGF----------LENE------DVAQE-----------------------------------------------VADVLNMRL-------AQLDT-----WKWGSEVIPLEMRR------QLN-----------GKYRVYMDEDVLDALFLHYLGVQWGVKFKGIFGTFFNSH--AWKRNAPPIPKR-----------------------DLERRQYFLHENPKGDNGAQANLYKTRRETFERSYF--------------MSQLPSTQSQTPTYDSDINGDLSTSPIDR----KHSLLHLLIT----EARVAT---------TLHGKITVLRSDFKWFGPSLPHSTLLTVLKFFHMPQIWLNFFKTFL-------EAPV--------------------------------------------RFVN---------DGP----DAPARIRRRGVPMSHSLSDFLGEVLLFCM---DYSASKS-----------------------------------------------------------------------ADGAFLYRLHDDFWFWGQ----------------------------------------------EKLCVRAWGAMTEFSEV-MGI---------EFNEEKTGTARLIGKNPR---------------SSHQETSSSESEGEDDGGADNMSIASSGSD---------INNNALPTGDVRWGFLKLD--------------------EGEGRFIID------------------------------------------------------------------------------------------------------------------------------------------QSQVDEHVKELKHQLDACRSI----------------------------------FSWIKAWNSYF-------ARFFVNNFGK--PAMCFGREHIEMAISTLQRIENELFMSPSNAYASTPRIHNAVDYLRLVIAQRFNVHNLPDGVFYFPVEL------------------GGLDLRNPLIPFLAIRENMRKTPEK---------------------TLEKAFIED--EKAYSAAKEQFEKHGPDHTGNFVLNTYRRRHG---------------------------------------------------------------------------------------GRDGSSSPSYKAPETFMSLEEFNKYTE-----------------------TTS----RNLVLAY---QELLVC------------PEQ-----------ISVNRTPELMSEQSR------LDDS----------------------------------PDEK--------------LLPI----------------------------------------SSSWHSMNMY------------------------------------WKWVAELYCREMAKRYG-GLA---------------------------------------------------IVERGV------------------------------------------------------VPLGVLK------------------VLREGKVKWQG------------------
>AEN94424.1_reverse_transc
----RKVT----ATDINRAIQY-----------------------------------LLA------------GDSCDE---RRKSTLKEM----------QMNQ------VTLEG-----------------------------------------------LASLVNALI-------ADLSK-----WKWPVSGVRGVFRRNF--A---------------AKYRCFYQEDDVTAVFLQYVGLQWSYHFKRELRSLFDVL--SKNTEVECSSDSIEKERLKRQRNLWMGTLPDEEGDSNDYGDGNYSA---------------------------------------------------------------VGLKE----TVLDLIHVEI----DLHQTL---------YPETPLTVVCADIEDFGLLISHEVIQTFLQQCDVPQIWLDFFDRFL-------KQQ-----------------------------------------------VYH--------QAE-----DPVRQRQRGVPIAHSVSYLMSELVLFGM---DLYVYQN------------------------------------------------------------------------TGIFNYRLHDDFWFFDSQ---------------------------------------------LSKIDQAWTLMQEYANI-VGL---------TFNKEKCGSTQILPLNTA---------------TPPTLLI---------------VGASLP------------------ENDVKWGLLTLQ--------------------KNGQFTPD-------------------------------------------------------------------------------------------------------------------------------------------QRRITPFLNEIKERLSSVRAI------LEWIK-------------------------VYNSYMAFFMHHFGRYANVLRA-------------RHFEGIVATLRYIHQNLFSENNSSALNTLTHLIT------ERFPECLSGEMIEAWFYWPLKK------------------GGLGIKNVYVDLLSDFEYSPDETTI---------------------TFAALLAKNRECSDDEENQNDEETSVTSDV----------------------------------------------------------------------------------------------------TTESSK---------------------------------------------------------------------------------------------------TDSPNWRDM------YIEL----LEIKD--------------PIYPK----LTKVLEEDLSLFE-----DQATSSPDEE-------------------------------NSDE-NESQLSVRPRRHRHK-------------------------------------------------------------------------------EVADAYTGWL------ICQYGEQIKSTFGRLDFI-----------DSNSVPIDLIS--------------------------MIER----------------------------ASIDW-------------------
>CAE76174.1_conserved_hypo
--WSHPFT----VLQVKVCIQS-----------------------------------ILRS------------NNITG---EKRSTLRDF----------LNNS------VVLQE-----------------------------------------------IADVLNMRM-------DARAS-----WTWEA-PVVVEQRR------ALN-----------GKYRFFLDEDLLHSLLLEYIFRRWAVLISQHFGRFTATA--GVWKPDTKPMSK----------------------QDARRRQFFLDEKNPLSKVDSVAHEREDYFHDKILLDH------------LPEWMSEVRGGYDSSEADSKEDTRDSPLRV----VQGLMHRLEA----DILVQT---------HMGNELTVLRSDFRWFGPGLPHSSIFAVMEFFGFNEEWLDFFKRVL-------EAPL--------------------------------------------RFKGD--------PNP----DTPFGTRKRGTPISSTISDVVGESLLFCL---DFAVNQK-----------------------------------------------------------------------ADGTLLYRLHDDMWLWGT----------------------------------------------TEKCSKAWKVVTEFSEV-MGL---------SLNEEKTGSATIHPKNKK---------------VGLESTK---------------EEETAK------------ISHNLPTGPVTWGLLKLN--------------------ASTGHFEID------------------------------------------------------------------------------------------------------------------------------------------ESKVDEHIDELRRQLGACQSV----------------------------------FDWVQAWNIYG-------DRFFTNYFGR--PATCSGRAHVDSMLAMFARIQQKLFPDHAGGVGAYVKDMI---------ASRFGISSIPDGYLFFPTSM------------------GGLGLRNPFVSLFLIRDDLEKTPEE---------------------MLADYEEEE--ERAYRRAKERFETY-EMERAVNKTAGGST--------------------------------------------------------------------------------------------RGQDSFKDLEGEPFMSYEEFTRYRE-----------------------LTS----PRLKAFY---QNLLME------------PKT-----------KNVELKGDIKAALED----------------------------------------------------------------------------------------------------------EDDWEDMSSY------------------------------------DKWVVQLFHREVVDMFG-GLT---------------------------------------------------VVDKAA------------------------------------------------------LPIGLIT------------------MLRQSRFHWQG------------------
>B9FMM1_O._sativa_subs.jap
--LSYKHD----TKLLILALER-----------------------------------LKES------YSV--AVRLNQLQREELGLIEQA----------YDN--------PHEA-----------------------------------------------LSRIKRHLL-------TQR--------AFKEVGIEFMDLY--------------------SYLIPVY--------EIEPLEKITDAYLDQYLWYEGDKR--HLFPN-------------------------------------WVK------------------------------------------------------------------PAD----SEPPPLLVYK----WCQGINNLQD-VWDTSDGQCVVMLQTKFEKFFEKIDLTLLNRLLRLV-LDHNIADYVTA----------KNN--------------------------------------------VVLSY--------KDM-------SHTNSYGLIRGLQFASFVVQYYGLVLDLLLLGLTRA-SEIAGPPT---MPNEFLTY-----------------ADTKVETR--------------------------HPIRLYSRYVDKVHIMFRF-THEEARDLIQRYLTEHPDPNNENMVGYNNK--KCWPRDARMRLMKHDVNLGR-SVFWDMKNRLPR---------SITTLEWENSFVSVYSKDNPN-----------------LLF----------------------------------------SMCGFEVRILPKIRMTQEAFSNTKDGVWNLQNEQTKERTAIAFLRV--------------------------------------------------------------------------------------------------------------------------------------DDEHMKVFENRVRQILMS---------SG-------------------STTFTKIVNKWNTALIGLMTYFREATVHTQ-----------ELLDLLVKCENKIQTRIK-IGLNSKMP---------------------SRFPPVIFYTPKEI------------------GGLGMLSMGHI-LIPQSDLRYSKQTDVGVTHFRSG-MSHEEDQLIPNLYRYIQPW--ESEFIDSQRVWAEYALKRQEAQSQNRRLTLE------------------------------------------------------------------------------------------DLEDSWDRGIPRINTL---FQKDRH-----------------------TLAYDKGWRVRTDF---KQYQVL------------KQN------------------------------------------------------------------------------------------------------------------------------------PFWWTHQRHD-----------------------------------GKLWNLNNYRTDVIQALG-GVEGILEHTLFKGTYFPTWEGLFWEKASGFEESM--KYK---------KLTNAQRSGLNQ-------------------IPNRRFT-----LWWSPTINRANVYVGFQV--QLDLTGIFMHGKIPT--------LKISLIQIFRAH----------------------
>Q99PV0_Mus_musculus__Mous
--LSYKHD----TKLLILALER-----------------------------------LKEA------YSV--KSRLNQSQREELGLIEQA----------YDN--------PHEA-----------------------------------------------LSRIKRHLL-------TQR--------AFKEVGIEFMDLY--------------------SHLVPVY--------DVEPLEKITDAYLDQYLWYEADKR--RLFPP-------------------------------------WIK------------------------------------------------------------------PAD----TEPPPLLVYK----WCQGINNLQD-VWETSEGECNVMLESRFEKMYEKIDLTLLNRLLRLI-VDHNIADYMTA----------KNN--------------------------------------------VVINY--------KDM-------NHTNSYGIIRGLQFASFIVQYYGLVMDLLVLGLHRA-SEMAGPPQ---MPNDFLSF-----------------QDIATEAA--------------------------HPIRLFCRYIDRIHIFFRF-TADEARDLIQRYLTEHPDPNNENIVGYNNK--KCWPRDARMRLMKHDVNLGR-AVFWDIKNRLPR---------SVTTVQWENSFVSVYSKDNPN-----------------LLF----------------------------------------NMCGFECRILPKCRTSY-EEFTHKDGVWNLQNEVTKERTAQCFLRV--------------------------------------------------------------------------------------------------------------------------------------DDESMQRFHNRVRQILMA---------SG-------------------STTFTKIVNKWNTALIGLMTYFREAVVNTQ-----------ELLDLLVKCENKIQTRIK-IGLNSKMP---------------------SRFPPVVFYTPKEL------------------GGLGMLSMGHV-LIPQSDLRWSKQTDVGITHFRSG-MSHEEDQLIPNLYRYIQPW--ESEFIDSQRVWAEYALKRQEAIAQNRRLTLE------------------------------------------------------------------------------------------DLEDSWDRGIPRINTL---FQKDRH-----------------------TLAYDKGWRVRTDF---KQYQVL------------KQN------------------------------------------------------------------------------------------------------------------------------------PFWWTHQRHD-----------------------------------GKLWNLNNYRTDMIQALG-GVEGILEHTLFKGTYFPTWEGLFWEKASGFEESM--KWK---------KLTNAQRSGLNQ-------------------IPNRRFT-----LWWSPTINRANVYVGFQV--QLDLTGIFMHGKIPT--------LKISLIQIFRAH----------------------
>Q9T0I6_A.thaliana__Mouse-
--LSYKHD----TKLLILALER-----------------------------------LKES------YSA--AVKLNQQQREELGLIEQA----------YDN--------PHEA-----------------------------------------------LMRIKRHLL-------TQH--------SFKEVGIEFMDLY--------------------SHLIPVY--------QIDPLEKITDAYLDQYLWYEGDKR--HLFPN-------------------------------------WIK------------------------------------------------------------------PAD----SEPPPLLVYK----WCQGINNLQG-IWDTSDGQCVVMLQTKFEKLFEKIDLTVLNSLLRLV-LDPKLANYVTG----------KNN--------------------------------------------VVLSY--------KDM-------SYTNTYGLIRGLQFASFVVQFYGLVLDLLLLGLTRA-SEIAGPPQ---RPNEFMTY-----------------WDTKVETR--------------------------HPIRLYSRYIDKVHIMFKF-THEEARDLIQRHLTERPDPNNENMVGYNNK--KCWPRDARMRLMKHDVNLGR-SVFWDMKNRLPR---------SITTLEWENGFVSVYSKDNPN-----------------LLF----------------------------------------SMCGFEVRVLPKIRMGQEAFSSTRDGVWNLQNEQTKERTAVAFLRA--------------------------------------------------------------------------------------------------------------------------------------DDEHMKVFENRVRQILMS---------SG-------------------STTFTKIVNKWNTALIGLMTYFREATVHTQ-----------ELLDLLVKCENKIQTRVK-IGLNSKMP---------------------SRFPPVIFYTPKEI------------------GGLGMLSMGHI-LIPQSDLRYSNQTDVGVSHFRSG-MSHEEDQLIPNLYRYIQPW--ESEFIDSQRVWAEYALKRQEAQAQNRRLTLE------------------------------------------------------------------------------------------DLEDSWDRGIPRINTL---FQKDRH-----------------------TLAYDKGWRVRTDF---KQYQAL------------KQN------------------------------------------------------------------------------------------------------------------------------------PFWWTHQRHD-----------------------------------GKLWNLNNYRTDVIQALG-GVEGILEHTLFKGTYFPTWEGLFWEKASGFEESM--KYK---------KLTNAQRSGLNQ-------------------IPNRRFT-----LWWSPTINRANVYVGFQV--QLDLTGIYMHGKIPT--------LKISLIQIFRAH----------------------
>A1Z8U0_D.melanogaster__Fr
--LSYKHD----TKLLILALER-----------------------------------LKEA------YSV--KSRLNQSQREELGLIEQA----------YDN--------PHEA-----------------------------------------------LSRIKRHLL-------TQR--------AFKEVGIEFMDLY--------------------SHLIPVY--------EVEPLEKITDAYLDQYLWYEADKR--RLFPP-------------------------------------WIK------------------------------------------------------------------PSD----TEPPPLLAYK----WCQGINNLQD-VWDVGEGECNVLLESRFEKLYEKIDLTLLNRLLRLI-VDHNIADYMTA----------KNN--------------------------------------------VVINY--------KDM-------NHTNSYGIIRGLQFSSFITQYYGLVLDLLVLGLHRS-SEMAGPPQ---MPNDFLTF-----------------QDTVTETA--------------------------HPIRLYCRYVDRIHLFFRF-SAEEARDLIQRYLTEHPDPNNENIVGYNNK--KCWPRDARMRLMKHDVNLGR-AVFWDIKNRLPR---------SVTTIGWESTFVSVYSKDNPN-----------------LLF----------------------------------------NMSGFECRILPKCRTQN-EEFTHRDGVWNLQNEITKERTAQCFLRV--------------------------------------------------------------------------------------------------------------------------------------DDESLGRFHNRVRQILMA---------SG-------------------STTFTKIVNKWNTALIGLMTYFREAVVNTQ-----------ELLDLLVKCENKIQTRIK-IGLNSKMP---------------------SRFPPVVFYTPKEL------------------GGLGMLSMGHV-LIPQSDLRWSKQTDVGITHFRSG-MSHDEDQLIPNLYRYIQPW--ESEFIDSQRVWAEYALKRQEANAQNRRLTLE------------------------------------------------------------------------------------------DLEDSWDRGIPRINTL---FQKDRH-----------------------TLAYDKGWRIRTEF---KQYQVL------------KQN------------------------------------------------------------------------------------------------------------------------------------PFWWTHQRHD-----------------------------------GKLWNLNNYRTDMIQALG-GVEGILEHTLFKGTYFPTWEGLFWEKASGFEESM--KYK---------KLTNAQRSGLNQ-------------------IPNRRFT-----LWWSPTINRANVYVGFQV--QLDLTGIFMHGKIPT--------LKISLIQIFRAH----------------------
>A0A0R4J8E6_D.rerio__Zebra
--LSYKHD----TKLLILALER-----------------------------------LKEA------YSV--KSRLNQSQREELGLIEQA----------YDN--------PHEA-----------------------------------------------LSRIKRHLL-------TQR--------AFKEVGIEFMDLY--------------------SHLVPVY--------DVEPLEKITDAYLDQYLWYEADKR--RLFPP-------------------------------------WIK------------------------------------------------------------------PAD----TEPPPLLVYK----WCQGINNLQD-VWETAEGECNVMLESRYEKMYEKIDLTLLNRLLRLI-VDHNIADYMTA----------KNN--------------------------------------------VVINY--------KDM-------NHTNSYGIIRGLQFASFIVQYYGLVMDLLVLGLHRA-SEMAGPPQ---MPNDFLSF-----------------QDTATESA--------------------------HPIRLYCRYIDRIHIFFRF-SADEARDLIQRYLTEHPDPNNENIVGYNNK--KCWPRDARMRLMKHDVNLGR-AVFWDIKNRLPR---------SVTTIQWENSFVSVYSKDNPN-----------------LLF----------------------------------------NMCGFECRILPKCRTSY-EEFTHKDGVWNLQNEVTKERTAQCFLRV--------------------------------------------------------------------------------------------------------------------------------------DDESMQRFHNRVRQILMA---------SG-------------------STTFTKIVNKWNTALIGLMTYFREAVVNTQ-----------ELLDLLVKCENKIQTRIK-IGLNSKMP---------------------SRFPPVVFYTPKEL------------------GGLGMLSMGHV-LIPQSDLRWSKQTDVGITHFRSG-MSHEEDQLIPNLYRYIQPW--ESEFIDSQRVWAEYALKRQEAIAQNRRLTLE------------------------------------------------------------------------------------------DLEDSWDRGIPRINTL---FQKDRH-----------------------TLAYDKGWRVRTDF---KQYQVL------------KQN------------------------------------------------------------------------------------------------------------------------------------PFWWTHQRHD-----------------------------------GKLWNLNNYRTDMIQALG-GVEGILEHTLFKGTYFPTWEGLFWEKASGFEESM--KWK---------KLTNAQRSGLNQ-------------------IPNRRFT-----LWWSPTINRANVYVGFQV--QLDLTGIFMHGKIPT--------LKISLIQIFRAH----------------------
>CCD66122.1_Pre-mRNA-splic
--LSYKHD----TKLLILALER-----------------------------------LKES------YSV--KNRLNQSQREELALIEQA----------YDN--------PHEA-----------------------------------------------LSRIKRHML-------TQR--------AFKEVGIEFMDLY--------------------THLIPVY--------DIEPLEKVTDAYLDQYLWYEADKR--RLFPA-------------------------------------WVK------------------------------------------------------------------PGD----TEPPPLLTYK----WCQGLNNLQD-VWETSEGECNVIMETKLEKIAEKMDLTLLNRLLRLI-VDHNIADYMTS----------KNN--------------------------------------------VLINY--------KDM-------NHTNSFGIIRGLQFASFIVQFYGLVLDLLVLGLRRA-SEIAGPPQ---CPNEFLQF-----------------QDVATEIG--------------------------HPIRLYCRYIDRVWIMFRF-SADEARDLIQRYLTEHPDPNNENIVGYNNK--KCWPRDARMRLMKHDVNLGR-AVFWDIKNRLPR---------SITTVEWENSFVSVYSKDNPN-----------------MLF----------------------------------------DMSGFECRILPKCRTAN-EEFVHRDGVWNLQNEVTKERTAQCFLKV--------------------------------------------------------------------------------------------------------------------------------------DEESLSKFHNRIRQILMS---------SG-------------------STTFTKIVNKWNTALIGLMTYFREAVVNTQ-----------ELLDLLVKCENKIQTRIK-IGLNSKMP---------------------SRFPPVVFYTPKEI------------------GGLGMLSMGHV-LIPQSDLRWMQQTEAGGVTHFRSGMSHDEDQLIPNLYRYIQPW--EAEFVDSVRVWAEYALKRQEANAQNRRLTLE------------------------------------------------------------------------------------------DLDDSWDRGIPRINTL---FQKDRH-----------------------TLAYDKGWRVRTEF---KAYQIL------------KQN------------------------------------------------------------------------------------------------------------------------------------PFWWTHQRHD-----------------------------------GKLWNLNNYRTDMIQALG-GVEGILEHTLFRGTYFPTWEGLFWERASGFEESM--KFK---------KLTNAQRSGLNQ-------------------IPNRRFT-----LWWSPTINRANVYVGFQV--QLDLTGIFMHGKIPT--------LKISLIQIFRAH----------------------
>EGS17778.1_putative_pre-m
--VSYKHD----TKILILALER-----------------------------------LREA------YST--KGRLNQSQREELALIEQA----------YDS--------PGTT-----------------------------------------------LERIKRFLL-------TQR--------AFKEVGIDMNDNY--------------------STINPVY--------DVEPIEKISDAYLDQYLWYQADQR--HLFPN-------------------------------------WVK------------------------------------------------------------------PSD----SEVPPLLVYK----WCQGINNLDK-VWDTSNGECNVIIETQLSKVYEKIELTLLNSLLRLI-MDHNLADYITA----------KNN--------------------------------------------VTLTY--------KDM-------SHVNSYGMIRGLQFSAFVFQYYGLILDLLILGPQRA-AEIAGPPQ---SPNDFLQF-----------------QDRDTETR--------------------------HPIRLYTRYIDKIWVFLRF-TAEESRDLIQRFLTEQPDPNFENVIGFKSK--KCWPRDSRMRLMRHDVNLGR-AVFWDLKNRLPR---------SVTTIEWDDTFVSVYSKDNPN-----------------LLF----------------------------------------SMCGFEVRILPKCRNQN-DEFPVKDSVWSLVDNSTKERTAHAFLQV--------------------------------------------------------------------------------------------------------------------------------------TEEDIQKFNNRIRQILMS---------SG-------------------STTFTKIANKWNTALIALFTYYREAAVSTV-----------NLLDTIVKCETKIQTRVK-IGLNSKMP---------------------SRFPPAVFYTPKEL------------------GGLGMLSGSHI-LIPASDKRWCKQTDVGITHFRAG-MSHDEETLIPNIARYIIPW--EAEFIDSQRVWTEYSQKRLEAQQQNRRLTLE------------------------------------------------------------------------------------------DLEDSWDRGLPRINTL---FQKDRS-----------------------TLSFDKGFRARAEF---KIYQLM------------KSN------------------------------------------------------------------------------------------------------------------------------------PFWWTNPRHD-----------------------------------GKLWNLNAYRTDVIQALG-GVETILEHTLFKATGFPSWEGLFWEKSSGFEASM--QFK---------KLTNAQRSGLNQ-------------------IPNRRFT-----LWWSPTINRANVYVGFQV--QLDLTGIFLHGKIPT--------LKISLIQIFRAH----------------------
>NP_006436.3_pre-mRNA-proc
--LSYKHD----TKLLILALER-----------------------------------LKEA------YSV--KSRLNQSQREELGLIEQA----------YDN--------PHEA-----------------------------------------------LSRIKRHLL-------TQR--------AFKEVGIEFMDLY--------------------SHLVPVY--------DVEPLEKITDAYLDQYLWYEADKR--RLFPP-------------------------------------WIK------------------------------------------------------------------PAD----TEPPPLLVYK----WCQGINNLQD-VWETSEGECNVMLESRFEKMYEKIDLTLLNRLLRLI-VDHNIADYMTA----------KNN--------------------------------------------VVINY--------KDM-------NHTNSYGIIRGLQFASFIVQYYGLVMDLLVLGLHRA-SEMAGPPQ---MPNDFLSF-----------------QDIATEAA--------------------------HPIRLFCRYIDRIHIFFRF-TADEARDLIQRYLTEHPDPNNENIVGYNNK--KCWPRDARMRLMKHDVNLGR-AVFWDIKNRLPR---------SVTTVQWENSFVSVYSKDNPN-----------------LLF----------------------------------------NMCGFECRILPKCRTSY-EEFTHKDGVWNLQNEVTKERTAQCFLRV--------------------------------------------------------------------------------------------------------------------------------------DDESMQRFHNRVRQILMA---------SG-------------------STTFTKIVNKWNTALIGLMTYFREAVVNTQ-----------ELLDLLVKCENKIQTRIK-IGLNSKMP---------------------SRFPPVVFYTPKEL------------------GGLGMLSMGHV-LIPQSDLRWSKQTDVGITHFRSG-MSHEEDQLIPNLYRYIQPW--ESEFIDSQRVWAEYALKRQEAIAQNRRLTLE------------------------------------------------------------------------------------------DLEDSWDRGIPRINTL---FQKDRH-----------------------TLAYDKGWRVRTDF---KQYQVL------------KQN------------------------------------------------------------------------------------------------------------------------------------PFWWTHQRHD-----------------------------------GKLWNLNNYRTDMIQALG-GVEGILEHTLFKGTYFPTWEGLFWEKASGFEESM--KWK---------KLTNAQRSGLNQ-------------------IPNRRFT-----LWWSPTINRANVYVGFQV--QLDLTGIFMHGKIPT--------LKISLIQIFRAH----------------------
>sp_P33334_PRP8_YEAST_Pre-
--LTYKND----TKILVLALED-----------------------------------LKDV------YAS--KVRLNASEREELALIEEA----------YDN--------PHDT-----------------------------------------------LNRIKKYLL-------TQR--------VFKPVDITMMENY--------------------QNISPVY--------SVDPLEKITDAYLDQYLWYEADQR--KLFPN-------------------------------------WIK------------------------------------------------------------------PSD----SEIPPLLVYK----WTQGINNLSE-IWDVSRGQSAVLLETTLGEMAEKIDFTLLNRLLRLI-VDPNIADYITA----------KNN--------------------------------------------VVINF--------KDM-------SHVNKYGLIRGLKFASFIFQYYGLVIDLLLLGQERA-TDLAGPAN---NPNEFMQF-----------------KSKEVEKA--------------------------HPIRLYTRYLDRIYMLFHF-EEDEGEELTDEYLAENPDPNFENSIGYNNR--KCWPKDSRMRLIRQDVNLGR-AVFWEIQSRVPT---------SLTSIKWENAFVSVYSKNNPN-----------------LLF----------------------------------------SMCGFEVRILPRQRMEE--VVSNDEGVWDLVDERTKQRTAKAYLKV--------------------------------------------------------------------------------------------------------------------------------------SEEEIKKFDSRIRGILMA---------SG-------------------STTFTKVAAKWNTSLISLFTYFREAIVATE-----------PLLDILVKGETRIQNRVK-LGLNSKMP---------------------TRFPPAVFYTPKEL------------------GGLGMISASHI-LIPASDLSWSKQTDTGITHFRAG-MTHEDEKLIPTIFRYITTW--ENEFLDSQRVWAEYATKRQEAIQQNRRLAFE------------------------------------------------------------------------------------------ELEGSWDRGIPRISTL---FQRDRH-----------------------TLAYDRGHRIRREF---KQYSLE------------RNS------------------------------------------------------------------------------------------------------------------------------------PFWWTNSHHD-----------------------------------GKLWNLNAYRTDVIQALG-GIETILEHTLFKGTGFNSWEGLFWEKASGFEDSM--QFK---------KLTHAQRTGLSQ-------------------IPNRRFT-----LWWSPTINRANVYVGFLV--QLDLTGIFLHGKIPT--------LKISLIQIFRAH----------------------
>O14187_S._pombe__strain_9
--LSYKHD----TKLLVLALER-----------------------------------LKEA------YSV--KGRLNQSQREELALVEQA----------YDN--------PHEM-----------------------------------------------LSQIKRRLL-------TMR--------TFKEVGIEFMDMY--------------------SHLIPVY--------SVDPMEKICDAYLDQYLWFEADRR--HLFPS-------------------------------------WVK------------------------------------------------------------------PSD----SEPPPLLVYK----WCQGINNLTD-VWETSNGECNVLMETRLSKVFEKVDLTLLNRLMSLL-MDTNLASYASA----------KNN--------------------------------------------VVLSY--------KDM-------SHTNSYGLVRGLQFSSFIWQFYGLVLDLLILGLQRA-TEIAGPAD---APNDFLHF-----------------KDQATETS--------------------------HPIRLYTRYIDKVYIMFRF-TDEESRDLIQRFLNENPDPTNSNVVNYSKGKKNCWPRDARMRLMKHDVNLGR-AVFWEIRNRLPR---------SLTTLEWEDTFPSVYSKDNPN-----------------LLF----------------------------------------SMTGFEVRILPKIRQNE--EFSLKDGVWNLTDNRTKQRTAQAFIRV--------------------------------------------------------------------------------------------------------------------------------------TEDGINQFGNRIRQILMS---------SG-------------------STTFTKIANKWNTALIALMTYYREAAISTP-----------ELLDLLVKCESKIQTRVK-ISLNSKMP---------------------SRFPPAVFYSPKEL------------------GGLGMLSMGHV-LIPQSDLRWSKQTDTGITHFRSG-MTTNGEHLIPNLYRYIQPW--ESEFIDSQRVWAEYAMKRQEALQQNRRLTLE------------------------------------------------------------------------------------------DLEDSWDRGIPRINTL---FQKDRH-----------------------TLAYDKGWRVRTEF---KQYQLL------------KNN------------------------------------------------------------------------------------------------------------------------------------PFWWTSQRHD-----------------------------------GKLWQLNNYRVDVIQALG-GVEGILEHTMFKATGFPSWEGLFWEKASGFEESM--KFK---------KLTNAQRSGLNQ-------------------IPNRRFT-----LWWSPTINRANVYVGFQV--QLDLTGIMMHGKIPT--------LKISLIQIFRSH----------------------
